# Supplementary material for: The Porcine MicroRNA Transcriptome Response to Transmissible Gastroenteritis Virus Infection
Source: PLoS One. 2015 Mar 17;10(3):e0120377. doi: 10.1371/journal.pone.0120377 (PMC4363316; doi:10.1371/journal.pone.0120377)
Supplement: S1 Table — (XLS) [file pone.0120377.s003.xls]

## Sheet: Raw
miRNA expression for all samples (raw). Column A: MATURE-ID, the ID of mature miRNA annotated in miRBase 19. Column B: PRE_ID, the pre-miRNA name. Column C: pre-miRNA arm (5p or 3p), the position of the most abundant isomiR on pre-miRNA. Column D: MUTURE-SEED, the seed sequence of the mature miRNA. Column E: MATURE-LENGTH, the length of the mature miRNA. Column F: MATURE-SEQ, the sequence of matu…
miRNA information								TagCount_Most_Abundant_Seq		TagCount_ALL_Isoform		TagCount_Mature_Alone
MATURE-ID	PRE_ID	pre-miRNA arm (5p or 3p)	MATURE-SEED	MATURE-LENGTH	MATURE-SEQ	Most_Abundant_Seq	Is_miRBaseMature_Most_Abundant_Seq	ST	TGEV	ST	TGEV	ST	TGEV
ssc-let-7a	ssc-let-7a-1	5p	GAGGTA	22	TGAGGTAGTAGGTTGTATAGTT	TGAGGTAGTAGGTTGTATAGTT	Yes	46528	41825	69314	62382	46528	41825
ssc-let-7a	ssc-let-7a-2	5p	GAGGTA	22	TGAGGTAGTAGGTTGTATAGTT	TGAGGTAGTAGGTTGTATAGTT	Yes	46528	41825	69019	62239	46528	41825
ssc-let-7c	ssc-let-7c	5p	GAGGTA	22	TGAGGTAGTAGGTTGTATGGTT	TGAGGTAGTAGGTTGTGTGGTT	No	5669	6179	14920	15360	5787	5891
ssc-let-7d-5p	ssc-let-7d	5p	GAGGTA	22	AGAGGTAGTAGGTTGCATAGTT	AGAGGTAGTAGGTTGCATAGTT	Yes	7185	5007	10244	7157	7185	5007
ssc-let-7d-3p	ssc-let-7d	3p	TATACG	22	CTATACGACCTGCTGCCTTTCT	CTATACGACCTGCTGCCTTTCT	Yes	111	88	194	195	111	88
ssc-let-7e	ssc-let-7e	5p	GAGGTA	22	TGAGGTAGGAGGTTGTATAGTT	TGAGGTAGGAGGTTGTATAGTT	Yes	2230	1891	5908	5468	2230	1891
ssc-let-7f	ssc-let-7f-1	5p	GAGGTA	22	TGAGGTAGTAGATTGTATAGTT	TGAGGTAGTAGATTGTATAGTT	Yes	234992	220881	306807	293118	234992	220881
ssc-let-7f	ssc-let-7f-2	5p	GAGGTA	22	TGAGGTAGTAGATTGTATAGTT	TGAGGTAGTAGATTGTATAGTT	Yes	234992	220881	304572	290576	234992	220881
ssc-let-7g	ssc-let-7g	5p	GAGGTA	22	TGAGGTAGTAGTTTGTACAGTT	TGAGGTAGTAGTTTGTACAGTT	Yes	16191	11659	20960	15497	16191	11659
ssc-let-7i	ssc-let-7i	5p	GAGGTA	19	TGAGGTAGTAGTTTGTGCT	TGAGGTAGTAGTTTGTGCTGTT	No	19273	13512	26561	18958	30	22
ssc-miR-1	ssc-mir-1	3p	GGAATG	21	TGGAATGTAAAGAAGTATGTA	TGGAATGTAAAGAAGTATGTAT	No	9		26		5
ssc-miR-100	ssc-mir-100	5p	ACCCGT	22	AACCCGTAGATCCGAACTTGTG	AACCCGTAGATCCGAACTTGTG	Yes	44261	22741	61837	33323	44261	22741
ssc-miR-101	ssc-mir-101-1	3p	ACAGTA	21	TACAGTACTGTGATAACTGAA	TACAGTACTGTGATAACTGAAG	No	6478	4812	33820	18597	4099	2116
ssc-miR-101	ssc-mir-101-2	3p	ACAGTA	21	TACAGTACTGTGATAACTGAA	TACAGTACTGTGATAACTGAAG	No	6478	4812	32940	18175	4099	2116
ssc-miR-103	ssc-mir-103-1	3p	GCAGCA	23	AGCAGCATTGTACAGGGCTATGA	AGCAGCATTGTACAGGGCTATGA	Yes	4675	2976	7068	4482	4675	2976
ssc-miR-103	ssc-mir-103-2	3p	GCAGCA	23	AGCAGCATTGTACAGGGCTATGA	AGCAGCATTGTACAGGGCTATGA	Yes	4675	2976	14250	8968	4675	2976
ssc-miR-106a	ssc-mir-106a	5p	AAAGTG	24	AAAAGTGCTTACAGTGCAGGTAGC	AAAGTGCTTACAGTGCAGGTAG	No	169	102	334	170
ssc-miR-107	ssc-mir-107	3p	GCAGCA	23	AGCAGCATTGTACAGGGCTATCA	AGCAGCATTGTACAGGGCTAT	No	87	74	345	282	68	57
ssc-miR-10a-5p	ssc-mir-10a	5p	ACCCTG	22	TACCCTGTAGATCCGAATTTGT	ACCCTGTAGATCCGAATTTGTG	No	14006	11774	52798	43700	12608	9286
ssc-miR-10a-3p	ssc-mir-10a	3p	AAATTC	21	CAAATTCGTATCTAGGGGAAT	CAAATTCGTATCTAGGGGAAT	Yes	347	249	752	487	347	249
ssc-miR-10b	ssc-mir-10b	5p	ACCCTG	22	TACCCTGTAGAACCGAATTTGT	TACCCTGTAGAACCGAATTTGT	Yes	6754	7159	22998	25268	6754	7159
ssc-miR-122	ssc-mir-122	5p	GGAGTG	23	TGGAGTGTGACAATGGTGTTTGT	TGGAGTGTGACAATGGTGTTTGT	Yes		6	4	10
ssc-miR-1224	ssc-mir-1224	3p	ACCTCC	20	CACCTCCTCTCTCCTCAGGT		No
ssc-miR-1249	ssc-mir-1249-1	3p	CGCCCT	22	ACGCCCTTCCCCCCCTTCTTCA	ACGCCCTTCCCCCCCTTCTTCA	Yes	4		4
ssc-miR-1249	ssc-mir-1249-2	3p	CGCCCT	22	ACGCCCTTCCCCCCCTTCTTCA	ACGCCCTTCCCCCCCTTCTTCA	Yes	4		4
ssc-miR-124a	ssc-mir-124a-1	3p	AAGGCA	21	TAAGGCACGCGGTGAATGCCA	TAAGGCACGCGGTGAATGC	No	138	21	393	46	30	7
ssc-miR-124a	ssc-mir-124a-2	3p	AAGGCA	21	TAAGGCACGCGGTGAATGCCA	TAAGGCACGCGGTGAATGC	No	138	21	393	46	30	7
ssc-miR-125a	ssc-mir-125a	5p	CCCTGA	23	TCCCTGAGACCCTTTAACCTGTG	TCCCTGAGACCCTTTAACCTGTGA	No	164	75	339	298	58	116
ssc-miR-125b	ssc-mir-125b-1	5p	CCCTGA	22	TCCCTGAGACCCTAACTTGTGA	TCCCTGAGACCCTAACTTGTGA	Yes	9308	4788	33614	17774	9308	4788
ssc-miR-125b	ssc-mir-125b-2	5p	CCCTGA	22	TCCCTGAGACCCTAACTTGTGA	TCCCTGAGACCCTAACTTGTGA	Yes	9308	4788	16789	8875	9308	4788
ssc-miR-126-5p	ssc-mir-126	5p	ATTATT	21	CATTATTACTTTTGGTACGCG	CATTATTACTTTTGGTACGCG	Yes	4	22	7	27	4	22
ssc-miR-126-3p	ssc-mir-126	3p	CGTACC	22	TCGTACCGTGAGTAATAATGCG	TCGTACCGTGAGTAATAATGCG	Yes	13	12	64	35	13	12
ssc-miR-127	ssc-mir-127	3p	CGGATC	22	TCGGATCCGTCTGAGCTTGGCT	TCGGATCCGTCTGAGCTTGGC	No	27	6	106	8	21	2
ssc-miR-1271	ssc-mir-1271	3p	GCCTGC	20	TGCCTGCTATGTGCCAGGCA	AGTGCCTGCTATGTGCCAGGA	No	17	9	21	17
ssc-miR-1277	ssc-mir-1277	3p	ACGTAG	22	TACGTAGATATATATGTATTTT		No
ssc-miR-128	ssc-mir-128-1	3p	CACAGT	21	TCACAGTGAACCGGTCTCTTT	TCACAGTGAACCGGTCTCTTT	Yes	2167	891	4540	1784	2167	891
ssc-miR-128	ssc-mir-128-2	3p	CACAGT	21	TCACAGTGAACCGGTCTCTTT	TCACAGTGAACCGGTCTCTTT	Yes	2167	891	3858	1643	2167	891
ssc-miR-1285	ssc-mir-1285	3p	TGGGCA	24	CTGGGCAACATAGCGAGACCCCGT	GGCAACATAGCGAGACCCCGTCTCT	No	38	345	470	1538
ssc-miR-1296-5p	ssc-mir-1296	5p	TAGGGC	22	TTAGGGCCCTGGCTCCATCTCC	TTAGGGCCCTGGCTCCATCT	No	3	2	17	11		3
ssc-miR-1296-3p	ssc-mir-1296	3p	AGTGGG	22	GAGTGGGGTTTTGACCCTAACC		No
ssc-miR-129a	ssc-mir-129a	3p	AGCCCT	22	AAGCCCTTACCCCAAAAAGCAT	AAGCCCTTACCCCAAAAAGCAT	Yes	8	5	10	5
ssc-miR-129b	ssc-mir-129b	5p	TTTTTG	21	CTTTTTGCGGTCTGGGCTTGC	CTTTTTGCGGTCTGGGCTTGC	Yes	56	13	61	21	56	13
ssc-miR-1306-5p	ssc-mir-1306	5p	CACCTC	22	CCACCTCCCCTGCAAACGTCCA	CCACCTCCCCTGCAAACGTCCA	Yes	33	6	63	29	33	6
ssc-miR-1306-3p	ssc-mir-1306	3p	CGTTGG	21	ACGTTGGCTCTGGTGGTGATG	ACGTTGGCTCTGGTGGTGATG	Yes	126	94	672	557	126	94
ssc-miR-1307	ssc-mir-1307	3p	CTCGGC	22	ACTCGGCGTGGCGTCGGTCGTG	CTCGGCGTGGCGTCGGTCGTGG	No	636	231	1905	911	51	25
ssc-miR-130a	ssc-mir-130a	3p	AGTGCA	22	CAGTGCAATGTTAAAAGGGCAT	CAGTGCAATGTTAAAAGGGCAT	Yes	121	111	587	472	121	111
ssc-miR-130b	ssc-mir-130b	3p	AGTGCA	22	CAGTGCAATGATGAAAGGGCAT	CAGTGCAATGATGAAAGGGCAT	Yes	195	105	368	216	195	105
ssc-miR-132	ssc-mir-132	3p	AACAGT	22	TAACAGTCTACAGCCATGGTCG	CTAACAGTCTACAGCCATGGTCG	No	92	20	154	42	31	12
ssc-miR-133a-5p	ssc-mir-133a-1	5p	GCTGGT	22	AGCTGGTAAAATGGAACCAAAT		No
ssc-miR-133a-3p	ssc-mir-133a-1	3p	TGGTCC	21	TTGGTCCCCTTCAACCAGCTG	TTGGTCCCCTTCAACCAGCT	No		2		2
ssc-miR-133a-5p	ssc-mir-133a-2	5p	GCTGGT	22	AGCTGGTAAAATGGAACCAAAT		No
ssc-miR-133a-3p	ssc-mir-133a-2	3p	TGGTCC	21	TTGGTCCCCTTCAACCAGCTG	TTGGTCCCCTTCAACCAGCT	No		2		2
ssc-miR-133b	ssc-mir-133b	3p	TTGGTC	23	TTTGGTCCCCTTCAACCAGCTAT	TTGGTCCCCTTCAACCAGCT	No		2		2
ssc-miR-1343	ssc-mir-1343	3p	TCCTGG	22	CTCCTGGGGCCCGCACTCTCGC	CTCCTGGGGCCCGCACTCTCGC	Yes	17	12	35	38	17	12
ssc-miR-135	ssc-mir-135-1	5p	ATGGCT	23	TATGGCTTTTTATTCCTATGTGA	TATGGCTTTTCATTCCTATGTGA	No	3669	1701	4060	1919	150	82
ssc-miR-135	ssc-mir-135-2	5p	ATGGCT	23	TATGGCTTTTTATTCCTATGTGA	TATGGCTTTTCATTCCTATGTGA	No	3669	1701	3932	1860	150	82
ssc-miR-136	ssc-mir-136	5p	CTCCAT	23	ACTCCATTTGTTTTGATGATGGA	ACTCCATTTGTTTTGATGATGGA	Yes	16		31		16
ssc-miR-137	ssc-mir-137	3p	TATTGC	23	TTATTGCTTAAGAATACGCGTAG	TTATTGCTTAAGAATACGCGTA	No	17	3	47	5	9	2
ssc-miR-138	ssc-mir-138	5p	GCTGGT	21	AGCTGGTGTTGTGAATCAGGC	AGCTGGTGTTGTGAATCAGGA	No	12	2	24	5
ssc-miR-139-5p	ssc-mir-139	5p	CTACAG	22	TCTACAGTGCACGTGTCTCCAG	TCTACAGTGCACGTGTCTCCAGT	No	1428	1030	2679	1847	204	176
ssc-miR-139-3p	ssc-mir-139	3p	GGAGAC	23	TGGAGACGCGGCCCTGTTGGAGT	TGGAGACGCGGCCCTGTTGGAGT	Yes	62	16	143	48	62	16
ssc-miR-140-5p	ssc-mir-140	5p	GTGGTT	21	AGTGGTTTTACCCTATGGTAG	CAGTGGTTTTACCCTATGGTAGA	No	18	9	77	35
ssc-miR-140-3p	ssc-mir-140	3p	ACCACA	23	TACCACAGGGTAGAACCACGGAC	ACCACAGGGTAGAACCACGGAC	No	4202	1185	10096	3653	1556	659
ssc-miR-142-5p	ssc-mir-142	5p	ATAAAG	21	CATAAAGTAGAAAGCACTACT	CCCATAAAGTAGAAAGCACT	No	388	17	577	32	16	2
ssc-miR-142-3p	ssc-mir-142	3p	GTAGTG	22	TGTAGTGTTTCCTACTTTATGG	TGTAGTGTTTCCTACTTTATGGA	No	267	49	556	134	12	2
ssc-miR-143-5p	ssc-mir-143	5p	GTGCAG	21	GGTGCAGTGCTGCATCTCTGG		No
ssc-miR-143-3p	ssc-mir-143	3p	GAGATG	21	TGAGATGAAGCACTGTAGCTC	TGAGATGAAGCACTGTAGCTCT	No	1531	343	2073	478	95	34
ssc-miR-144	ssc-mir-144	3p	ACAGTA	19	TACAGTATAGATGATGTAC		No
ssc-miR-145-5p	ssc-mir-145	5p	TCCAGT	24	GTCCAGTTTTCCCAGGAATCCCTT	GTCCAGTTTTCCCAGGAATCCCT	No	7		13	2
ssc-miR-145-3p	ssc-mir-145	3p	GATTCC	22	GGATTCCTGGAAATACTGTTCT		No
ssc-miR-146a-5p	ssc-mir-146a	5p	GAGAAC	22	TGAGAACTGAATTCCATGGGTT	TGAGAACTGAATTCCATGGGTT	Yes	5592	4488	7944	6731	5592	4488
ssc-miR-146a-3p	ssc-mir-146a	3p	CTGTGA	22	CCTGTGAAGTTTAGTTCTTCAG	CCTGTGAAGTTTAGTTCTTCAGA	No	3		3
ssc-miR-146b	ssc-mir-146b	5p	GAGAAC	21	TGAGAACTGAATTCCATAGGC	TGAGAACTGAATTCCATAGGCTGT	No	604	1550	946	2397	16	26
ssc-miR-148a-5p	ssc-mir-148a	5p	AAGTTC	22	AAAGTTCTGAGACACTCCGACT	AAAGTTCTGAGACACTCTGACT	No	14		22	2	6
ssc-miR-148a-3p	ssc-mir-148a	3p	CAGTGC	22	TCAGTGCACTACAGAACTTTGT	TCAGTGCACTACAGAACTTTGT	Yes	3776	980	5424	1479	3776	980
ssc-miR-148b-5p	ssc-mir-148b	5p	AAGTTC	23	GAAGTTCTGTTATACACTCAGGC	GAAGTTCTGTTATACACTCAGGCT	No	20	10	40	29	10	12
ssc-miR-148b-3p	ssc-mir-148b	3p	CAGTGC	22	TCAGTGCATCACAGAACTTTGT	TCAGTGCATCACAGAACTTTGT	Yes	15990	8495	28052	14529	15990	8495
ssc-miR-149	ssc-mir-149	5p	CTGGCT	23	TCTGGCTCCGTGTCTTCACTCCC	TCTGGCTCCGTGTCTTCACTCCC	Yes	3		5
ssc-miR-150	ssc-mir-150-1	5p	CTCCCA	22	TCTCCCAACCCTTGTACCAGTG	TCTCCCAACCCTTGTACCAGTG	Yes	20		48		20
ssc-miR-150	ssc-mir-150-2	5p	CTCCCA	22	TCTCCCAACCCTTGTACCAGTG	TCTCCCAACCCTTGTACCAGTG	Yes	20		48		20
ssc-miR-151-5p	ssc-mir-151	5p	CGAGGA	21	TCGAGGAGCTCACAGTCTAGT	TCGAGGAGCTCACAGTCTAGT	Yes	616	366	1438	720	616	366
ssc-miR-151-3p	ssc-mir-151	3p	TAGACT	22	CTAGACTGAAGCTCCTTGAGGA	CTAGACTGAAGCTCCTTGAGG	No	7709	6121	16622	13225	1230	1081
ssc-miR-152	ssc-mir-152	3p	CAGTGC	21	TCAGTGCATGACAGAACTTGG	TCAGTGCATGACAGAACTTGG	Yes	40204	27644	66269	47412	40204	27644
ssc-miR-153	ssc-mir-153	3p	TGCATA	20	TTGCATAGTCACAAAAGTGA	TTGCATAGTCACAAAAGTGATC	No	4		6	2	2
ssc-miR-155-5p	ssc-mir-155	5p	TAATGC	22	TTAATGCTAATTGTGATAGGGG	TTAATGCTAATTGTGATAGGGGTT	No	265	368	619	965	19	42
ssc-miR-155-3p	ssc-mir-155	3p	CCTACA	21	TCCTACATGTTAGCATTAACA	CTCCTACATGTTAGCATTAACA	No	5	3	8	5
ssc-miR-15a	ssc-mir-15a	5p	AGCAGC	21	TAGCAGCACATAATGGTTTGT	TAGCAGCACATAATGGTTTGTGA	No	1833	1028	5501	2988	801	436
ssc-miR-15b	ssc-mir-15b	5p	AGCAGC	22	TAGCAGCACATCATGGTTTACA	TAGCAGCACATCATGGTTTACA	Yes	7562	2787	11106	4522	7562	2787
ssc-miR-16	ssc-mir-16-1	5p	AGCAGC	22	TAGCAGCACGTAAATATTGGCG	TAGCAGCACGTAAATATTGGCG	Yes	9390	6759	22285	15157	9390	6759
ssc-miR-16	ssc-mir-16-2	5p	AGCAGC	22	TAGCAGCACGTAAATATTGGCG	TAGCAGCACGTAAATATTGGCG	Yes	9390	6759	20787	14098	9390	6759
ssc-miR-17-5p	ssc-mir-17	5p	AAAGTG	23	CAAAGTGCTTACAGTGCAGGTAG	CAAAGTGCTTACAGTGCAGGTAG	Yes	4429	2236	8918	5073	4429	2236
ssc-miR-17-3p	ssc-mir-17	3p	CTGCAG	22	ACTGCAGTGAAGGCACTTGTAG	ACTGCAGTGAAGGCACTTGTAGC	No	335	78	1060	363	96	27
ssc-miR-181a	ssc-mir-181a-1	5p	ACATTC	24	AACATTCAACGCTGTCGGTGAGTT	AACATTCAACGCTGTCGGTGAGT	No	230	134	785	353	89	68
ssc-miR-181a	ssc-mir-181a-2	5p	ACATTC	24	AACATTCAACGCTGTCGGTGAGTT	AACATTCAACGCTGTCGGTGAGT	No	230	134	785	353	89	68
ssc-miR-181b	ssc-mir-181b-1	5p	ACATTC	24	AACATTCATTGCTGTCGGTGGGTT	AACATTCATTGCTGTCGGTGGGT	No	99	84	302	220	62	61
ssc-miR-181b	ssc-mir-181b-2	5p	ACATTC	24	AACATTCATTGCTGTCGGTGGGTT	AACATTCATTGCTGTCGGTGGGT	No	99	84	312	229	62	61
ssc-miR-181c	ssc-mir-181c	5p	ACATTC	22	AACATTCAACCTGTCGGTGAGT	AACATTCAACCTGTCGGTGAGTT	No	24	23	108	71	11	8
ssc-miR-181d-5p	ssc-mir-181d	5p	ACATTC	24	AACATTCATTGTTGTCGGTGGGTT	AACATTCATTGTTGTCGGTGGGT	No	189	130	511	294	97	79
ssc-miR-181d-3p	ssc-mir-181d	3p	CCACCG	22	CCCACCGAGGGATGAATGTCAC		No
ssc-miR-182	ssc-mir-182	5p	TTGGCA	24	TTTGGCAATGGTAGAACTCACACT	TTTGGCAATGGTAGAACTCACACT	Yes	11127	10638	21310	18387	11127	10638
ssc-miR-183	ssc-mir-183	5p	ATGGCA	23	TATGGCACTGGTAGAATTCACTG	TATGGCACTGGTAGAATTCACT	No	8643	6018	30374	20405	5648	2985
ssc-miR-1839-5p	ssc-mir-1839	5p	AGGTAG	22	AAGGTAGATAGAACAGGTCTTG	AAGGTAGATAGAACAGGTCTTGT	No	18		35	3	8	3
ssc-miR-1839-3p	ssc-mir-1839	3p	GACCTA	21	AGACCTACTTTTCTACCAACA		No
ssc-miR-184	ssc-mir-184	3p	GGACGG	22	TGGACGGAGAACTGATAAGGGT	TGGACGGAGAACTGATAAGGGT	Yes	2095	3392	2953	4855	2095	3392
ssc-miR-185	ssc-mir-185	5p	GGAGAG	22	TGGAGAGAAAGGCAGTTCCTGA	TGGAGAGAAAGGCAGTTCCTGA	Yes	7551	5735	8951	6809	7551	5735
ssc-miR-186	ssc-mir-186	5p	AAAGAA	23	CAAAGAATTCTCCTTTTGGGCTT	CAAAGAATTCTCCTTTTGGGCTT	Yes	2172	1058	6066	3195	2172	1058
ssc-miR-18a	ssc-mir-18a	5p	AAGGTG	22	TAAGGTGCATCTAGTGCAGATA	TAAGGTGCATCTAGTGCAGAT	No	43513	35645	123640	59738	4359	3137
ssc-miR-18b	ssc-mir-18b	5p	AAGGTG	23	TAAGGTGCATCTAGTGCAGTTAG	TAAGGTGCATCTAGTGCAGCT	No	71	67	241	227	8	2
ssc-miR-190a	ssc-mir-190a	5p	GATATG	21	TGATATGTTTGATATATTAGG	TGATATGTTTGATATATTAGGTT	No	150	65	358	183	13	16
ssc-miR-190b	ssc-mir-190b	5p	GATATG	22	TGATATGTTTGATATTGGGTTG	TGATATGTTTGATATTGGGTTG	Yes	4	4	4	4
ssc-miR-191	ssc-mir-191	5p	AACGGA	23	CAACGGAATCCCAAAAGCAGCTG	CAACGGAATCCCAAAAGCAGCT	No	7606	4493	12738	7973	1207	1400
ssc-miR-192	ssc-mir-192	5p	TGACCT	21	CTGACCTATGAATTGACAGCC	CTGACCTATGAATTGACAGCC	Yes	365	391	1177	1149	365	391
ssc-miR-193a-5p	ssc-mir-193a	5p	GGGTCT	22	TGGGTCTTTGCGGGCGAGATGA	TGGGTCTTTGCGGGCGAGATGA	Yes	340	151	425	190	340	151
ssc-miR-193a-3p	ssc-mir-193a	3p	ACTGGC	22	AACTGGCCTACAAAGTCCCAGT	AACTGGCCTACAAAGTCCCAGT	Yes	173	118	282	198	173	118
ssc-miR-194a	ssc-mir-194a	5p	GTAACA	21	TGTAACAGCAACTCCATGTGG	TGTAACAGCAACTCCATGTGGAA	No	2894	1861	5266	4484	30	61
ssc-miR-194b-5p	ssc-mir-194b	5p	GTAACA	22	TGTAACAGCGACTCCATGTGGA	TGTAACAGCAACTCCATGTGGAC	No	10	6	40	14	3	2
ssc-miR-194b-3p	ssc-mir-194b	3p	CAGTGG	22	CCAGTGGAGATGCTGTTACCTT		No
ssc-miR-195	ssc-mir-195	5p	AGCAGC	21	TAGCAGCACAGAAATATTGGC	TAGCAGCACAGAAATATTGGCA	No	2799	3281	4549	5143	965	1020
ssc-miR-196a	ssc-mir-196a-1	5p	AGGTAG	22	TAGGTAGTTTCATGTTGTTGGG	TAGGTAGTTTCATGTTGTTGGG	Yes	3	5	3	5
ssc-miR-196a	ssc-mir-196a-2	5p	AGGTAG	22	TAGGTAGTTTCATGTTGTTGGG	TAGGTAGTTTCATGTTGTTGGG	Yes	3	5	5	5
ssc-miR-196b-5p	ssc-mir-196b-1	5p	AGGTAG	22	TAGGTAGTTTCCTGTTGTTGGG	TAGGTAGTTTCCTGTTGTTGGGA	No	152	115	210	157	20	13
ssc-miR-196b-3p	ssc-mir-196b-1	3p	GACAGC	22	CGACAGCACGACACTGCCTTCA		No
ssc-miR-196b	ssc-mir-196b-2	5p	AGGTAG	22	TAGGTAGTTTCCTGTTGTTGGG	TAGGTAGTTTCCTGTTGTTGGGA	No	152	115	210	157	20	13
ssc-miR-199a-5p	ssc-mir-199a-1	5p	CCAGTG	23	CCCAGTGTTCAGACTACCTGTTC		No
ssc-miR-199a-3p	ssc-mir-199a-1	3p	CAGTAG	22	ACAGTAGTCTGCACATTGGTTA	ACAGTAGTCTGCACATTGGTT	No	14	4	36	9
ssc-miR-199a-5p	ssc-mir-199a-2	5p	CCAGTG	23	CCCAGTGTTCAGACTACCTGTTC		No
ssc-miR-199a-3p	ssc-mir-199a-2	3p	CAGTAG	22	ACAGTAGTCTGCACATTGGTTA	ACAGTAGTCTGCACATTGGTT	No	14	4	36	9
ssc-miR-199b-5p	ssc-mir-199b	5p	CCAGTG	22	CCCAGTGTTTAGACTATCTGTT		No
ssc-miR-199b-3p	ssc-mir-199b	3p	ACAGTA	22	TACAGTAGTCTGCACATTGGTT	ACAGTAGTCTGCACATTGGTT	No	14	4	36	9	13
ssc-miR-19a	ssc-mir-19a	3p	GTGCAA	23	TGTGCAAATCTATGCAAAACTGA	TGTGCAAATCTATGCAAAACTGA	Yes	22405	7898	26131	9131	22405	7898
ssc-miR-19b	ssc-mir-19b-1	3p	GTGCAA	23	TGTGCAAATCCATGCAAAACTGA	TGTGCAAATCCATGCAAAACTGA	Yes	55719	29615	63897	34780	55719	29615
ssc-miR-19b	ssc-mir-19b-2	3p	GTGCAA	23	TGTGCAAATCCATGCAAAACTGA	TGTGCAAATCCATGCAAAACTGA	Yes	55719	29615	127842	69592	55719	29615
ssc-miR-202-5p	ssc-mir-202	5p	TCCTAT	21	TTCCTATGCATATACTTCTTT	TTCCTATGCATATACTTCTTT	Yes	17	6	23	6	17	6
ssc-miR-202-3p	ssc-mir-202	3p	GAGGTG	19	AGAGGTGTAGGCATGGGAA		No
ssc-miR-204	ssc-mir-204	5p	TCCCTT	22	TTCCCTTTGTCATCCTATGCCT	TTCCCTTTGTCATCCTATGCCT	Yes	5	26	5	37	5	26
ssc-miR-206	ssc-mir-206	3p	GGAATG	22	TGGAATGTAAGGAAGTGTGTGA	TGGAATGTAAGGAAGTGTGTGA	Yes	8	10	17	19	8	10
ssc-miR-208b	ssc-mir-208b	3p	TAAGAC	22	ATAAGACGAACAAAAGGTTTGT	ATAAGACGAACAAAAGGTTTGT	Yes		3		3
ssc-miR-20a	ssc-mir-20a	5p	AAAGTG	22	TAAAGTGCTTATAGTGCAGGTA	TAAAGTGCTTATAGTGCAGGT	No	3346	2266	11361	6128	2327	1353
ssc-miR-20b	ssc-mir-20b-1	5p	AAAGTG	23	CAAAGTGCTCACAGTGCAGGTAG	CCAAAGTGCTTACAGTGCAGGTAG	No	174	121	216	177
ssc-miR-20b	ssc-mir-20b-2	5p	AAAGTG	23	CAAAGTGCTCACAGTGCAGGTAG	CCAAAGTGCTTACAGTGCAGGTAG	No	174	121	216	177
ssc-miR-21	ssc-mir-21	5p	AGCTTA	22	TAGCTTATCAGACTGATGTTGA	TAGCTTATCAGACTGATGTTGA	Yes	1205066	960138	1802279	1360063	1205066	960138
ssc-miR-210	ssc-mir-210	3p	TGTGCG	22	CTGTGCGTGTGACAGCGGCTGA	CTGTGCGTGTGACAGCGGCTGA	Yes	381	328	958	827	381	328
ssc-miR-212	ssc-mir-212	5p	CCTTGG	23	ACCTTGGCTCTAGACTGCTTACT	ACCTTGGCTCTAGACTGCTTACT	Yes	8		10		8
ssc-miR-214	ssc-mir-214	3p	CAGCAG	21	ACAGCAGGCACAGACAGGCAG	ACAGCAGGCACAGACAGG	No	3		6
ssc-miR-215	ssc-mir-215	5p	TGACCT	21	ATGACCTATGAATTGACAGAC	ATGACCTATGATTTGACAGACA	No	45		86	15	3
ssc-miR-218-5p	ssc-mir-218-1	5p	TGTGCT	21	TTGTGCTTGATCTAACCATGT	TTGTGCTTGATCTAACCATGT	Yes	368	51	656	91	368	51
ssc-miR-218-3p	ssc-mir-218-1	3p	TGGTTC	21	ATGGTTCTGTCAAGCACCATG		No
ssc-miR-218	ssc-mir-218-2	5p	TGTGCT	21	TTGTGCTTGATCTAACCATGT	TTGTGCTTGATCTAACCATGT	Yes	368	51	656	91	368	51
ssc-miR-218b	ssc-mir-218b	5p	TGTGCT	22	TTGTGCTTGATCTAACCATGTG	TTGTGCTTGATCTAACCATGT	No	368	51	656	91	18	4
ssc-miR-219	ssc-mir-219	3p	GAGTTG	22	AGAGTTGAGTCTGGACGTCCCG	AGAGTTGAGTCTGGACGTCCCG	Yes	5	2	7	4	5	2
ssc-miR-22-5p	ssc-mir-22	5p	GTTCTT	22	AGTTCTTCAGTGGCAAGCTTTA	AGTTCTTCAGTGGCAAGCTTTA	Yes	4	4	6	9	4	4
ssc-miR-22-3p	ssc-mir-22	3p	AGCTGC	22	AAGCTGCCAGTTGAAGAACTGT	AAGCTGCCAGTTGAAGAACTGT	Yes	5617	3098	13179	7750	5617	3098
ssc-miR-221-5p	ssc-mir-221	5p	CCTGGC	26	ACCTGGCATACAATGTAGATTTCTGT	ACCTGGCATACAATGTAGATTTCTGT	Yes	129	122	561	484	129	122
ssc-miR-221-3p	ssc-mir-221	3p	GCTACA	22	AGCTACATTGTCTGCTGGGTTT	AGCTACATTGTCTGCTGGGTTT	Yes	908	643	1748	1225	908	643
ssc-miR-222	ssc-mir-222	3p	GCTACA	24	AGCTACATCTGGCTACTGGGTCTC	AGCTACATCTGGCTACTGGGTCT	No	905	555	1858	1028	230	89
ssc-miR-2320-5p	ssc-mir-2320	5p	GGCACA	22	TGGCACAGGGTCCAGCTGTCGG	TGGCACAGGGTCCAGCTGTCGG	Yes	71	35	276	176	71	35
ssc-miR-2320-3p	ssc-mir-2320	3p	GATGAT	21	CGATGATGGTCCCTGTGTTTG	CGATGATGGTCCCTGTGTTTGT	No	157	62	484	180	66	21
ssc-miR-2366	ssc-mir-2366-1	3p	GGGTCA	22	TGGGTCACAGAAGAGGGTCTGG	TGGGTCACAGAAGAGGGTCTGGA	No	3		3
ssc-miR-2366	ssc-mir-2366-2	3p	GGGTCA	22	TGGGTCACAGAAGAGGGTCTGG	TGGGTCACAGAAGAGGGTCTGGA	No	3		3
ssc-miR-23a	ssc-mir-23a	3p	TCACAT	21	ATCACATTGCCAGGGATTTCC	ATCACATTGCCAGGGATTTCC	Yes	2865	2492	9870	7697	2865	2492
ssc-miR-23b	ssc-mir-23b	3p	TCACAT	22	ATCACATTGCCAGGGATTACCA	ATCACATTGCCAGGGATTACC	No	528	594	2110	2226	230	234
ssc-miR-24-1-5p	ssc-mir-24-1	5p	TGCCTA	24	GTGCCTACTGAGCTGAAACACAGT	CGTGCCTACTGAGCTGAAACACA	No	6	2	15	4
ssc-miR-24-3p	ssc-mir-24-1	3p	GGCTCA	22	TGGCTCAGTTCAGCAGGAACAG	TGGCTCAGTTCAGCAGGAACAGT	No	19914	13963	78256	47990	15646	8042
ssc-miR-24-2-5p	ssc-mir-24-2	5p	TGCCTA	23	GTGCCTACTGAGCTGATATCAGT	ACTGAGCTGATATCA	No	3		5
ssc-miR-24-3p	ssc-mir-24-2	3p	GGCTCA	22	TGGCTCAGTTCAGCAGGAACAG	TGGCTCAGTTCAGCAGGAACAGT	No	19914	13963	77332	47377	15646	8042
ssc-miR-2411	ssc-mir-2411	5p	GGAGTG	22	TGGAGTGACTGTCAGATGCAGC	GTGGAGTGACTGTCAGATGCAGC	No	67	9	134	64	17	16
ssc-miR-26a	ssc-mir-26a	5p	TCAAGT	22	TTCAAGTAATCCAGGATAGGCT	TTCAAGTAATCCAGGATAGGCT	Yes	27172	30324	53549	51769	27172	30324
ssc-miR-27a	ssc-mir-27a	3p	TCACAG	21	TTCACAGTGGCTAAGTTCCGC	TTCACAGTGGCTAAGTTCCG	No	3155	2521	6825	5078	1182	950
ssc-miR-27b-5p	ssc-mir-27b	5p	GAGCTT	23	AGAGCTTAGCTGATTGGTGAACA	AGAGCTTAGCTGATTGGTGAAC	No	104	69	207	142	77	47
ssc-miR-27b-3p	ssc-mir-27b	3p	TCACAG	21	TTCACAGTGGCTAAGTTCTGC	TTCACAGTGGCTAAGTTCT	No	2001	1624	7663	6021	1626	1568
ssc-miR-28-5p	ssc-mir-28	5p	AGGAGC	22	AAGGAGCTCACAGTCTATTGAG	AAGGAGCTCACAGTCTATTGA	No	2895	1862	6873	4391	2514	1579
ssc-miR-28-3p	ssc-mir-28	3p	ACTAGA	22	CACTAGATTGTGAGCTCCTGGA	CACTAGATTGTGAGCTCCTGGA	Yes	4233	5298	8728	9671	4233	5298
ssc-miR-296-5p	ssc-mir-296	5p	AGGGCC	21	GAGGGCCCCCCCCAATCCTGT	GAGGGCCCCCCCCAATCCTGT	Yes	4	5	13	5	4	5
ssc-miR-296-3p	ssc-mir-296	3p	GGGTTG	21	AGGGTTGGGCGGAGGCTTTCC	AGGGTTGGGCGGAGGCTTT	No	233	110	618	311	37	12
ssc-miR-299	ssc-mir-299	5p	TGGTTT	21	ATGGTTTACCGTCCCACATAC		No
ssc-miR-29a	ssc-mir-29a	3p	TAGCAC	23	CTAGCACCATCTGAAATCGGTTA	TAGCACCATCTGAAATCGGTTA	No	9219	7063	29158	20626	1676	1179
ssc-miR-29b	ssc-mir-29b-1	3p	AGCACC	23	TAGCACCATTTGAAATCAGTGTT	TAGCACCATTTGAAATCAGTGTT	Yes	535	227	1201	491	535	227
ssc-miR-29b	ssc-mir-29b-2	3p	AGCACC	23	TAGCACCATTTGAAATCAGTGTT	TAGCACCATTTGAAATCAGTGTT	Yes	535	227	1201	491	535	227
ssc-miR-29c	ssc-mir-29c	3p	AGCACC	22	TAGCACCATTTGAAATCGGTTA	TAGCACCATTTGAAATCGGTTA	Yes	500	273	1173	625	500	273
ssc-miR-301	ssc-mir-301	3p	AGTCCA	23	CAGTCCAATAGTATTGTCAAAGC	CAGTGCAATAGTATTGTCAAAG	No	588	470	1497	1105
ssc-miR-30a-5p	ssc-mir-30a	5p	GTAAAC	22	TGTAAACATCCTCGACTGGAAG	TGTAAACATCCTCGACTGGAAGCT	No	59056	53311	122070	121613	5827	5725
ssc-miR-30a-3p	ssc-mir-30a	3p	TTTCAG	22	CTTTCAGTCGGATGTTTGCAGC	CTTTCAGTCGGATGTTTGCAGC	Yes	6558	5907	12666	12590	6558	5907
ssc-miR-30b-5p	ssc-mir-30b	5p	GTAAAC	22	TGTAAACATCCTACACTCAGCT	TGTAAACATCCTACACTCAGCT	Yes	585	1072	840	1383	585	1072
ssc-miR-30b-3p	ssc-mir-30b	3p	TGGGAG	21	CTGGGAGGTGGATGTTTACTT	CTGGGAGGTGGATGTTTACT	No	9	3	14	5	3
ssc-miR-30c-5p	ssc-mir-30c-1	5p	GTAAAC	23	TGTAAACATCCTACACTCTCAGC	TGTAAACATCCTACACTCTCAGCT	No	1272	2212	3872	4562	953	1051
ssc-miR-30c-1-3p	ssc-mir-30c-1	3p	TGGGAG	20	CTGGGAGAGGGTTGTTTACT	CTGGGAGAGGGTTGTTTACT	Yes	2	8	5	12	2	8
ssc-miR-30c-5p	ssc-mir-30c-2	5p	GTAAAC	23	TGTAAACATCCTACACTCTCAGC	TGTAAACATCCTACACTCTCAGCT	No	1272	2212	4079	4799	953	1051
ssc-miR-30c-3p	ssc-mir-30c-2	3p	TGGGAG	22	CTGGGAGAAGGCTGTTTACTCT	CTGGGAGAAGGCTGTTTACTCT	Yes	323	178	506	336	323	178
ssc-miR-30d	ssc-mir-30d	5p	GTAAAC	24	TGTAAACATCCCCGACTGGAAGCT	TGTAAACATCCCCGACTGGAAGCT	Yes	9515	8566	15239	13745	9515	8566
ssc-miR-30e-5p	ssc-mir-30e	5p	GTAAAC	24	TGTAAACATCCTTGACTGGAAGCT	TGTAAACATCCTTGACTGGAAGCT	Yes	6513	5800	9149	8120	6513	5800
ssc-miR-30e-3p	ssc-mir-30e	3p	TTTCAG	22	CTTTCAGTCGGATGTTTACAGC	CTTTCAGTCGGATGTTTACAGC	Yes	1102	1231	2208	2442	1102	1231
ssc-miR-31	ssc-mir-31	5p	GGCAAG	22	AGGCAAGATGCTGGCATAGCTG	AGGCAAGATGCTGGCATAGCT	No	17041	10975	24300	16597	463	492
ssc-miR-32	ssc-mir-32	5p	ATTGCA	21	TATTGCACATTACTAAGTTGC	TATTGCACATTACTAAGTTGCA	No	647	314	964	520	95	94
ssc-miR-320	ssc-mir-320	3p	AAAGCT	23	AAAAGCTGGGTTGAGAGGGCGAA	AAAAGCTGGGTTGAGAGGGCGA	No	1339	1013	4270	3001	453	230
ssc-miR-323	ssc-mir-323	3p	CACATT	22	GCACATTACACGGTCGACCTCT	CACATTACACGGTCGACCTCT	No	10		14		2
ssc-miR-324	ssc-mir-324	5p	GCATCC	23	CGCATCCCCTAGGGCATTGGTGT	CGCATCCCCTAGGGCATTGGTGT	Yes	115	95	161	135	115	95
ssc-miR-325	ssc-mir-325	5p	CTAGTA	23	CCTAGTAGGTGTTCAGTAAGTGT	CCTAGTAGGTGTTCAGTAAGTGA	No	41	21	110	64	2	2
ssc-miR-326	ssc-mir-326	3p	CTCTGG	20	CCTCTGGGCCCTTCCTCCAG		No
ssc-miR-328	ssc-mir-328	3p	TGGCCC	22	CTGGCCCTCTCTGCCCTTCCGT	CTGGCCCTCTCTGCCCTTCCGA	No	14	9	34	23	7	6
ssc-miR-331-5p	ssc-mir-331	5p	CTAGGT	21	TCTAGGTATGGTCCCAGGGAT	TCTAGGTATGGTCCCAGGGA	No	7	13	90	53	4	6
ssc-miR-331-3p	ssc-mir-331	3p	CCCCTG	21	GCCCCTGGGCCTATCCTAGAA	GCCCCTGGGCCTATCCTAGA	No	121	67	298	134	87	30
ssc-miR-335	ssc-mir-335	5p	CAAGAG	22	TCAAGAGCAATAACGAAAAATG	TCAAGAGCAATAACGAAAAATG	Yes	78	34	166	89	78	34
ssc-miR-338	ssc-mir-338	3p	CCAGCA	22	TCCAGCATCAGTGATTTTGTTG	TCCAGCATCAGTGATTTTGTT	No	24	3	54	13
ssc-miR-339-5p	ssc-mir-339-1	5p	CCCTGT	22	TCCCTGTCCTCCAGGAGCTCAC	TCCCTGTCCTCCAGGAGCTCA	No	62	117	220	301	21	33
ssc-miR-339-3p	ssc-mir-339-1	3p	GCTCCT	21	AGCTCCTCGAGGCCAGAGCCC	TGAGCTCCTCGAGGCCAGAGC	No	4		6	4
ssc-miR-339	ssc-mir-339-2	5p	CCCTGT	21	TCCCTGTCCTCCAGGAGCTCA	TCCCTGTCCTCCAGGAGCTCA	Yes	62	117	185	264	62	117
ssc-miR-340	ssc-mir-340-1	5p	TATAAA	22	TTATAAAGCAATGAGACTGATT	TTATAAAGCAATGAGACTGATT	Yes	3214	2715	4949	4175	3214	2715
ssc-miR-340	ssc-mir-340-2	5p	TATAAA	22	TTATAAAGCAATGAGACTGATT	TTATAAAGCAATGAGACTGATT	Yes	3214	2715	4949	4175	3214	2715
ssc-miR-342	ssc-mir-342	3p	CTCACA	25	TCTCACACAGAAATCGCACCCGTCA	TCTCACACAGAAATCGCACCCGTC	No	44	15	132	34	14	2
ssc-miR-345-5p	ssc-mir-345-1	5p	CTGACT	20	GCTGACTCCTAGTCCAGTGC	GCTGACTCCTAGTCCAGTGCT	No	8	2	15	4	3	2
ssc-miR-345-3p	ssc-mir-345-1	3p	CCTGAA	21	CCCTGAACTAGGGGTCTGGAG	CCCTGAACTAGGGGTCTGGAGA	No	25	29	81	67	12	2
ssc-miR-345-5p	ssc-mir-345-2	5p	CTGACT	20	GCTGACTCCTAGTCCAGTGC	GCTGACTCCTAGTCCAGTGCT	No	8	2	15	4	3	2
ssc-miR-345-3p	ssc-mir-345-2	3p	CCTGAA	21	CCCTGAACTAGGGGTCTGGAG	CCCTGAACTAGGGGTCTGGAGA	No	25	29	81	67	12	2
ssc-miR-34a	ssc-mir-34a	5p	GGCAGT	22	TGGCAGTGTCTTAGCTGGTTGT	TGGCAGTGTCTTAGCTGGTTGTT	No	202	162	698	561	169	158
ssc-miR-34c	ssc-mir-34c-1	5p	GGCAGT	23	AGGCAGTGTAGTTAGCTGATTGC	AGGCAGTGTAGTTAGCTGATTGC	Yes	25	9	35	13	25	9
ssc-miR-34c	ssc-mir-34c-2	5p	GGCAGT	23	AGGCAGTGTAGTTAGCTGATTGC	AGGCAGTGTAGTTAGCTGATTGC	Yes	25	9	35	13	25	9
ssc-miR-361-5p	ssc-mir-361	5p	TATCAG	22	TTATCAGAATCTCCAGGGGTAC	TTATCAGAATCTCCAGGGGTA	No	1549	908	3704	2292	617	395
ssc-miR-361-3p	ssc-mir-361	3p	CCCCAG	24	CCCCCAGGTGTGATTCTGATTTGC	CCCCCAGGTGTGATTCTGATTTGC	Yes	64	38	239	134	64	38
ssc-miR-3613	ssc-mir-3613	5p	GTTGTA	20	TGTTGTACTTTTTTTTTTGT	TGTTGTACTTTTTTTTTTGTTC	No	11	8	18	20
ssc-miR-362	ssc-mir-362	5p	ATCCTT	25	AATCCTTGGAACCTAGGTGTGAGTG	AATCCTTGGAACCTAGGTGTGAGT	No	20	17	71	64	7	2
ssc-miR-363	ssc-mir-363-1	3p	ATTGCA	23	AATTGCACGGTATCCATCTGTAA	ATTGCACGGTATCCATCTGT	No	3		3	2
ssc-miR-363	ssc-mir-363-2	3p	ATTGCA	23	AATTGCACGGTATCCATCTGTAA	ATTGCACGGTATCCATCTGT	No	3		3	2
ssc-miR-365-3p	ssc-mir-365-1	3p	AATGCC	22	TAATGCCCCTAAAAATCCTTAT	TAATGCCCCTAAAAATCCTTAT	Yes	83	69	147	113	83	69
ssc-miR-365-5p	ssc-mir-365-2	5p	AGGGAC	23	GAGGGACTTTCAGGGGCAGCTGT	AGGGACTTTCAGGGGCAGCTGTG	No	15	2	44	4	7
ssc-miR-365-3p	ssc-mir-365-2	3p	AATGCC	22	TAATGCCCCTAAAAATCCTTAT	TAATGCCCCTAAAAATCCTTAT	Yes	83	69	147	113	83	69
ssc-miR-369	ssc-mir-369	3p	ATAATA	21	AATAATACATGGTTGATCTTT	AATAATACATGGTTGATCTTT	Yes	32		46		32
ssc-miR-370	ssc-mir-370	3p	CCTGCT	22	GCCTGCTGGGGTGGAACCTGGT	GCCTGCTGGGGTGGAACCTGGT	Yes	2		2
ssc-miR-374a-5p	ssc-mir-374a	5p	TATAAT	22	TTATAATACAACCTGATAAGTG	TTATAATACAACCTGATAAGTG	Yes	761	643	2051	1853	761	643
ssc-miR-374a-3p	ssc-mir-374a	3p	TTATCA	22	CTTATCAGGTTGTATTGTAATT	CTTATCAGGTTGTATTGTAATT	Yes	550	308	759	458	550	308
ssc-miR-374b-5p	ssc-mir-374b	5p	TATAAT	22	ATATAATACAACCTGCTAAGTG	ATATAATACAACCTGCTAAGTGA	No	116	81	255	257	73	89
ssc-miR-374b-3p	ssc-mir-374b	3p	TTATCA	22	CTTATCAGGTTGTATTATCATT	CTTATCAGGTTGTATTATCATT	Yes	247	66	324	106	247	66
ssc-miR-376a-5p	ssc-mir-376a	5p	TAGATT	23	GTAGATTCTCCTTCTATGAGTAC		No
ssc-miR-376a-3p	ssc-mir-376a	3p	TCATAG	21	ATCATAGAGGAAAATCCACGT	ATCGTAGAGGAAAATCCACGTT	No	10		10	2
ssc-miR-378	ssc-mir-378-1	3p	CTGGAC	22	ACTGGACTTGGAGTCAGAAGGC	ACTGGACTTGGAGTCAGAAGGC	Yes	7233	3040	11202	5066	7233	3040
ssc-miR-378	ssc-mir-378-2	3p	CTGGAC	22	ACTGGACTTGGAGTCAGAAGGC	ACTGGACTTGGAGTCAGAAGGC	Yes	7233	3040	11195	5061	7233	3040
ssc-miR-381	ssc-mir-381	5p	GCGAGG	23	AGCGAGGTTGCCCTTTGTATATT		No
ssc-miR-382	ssc-mir-382	5p	AGTTGT	21	AAGTTGTTCGTGGTGGATTCG	GAAGTTGTTCGTGGTGGATTCG	No	7		16
ssc-miR-383	ssc-mir-383	3p	CACAGC	21	CCACAGCACTGCCTGGTCAGA	CCACAGCACTGCCTGGTCAGA	Yes		2		2
ssc-miR-411	ssc-mir-411	3p	TGTAAC	20	ATGTAACACGGTCCACTAAC	TATGTAACACGGTCCACTAAC	No	8		12
ssc-miR-421-5p	ssc-mir-421	5p	CTCATT	24	CCTCATTAAATGTTTGTTGAATGA	GGCCTCATTAAATGTTTGTTGA	No	12		18	2
ssc-miR-421-3p	ssc-mir-421	3p	TCAACA	23	ATCAACAGACATTAATTGGGCGC	ATCAACAGACATTAATTGGGCGC	Yes	96	69	475	347	96	69
ssc-miR-423-5p	ssc-mir-423	5p	GAGGGG	23	TGAGGGGCAGAGAGCGAGACTTT	TGAGGGGCAGAGAGCGAGACTTT	Yes	9928	4297	19191	8714	9928	4297
ssc-miR-423-3p	ssc-mir-423	3p	GCTCGG	23	AGCTCGGTCTGAGGCCCCTCAGT	AGCTCGGTCTGAGGCCCCTCAGT	Yes	1314	732	2871	1772	1314	732
ssc-miR-424-5p	ssc-mir-424	5p	AGCAGC	22	CAGCAGCAATTCATGTTTTGAA	CAGCAGCAATTCATGTTTTGA	No	14292	9248	22280	13218	4237	1939
ssc-miR-424-3p	ssc-mir-424	3p	AAAACG	21	CAAAACGTGAGGCGCTGCTAT	CAAAACGTGAGGCGCTGCTATA	No	5	6	11	10	3	2
ssc-miR-425-5p	ssc-mir-425	5p	ATGACA	23	AATGACACGATCACTCCCGTTGA	AATGACACGATCACTCCCGTTGA	Yes	4363	3650	13377	7318	4363	3650
ssc-miR-425-3p	ssc-mir-425	3p	TCGGGA	22	ATCGGGAATGTCGTGTCCGCCC	CATCGGGAATGTCGTGTCCG	No	16	20	121	78		2
ssc-miR-429	ssc-mir-429	3p	AATACT	22	TAATACTGTCTGGTAATGCCGT	TAATACTGTCTGGTAATGCCGT	Yes	256	303	562	630	256	303
ssc-miR-4331	ssc-mir-4331	3p	GTGGCT	22	TGTGGCTGTGGTGTAGGCCAGC	TTGCTGTGGCTGTGGTGTA	No	6	11	61	57
ssc-miR-4332	ssc-mir-4332	3p	ACGGCC	20	CACGGCCGCCGCCGGGCGCC	TCCACGGCCGCCGCCGGG	No	23	262	170	1517
ssc-miR-4333	ssc-mir-4333	5p	TACCTG	26	ATACCTGCATGTTAGTCTTTGGTTCT		No
ssc-miR-4334-5p	ssc-mir-4334	5p	CCTGGA	19	CCCTGGAGTGACGGGGGTG		No
ssc-miR-4334-3p	ssc-mir-4334	3p	CCCTGT	20	TCCCTGTCCTCCAGGAGCTC	TCCCTGTCCTCCAGGAGCT	No	45	52	82	88	12	18
ssc-miR-4335	ssc-mir-4335	3p	TGCCCA	20	GTGCCCAGCGCTGCAGGGCA		No
ssc-miR-4336	ssc-mir-4336	5p	AACTCT	27	CAACTCTGTGGTTTCCTTTACTCATAG		No
ssc-miR-4338	ssc-mir-4338	5p	TGTTCA	22	ATGTTCAGTCTCAGTGGGAACC		No
ssc-miR-4339	ssc-mir-4339	5p	CTCTGA	24	GCTCTGAGCTGCCCCTCCTCGTCC		No
ssc-miR-450a	ssc-mir-450a	5p	TTTGCG	22	TTTTGCGATGTGTTCCTAATAT	TTTTGCGATGTGTTCCTAATA	No	36	19	81	61	8	8
ssc-miR-450b-5p	ssc-mir-450b	5p	TTTGCA	22	TTTTGCAATATGTTCCTGAATA	TTTTGCAATATGTTCCTGAATA	Yes	256	106	559	331	256	106
ssc-miR-450b-3p	ssc-mir-450b	3p	TGGGAA	21	TTGGGAACATTTTGCATCCAT	ATTGGGAACATTTTGCATCC	No	3		3
ssc-miR-450c-5p	ssc-mir-450c	5p	TTTGCG	22	TTTTGCGATGTGTTCCTAATAC	TTTTGCGATGTGTTCCTAATAC	Yes	47	32	147	90	47	32
ssc-miR-450c-3p	ssc-mir-450c	3p	TTGGGA	22	ATTGGGAACATTTTGCATTCGT	ATTGGGAACATTTTGCATTCGT	Yes	4	7	6	12	4	7
ssc-miR-451	ssc-mir-451	5p	AACCGT	22	AAACCGTTACCATTACTGAGTT	AAACCGTTACCATTACTGAGTTT	No	696	82	1733	228	457	55
ssc-miR-455-5p	ssc-mir-455	5p	ATGTGC	22	TATGTGCCTTTGGACTACATCG	TATGTGCCTTTGGACTACATCG	Yes	63	42	189	85	63	42
ssc-miR-455-3p	ssc-mir-455	3p	CAGTCC	21	GCAGTCCATGGGCATATACAC	GCAGTCCATGGGCATATACA	No	41	41	160	108	30	6
ssc-miR-484	ssc-mir-484	3p	CCAGGG	20	CCCAGGGGGCGACCCAGGCT		No
ssc-miR-486	ssc-mir-486-1	3p	CCTGTA	22	TCCTGTACTGAGCTGCCCCGAG	TCCTGTACTGAGCTGCCCCGAG	Yes	729	32	2934	114	729	32
ssc-miR-486	ssc-mir-486-2	5p	CCTGTA	22	TCCTGTACTGAGCTGCCCCGAG	TCCTGTACTGAGCTGCCCCGAG	Yes	729	32	2934	114	729	32
ssc-miR-487b	ssc-mir-487b	5p	TGGTTA	22	GTGGTTATCCCTGTCCTGTTCG		No
ssc-miR-489	ssc-mir-489	3p	GTGACA	22	AGTGACATCACATATACGGCGG	AGTGACATCACATATACGGCGG	Yes		2		2
ssc-miR-491	ssc-mir-491	5p	GTGGGG	22	AGTGGGGAACCCTTCCATGAGG	AGTGGGGAACCCTTCCATGAGGA	No	27	25	43	47	8	6
ssc-miR-497	ssc-mir-497	5p	AGCAGC	21	CAGCAGCACACTGTGGTTTGT	CAGCAGCACACTGTGGTTTGTA	No	300	250	397	351	7	8
ssc-miR-499-5p	ssc-mir-499	5p	TAAGAC	21	TTAAGACTTGCAGTGATGTTT	TTAAGACTTGCAGTGATGTTTA	No	427	286	765	551	256	216
ssc-miR-499-3p	ssc-mir-499	3p	ACATCA	22	AACATCACAGCAAGTCTGTGCT	GAACATCACAGCAAGTCTGTGA	No	4		4
ssc-miR-500	ssc-mir-500	3p	TGCACC	21	ATGCACCTGGGCAAGGATTCT	ATGCACCTGGGCAAGGATTCTGA	No	188	165	417	303	28	19
ssc-miR-503	ssc-mir-503	5p	AGCAGC	23	TAGCAGCGGGAACAGTACTGCAG	TAGCAGCGGGAACAGTACTGCAGA	No	198	32	568	185	40	9
ssc-miR-504	ssc-mir-504	5p	GACCCT	23	AGACCCTGGTCTGCACTCTATCT	GACCCTGGTCTGCACTCTGTC	No	2		2
ssc-miR-505	ssc-mir-505	3p	CAACAC	22	TCAACACTTGCTGGTTTCCTCT	CGTCAACACTTGCTGGTTTCCT	No	186	127	429	332	11	11
ssc-miR-532-5p	ssc-mir-532	5p	ATGCCT	22	CATGCCTTGAGTGTAGGACCGT	CATGCCTTGAGTGTAGGACCGT	Yes	1232	963	2347	1829	1232	963
ssc-miR-532-3p	ssc-mir-532	3p	CTCCCA	22	CCTCCCACACCCAAGGCTTGCA	CCTCCCACACCCAAGGCTTGCA	Yes	13	12	24	17	13	12
ssc-miR-542-5p	ssc-mir-542	5p	CGGGGA	21	TCGGGGATCATCATGTCACGA	TCGGGGATCATCATGTCACGAGA	No	1250	750	1672	1024	67	52
ssc-miR-542-3p	ssc-mir-542	3p	GTGACA	22	TGTGACAGATTGATAACTGAAA	TGTGACAGATTGATAACTGAAA	Yes	8332	4403	22251	13345	8332	4403
ssc-miR-545-5p	ssc-mir-545	5p	CAGTAA	21	TCAGTAAATGTTTATTGGATG	TCAGTAAATGTTTATTGGATGA	No	92	38	134	59	4
ssc-miR-545-3p	ssc-mir-545	3p	TCAACA	22	ATCAACAAACATTTATTGTGTG	ATCAACAAACATTTATTGTGTGC	No	22	20	76	41	4	3
ssc-miR-551a	ssc-mir-551a	3p	CGACCC	20	GCGACCCACTCTTGGTTTCC	GCGACCCACTCTTGGTTTCCA	No	8	2	8	4		2
ssc-miR-574	ssc-mir-574	3p	ACGCTC	22	CACGCTCATGCACACACCCACA	CACGCTCATGCACACACCCACA	Yes	17	18	22	30	17	18
ssc-miR-582	ssc-mir-582	3p	AACCGG	22	TAACCGGTTGAACAACTGAACC		No
ssc-miR-615	ssc-mir-615	3p	CCGAGC	21	TCCGAGCCTGGGTCTCCCTCT		No
ssc-miR-628	ssc-mir-628	5p	TGCTGA	22	ATGCTGACATATTTACTAGAGG	ATGCTGACATATTTACTAGAGG	Yes	52	39	97	87	52	39
ssc-miR-652	ssc-mir-652	5p	CAACCC	26	ACAACCCTAGGAGAGGGTGCCATTCA	CAACCCTAGGAGAGGGTGCCA	No	2		2
ssc-miR-664-5p	ssc-mir-664	5p	AGGCTA	23	CAGGCTAGGAGAAGTGATTGGAT	CAGGCTAGGAGAAGTGATTGGA	No	8	17	19	31	6	7
ssc-miR-664-3p	ssc-mir-664	3p	ATTCAT	24	TATTCATTTATCTCCCAGCCTACA	TATTCATTTATCTCCCAGCCTACA	Yes		2		2
ssc-miR-671-5p	ssc-mir-671	5p	GGAAGC	24	AGGAAGCCCTGGAGGGGCTGGAGG	AGGAAGCCCTGGAGGGGCTGGAGA	No	252	152	391	245	40	20
ssc-miR-671-3p	ssc-mir-671	3p	CCGGTT	21	TCCGGTTCTCAGGGCTCCACC	TCCGGTTCTCAGGGCTCCACC	Yes	10		20	6	10
ssc-miR-7	ssc-mir-7-1	5p	GGAAGA	24	TGGAAGACTAGTGATTTTGTTGTT	TGGAAGACTAGTGATTTTGTTGTT	Yes	4818	2781	7707	4793	4818	2781
ssc-miR-7	ssc-mir-7-2	5p	GGAAGA	24	TGGAAGACTAGTGATTTTGTTGTT	TGGAAGACTAGTGATTTTGTTGTT	Yes	4818	2781	7252	4491	4818	2781
ssc-miR-708-5p	ssc-mir-708	5p	AGGAGC	23	AAGGAGCTTACAATCTAGCTGGG	AAGGAGCTTACAATCTAGCTGGGA	No	8	8	15	28	5	9
ssc-miR-708-3p	ssc-mir-708	3p	AACTAG	23	CAACTAGACTGTGAGCTTCTAGA	AACTAGACTGTGAGCTTCT	No	3		7
ssc-miR-744	ssc-mir-744	5p	GCGGGG	22	TGCGGGGCTAGGGCTAACAGCA	TGCGGGGCTAGGGCTAACAGCA	Yes	171	94	682	362	171	94
ssc-miR-769-5p	ssc-mir-769	5p	GAGACC	21	TGAGACCTCTGGGTTCTGAGC	TGAGACCTCTGGGTTCTGAGC	Yes	506	397	864	630	506	397
ssc-miR-769-3p	ssc-mir-769	3p	TGGGAT	23	CTGGGATCTCTGGGGTCTTGGTT	CTGGGATCTCTGGGGTCTTGGTT	Yes	4	2	6	10	4	2
ssc-miR-874	ssc-mir-874	3p	TGCCCT	23	CTGCCCTGGCCCGAGGGACCGAC	CTGCCCTGGCCCGAGGGACCGA	No	20	28	43	46	2	5
ssc-miR-9-1	ssc-mir-9-1	5p	CTTTGG	23	TCTTTGGTTATCTAGCTGTATGA	TCTTTGGTTATCTAGCTGTATGA	Yes	2732	1206	11394	4906	2732	1206
ssc-miR-9-2	ssc-mir-9-2	5p	CTTTGG	23	TCTTTGGTTATCTAGCTGTATGA	TCTTTGGTTATCTAGCTGTATGA	Yes	2732	1206	5697	2453	2732	1206
ssc-miR-9	ssc-mir-9-3	5p	CTTTGG	22	TCTTTGGTTATCTAGCTGTATG	TCTTTGGTTATCTAGCTGTATGA	No	2732	1206	5905	2552	1538	637
ssc-miR-92a	ssc-mir-92a-1	3p	ATTGCA	22	TATTGCACTTGTCCCGGCCTGT	TATTGCACTTGTCCCGGCCTGT	Yes	12548	5608	19737	9068	12548	5608
ssc-miR-92a	ssc-mir-92a-2	3p	ATTGCA	22	TATTGCACTTGTCCCGGCCTGT	TATTGCACTTGTCCCGGCCTGT	Yes	12548	5608	37672	17362	12548	5608
ssc-miR-92b-5p	ssc-mir-92b	5p	GGGACG	24	AGGGACGGGACGCGGTGCAGTGTT	AGGGACGGGACGCGGTGCAGTGTT	Yes	7	6	19	11	7	6
ssc-miR-92b-3p	ssc-mir-92b	3p	ATTGCA	22	TATTGCACTCGTCCCGGCCTCC	TATTGCACTCGTCCCGGCCTCC	Yes	727	427	2600	1722	727	427
ssc-miR-935	ssc-mir-935	3p	CAGTTA	23	CCAGTTACCGCTTCCGCTACCGC	CAGTTACCGCTTCCGCTACCGC	No	3	3	10	14
ssc-miR-95	ssc-mir-95	3p	TCAACG	22	TTCAACGGGTATTTATTGAGCA	TTCAACGGGTATTTATTGAGCA	Yes	5	6	5	8
ssc-miR-98	ssc-mir-98	5p	GAGGTA	22	TGAGGTAGTAAGTTGTATTGTT	TGAGGTAGTAAGTTGTATTGTT	Yes	6643	4084	8830	5702	6643	4084
ssc-miR-99a	ssc-mir-99a	5p	ACCCGT	22	AACCCGTAGATCCGATCTTGTG	AACCCGTAGATCCGATCTTGTG	Yes	1878	1820	3235	3294	1878	1820
ssc-miR-99b	ssc-mir-99b	5p	ACCCGT	22	CACCCGTAGAACCGACCTTGCG	CACCCGTAGAACCGACCTTGCG	Yes	760	587	1706	1361	760	587

## Sheet: Normalized
miRNA expression for all samples (normalized). Column A: MATURE-ID, the ID of mature miRNA annotated in miRBase 19. Column B: PRE_ID, the pre-miRNA name. Column C: pre-miRNA arm (5p or 3p), the position of the most abundant isomiR on pre-miRNA. Column D: MUTURE-SEED, the seed sequence of the mature miRNA. Column E: MATURE-LENGTH, the length of the mature miRNA. Column F: MATURE-SEQ, the sequence …
miRNA information								TagCount_Most_Abundant_Seq		TagCount_ALL_Isoform		TagCount_Mature_Alone
MATURE-ID	PRE_ID	pre-miRNA arm (5p or 3p)	MATURE-SEED	MATURE-LENGTH	MATURE-SEQ	Most_Abundant_Seq	Is_miRBaseMature_Most_Abundant_Seq	ST	TGEV	ST	TGEV	ST	TGEV
ssc-let-7a	ssc-let-7a-1	5p	GAGGTA	22	TGAGGTAGTAGGTTGTATAGTT	TGAGGTAGTAGGTTGTATAGTT	Yes	12560	15134	18730	22575	12560	15134
ssc-let-7a	ssc-let-7a-2	5p	GAGGTA	22	TGAGGTAGTAGGTTGTATAGTT	TGAGGTAGTAGGTTGTATAGTT	Yes	12560	15134	18650	22525	12560	15134
ssc-let-7c	ssc-let-7c	5p	GAGGTA	22	TGAGGTAGTAGGTTGTATGGTT	TGAGGTAGTAGGTTGTGTGGTT	No	1530	2236	4039	5563	1562	2132
ssc-let-7d-5p	ssc-let-7d	5p	GAGGTA	22	AGAGGTAGTAGGTTGCATAGTT	AGAGGTAGTAGGTTGCATAGTT	Yes	1940	1812	2780	2589	1940	1812
ssc-let-7d-3p	ssc-let-7d	3p	TATACG	22	CTATACGACCTGCTGCCTTTCT	CTATACGACCTGCTGCCTTTCT	Yes	30	32	53	70	30	32
ssc-let-7e	ssc-let-7e	5p	GAGGTA	22	TGAGGTAGGAGGTTGTATAGTT	TGAGGTAGGAGGTTGTATAGTT	Yes	602	684	1612	1978	602	684
ssc-let-7f	ssc-let-7f-1	5p	GAGGTA	22	TGAGGTAGTAGATTGTATAGTT	TGAGGTAGTAGATTGTATAGTT	Yes	63437	79923	82860	106069	63437	79923
ssc-let-7f	ssc-let-7f-2	5p	GAGGTA	22	TGAGGTAGTAGATTGTATAGTT	TGAGGTAGTAGATTGTATAGTT	Yes	63437	79923	82250	105148	63437	79923
ssc-let-7g	ssc-let-7g	5p	GAGGTA	22	TGAGGTAGTAGTTTGTACAGTT	TGAGGTAGTAGTTTGTACAGTT	Yes	4371	4219	5677	5614	4371	4219
ssc-let-7i	ssc-let-7i	5p	GAGGTA	19	TGAGGTAGTAGTTTGTGCT	TGAGGTAGTAGTTTGTGCTGTT	No	5203	4889	7182	6861	8	8
ssc-miR-1	ssc-mir-1	3p	GGAATG	21	TGGAATGTAAAGAAGTATGTA	TGGAATGTAAAGAAGTATGTAT	No	2		6		1
ssc-miR-100	ssc-mir-100	5p	ACCCGT	22	AACCCGTAGATCCGAACTTGTG	AACCCGTAGATCCGAACTTGTG	Yes	11948	8229	16711	12065	11948	8229
ssc-miR-101	ssc-mir-101-1	3p	ACAGTA	21	TACAGTACTGTGATAACTGAA	TACAGTACTGTGATAACTGAAG	No	1749	1741	9171	6736	1107	766
ssc-miR-101	ssc-mir-101-2	3p	ACAGTA	21	TACAGTACTGTGATAACTGAA	TACAGTACTGTGATAACTGAAG	No	1749	1741	8930	6584	1107	766
ssc-miR-103	ssc-mir-103-1	3p	GCAGCA	23	AGCAGCATTGTACAGGGCTATGA	AGCAGCATTGTACAGGGCTATGA	Yes	1262	1077	1918	1627	1262	1077
ssc-miR-103	ssc-mir-103-2	3p	GCAGCA	23	AGCAGCATTGTACAGGGCTATGA	AGCAGCATTGTACAGGGCTATGA	Yes	1262	1077	3870	3256	1262	1077
ssc-miR-106a	ssc-mir-106a	5p	AAAGTG	24	AAAAGTGCTTACAGTGCAGGTAGC	AAAGTGCTTACAGTGCAGGTAG	No	46	37	94	63
ssc-miR-107	ssc-mir-107	3p	GCAGCA	23	AGCAGCATTGTACAGGGCTATCA	AGCAGCATTGTACAGGGCTAT	No	23	27	96	107	18	21
ssc-miR-10a-5p	ssc-mir-10a	5p	ACCCTG	22	TACCCTGTAGATCCGAATTTGT	ACCCTGTAGATCCGAATTTGTG	No	3781	4260	14289	15821	3404	3360
ssc-miR-10a-3p	ssc-mir-10a	3p	AAATTC	21	CAAATTCGTATCTAGGGGAAT	CAAATTCGTATCTAGGGGAAT	Yes	94	90	208	177	94	90
ssc-miR-10b	ssc-mir-10b	5p	ACCCTG	22	TACCCTGTAGAACCGAATTTGT	TACCCTGTAGAACCGAATTTGT	Yes	1823	2590	6242	9155	1823	2590
ssc-miR-122	ssc-mir-122	5p	GGAGTG	23	TGGAGTGTGACAATGGTGTTTGT	TGGAGTGTGACAATGGTGTTTGT	Yes		2	2	4
ssc-miR-1224	ssc-mir-1224	3p	ACCTCC	20	CACCTCCTCTCTCCTCAGGT		No
ssc-miR-1249	ssc-mir-1249-1	3p	CGCCCT	22	ACGCCCTTCCCCCCCTTCTTCA	ACGCCCTTCCCCCCCTTCTTCA	Yes	1		1
ssc-miR-1249	ssc-mir-1249-2	3p	CGCCCT	22	ACGCCCTTCCCCCCCTTCTTCA	ACGCCCTTCCCCCCCTTCTTCA	Yes	1		1
ssc-miR-124a	ssc-mir-124a-1	3p	AAGGCA	21	TAAGGCACGCGGTGAATGCCA	TAAGGCACGCGGTGAATGC	No	37	8	112	18	8	3
ssc-miR-124a	ssc-mir-124a-2	3p	AAGGCA	21	TAAGGCACGCGGTGAATGCCA	TAAGGCACGCGGTGAATGC	No	37	8	112	18	8	3
ssc-miR-125a	ssc-mir-125a	5p	CCCTGA	23	TCCCTGAGACCCTTTAACCTGTG	TCCCTGAGACCCTTTAACCTGTGA	No	44	27	93	107	16	42
ssc-miR-125b	ssc-mir-125b-1	5p	CCCTGA	22	TCCCTGAGACCCTAACTTGTGA	TCCCTGAGACCCTAACTTGTGA	Yes	2513	1732	9104	6438	2513	1732
ssc-miR-125b	ssc-mir-125b-2	5p	CCCTGA	22	TCCCTGAGACCCTAACTTGTGA	TCCCTGAGACCCTAACTTGTGA	Yes	2513	1732	4546	3214	2513	1732
ssc-miR-126-5p	ssc-mir-126	5p	ATTATT	21	CATTATTACTTTTGGTACGCG	CATTATTACTTTTGGTACGCG	Yes	1	8	2	10	1	8
ssc-miR-126-3p	ssc-mir-126	3p	CGTACC	22	TCGTACCGTGAGTAATAATGCG	TCGTACCGTGAGTAATAATGCG	Yes	4	4	19	13	4	4
ssc-miR-127	ssc-mir-127	3p	CGGATC	22	TCGGATCCGTCTGAGCTTGGCT	TCGGATCCGTCTGAGCTTGGC	No	7	2	30	3	6	1
ssc-miR-1271	ssc-mir-1271	3p	GCCTGC	20	TGCCTGCTATGTGCCAGGCA	AGTGCCTGCTATGTGCCAGGA	No	5	3	6	6
ssc-miR-1277	ssc-mir-1277	3p	ACGTAG	22	TACGTAGATATATATGTATTTT		No
ssc-miR-128	ssc-mir-128-1	3p	CACAGT	21	TCACAGTGAACCGGTCTCTTT	TCACAGTGAACCGGTCTCTTT	Yes	585	322	1237	646	585	322
ssc-miR-128	ssc-mir-128-2	3p	CACAGT	21	TCACAGTGAACCGGTCTCTTT	TCACAGTGAACCGGTCTCTTT	Yes	585	322	1048	595	585	322
ssc-miR-1285	ssc-mir-1285	3p	TGGGCA	24	CTGGGCAACATAGCGAGACCCCGT	GGCAACATAGCGAGACCCCGTCTCT	No	10	125	140	568
ssc-miR-1296-5p	ssc-mir-1296	5p	TAGGGC	22	TTAGGGCCCTGGCTCCATCTCC	TTAGGGCCCTGGCTCCATCT	No	1	1	6	5		1
ssc-miR-1296-3p	ssc-mir-1296	3p	AGTGGG	22	GAGTGGGGTTTTGACCCTAACC		No
ssc-miR-129a	ssc-mir-129a	3p	AGCCCT	22	AAGCCCTTACCCCAAAAAGCAT	AAGCCCTTACCCCAAAAAGCAT	Yes	2	2	3	2
ssc-miR-129b	ssc-mir-129b	5p	TTTTTG	21	CTTTTTGCGGTCTGGGCTTGC	CTTTTTGCGGTCTGGGCTTGC	Yes	15	5	17	8	15	5
ssc-miR-1306-5p	ssc-mir-1306	5p	CACCTC	22	CCACCTCCCCTGCAAACGTCCA	CCACCTCCCCTGCAAACGTCCA	Yes	9	2	18	11	9	2
ssc-miR-1306-3p	ssc-mir-1306	3p	CGTTGG	21	ACGTTGGCTCTGGTGGTGATG	ACGTTGGCTCTGGTGGTGATG	Yes	34	34	189	203	34	34
ssc-miR-1307	ssc-mir-1307	3p	CTCGGC	22	ACTCGGCGTGGCGTCGGTCGTG	CTCGGCGTGGCGTCGGTCGTGG	No	172	84	526	332	14	9
ssc-miR-130a	ssc-mir-130a	3p	AGTGCA	22	CAGTGCAATGTTAAAAGGGCAT	CAGTGCAATGTTAAAAGGGCAT	Yes	33	40	163	172	33	40
ssc-miR-130b	ssc-mir-130b	3p	AGTGCA	22	CAGTGCAATGATGAAAGGGCAT	CAGTGCAATGATGAAAGGGCAT	Yes	53	38	100	78	53	38
ssc-miR-132	ssc-mir-132	3p	AACAGT	22	TAACAGTCTACAGCCATGGTCG	CTAACAGTCTACAGCCATGGTCG	No	25	7	42	14	8	4
ssc-miR-133a-5p	ssc-mir-133a-1	5p	GCTGGT	22	AGCTGGTAAAATGGAACCAAAT		No
ssc-miR-133a-3p	ssc-mir-133a-1	3p	TGGTCC	21	TTGGTCCCCTTCAACCAGCTG	TTGGTCCCCTTCAACCAGCT	No		1		1
ssc-miR-133a-5p	ssc-mir-133a-2	5p	GCTGGT	22	AGCTGGTAAAATGGAACCAAAT		No
ssc-miR-133a-3p	ssc-mir-133a-2	3p	TGGTCC	21	TTGGTCCCCTTCAACCAGCTG	TTGGTCCCCTTCAACCAGCT	No		1		1
ssc-miR-133b	ssc-mir-133b	3p	TTGGTC	23	TTTGGTCCCCTTCAACCAGCTAT	TTGGTCCCCTTCAACCAGCT	No		1		1
ssc-miR-1343	ssc-mir-1343	3p	TCCTGG	22	CTCCTGGGGCCCGCACTCTCGC	CTCCTGGGGCCCGCACTCTCGC	Yes	5	4	12	13	5	4
ssc-miR-135	ssc-mir-135-1	5p	ATGGCT	23	TATGGCTTTTTATTCCTATGTGA	TATGGCTTTTCATTCCTATGTGA	No	990	615	1098	696	40	30
ssc-miR-135	ssc-mir-135-2	5p	ATGGCT	23	TATGGCTTTTTATTCCTATGTGA	TATGGCTTTTCATTCCTATGTGA	No	990	615	1062	674	40	30
ssc-miR-136	ssc-mir-136	5p	CTCCAT	23	ACTCCATTTGTTTTGATGATGGA	ACTCCATTTGTTTTGATGATGGA	Yes	4		11		4
ssc-miR-137	ssc-mir-137	3p	TATTGC	23	TTATTGCTTAAGAATACGCGTAG	TTATTGCTTAAGAATACGCGTA	No	5	1	14	2	2	1
ssc-miR-138	ssc-mir-138	5p	GCTGGT	21	AGCTGGTGTTGTGAATCAGGC	AGCTGGTGTTGTGAATCAGGA	No	3	1	7	2
ssc-miR-139-5p	ssc-mir-139	5p	CTACAG	22	TCTACAGTGCACGTGTCTCCAG	TCTACAGTGCACGTGTCTCCAGT	No	385	373	734	673	55	64
ssc-miR-139-3p	ssc-mir-139	3p	GGAGAC	23	TGGAGACGCGGCCCTGTTGGAGT	TGGAGACGCGGCCCTGTTGGAGT	Yes	17	6	38	18	17	6
ssc-miR-140-5p	ssc-mir-140	5p	GTGGTT	21	AGTGGTTTTACCCTATGGTAG	CAGTGGTTTTACCCTATGGTAGA	No	5	3	22	14
ssc-miR-140-3p	ssc-mir-140	3p	ACCACA	23	TACCACAGGGTAGAACCACGGAC	ACCACAGGGTAGAACCACGGAC	No	1134	429	2748	1325	420	238
ssc-miR-142-5p	ssc-mir-142	5p	ATAAAG	21	CATAAAGTAGAAAGCACTACT	CCCATAAAGTAGAAAGCACT	No	105	6	162	12	4	1
ssc-miR-142-3p	ssc-mir-142	3p	GTAGTG	22	TGTAGTGTTTCCTACTTTATGG	TGTAGTGTTTCCTACTTTATGGA	No	72	18	151	50	3	1
ssc-miR-143-5p	ssc-mir-143	5p	GTGCAG	21	GGTGCAGTGCTGCATCTCTGG		No
ssc-miR-143-3p	ssc-mir-143	3p	GAGATG	21	TGAGATGAAGCACTGTAGCTC	TGAGATGAAGCACTGTAGCTCT	No	413	124	561	173	26	12
ssc-miR-144	ssc-mir-144	3p	ACAGTA	19	TACAGTATAGATGATGTAC		No
ssc-miR-145-5p	ssc-mir-145	5p	TCCAGT	24	GTCCAGTTTTCCCAGGAATCCCTT	GTCCAGTTTTCCCAGGAATCCCT	No	2		5	1
ssc-miR-145-3p	ssc-mir-145	3p	GATTCC	22	GGATTCCTGGAAATACTGTTCT		No
ssc-miR-146a-5p	ssc-mir-146a	5p	GAGAAC	22	TGAGAACTGAATTCCATGGGTT	TGAGAACTGAATTCCATGGGTT	Yes	1510	1624	2157	2442	1510	1624
ssc-miR-146a-3p	ssc-mir-146a	3p	CTGTGA	22	CCTGTGAAGTTTAGTTCTTCAG	CCTGTGAAGTTTAGTTCTTCAGA	No	1		1
ssc-miR-146b	ssc-mir-146b	5p	GAGAAC	21	TGAGAACTGAATTCCATAGGC	TGAGAACTGAATTCCATAGGCTGT	No	163	561	261	865	4	9
ssc-miR-148a-5p	ssc-mir-148a	5p	AAGTTC	22	AAAGTTCTGAGACACTCCGACT	AAAGTTCTGAGACACTCTGACT	No	4		7	1	2
ssc-miR-148a-3p	ssc-mir-148a	3p	CAGTGC	22	TCAGTGCACTACAGAACTTTGT	TCAGTGCACTACAGAACTTTGT	Yes	1019	355	1473	539	1019	355
ssc-miR-148b-5p	ssc-mir-148b	5p	AAGTTC	23	GAAGTTCTGTTATACACTCAGGC	GAAGTTCTGTTATACACTCAGGCT	No	5	4	11	11	3	4
ssc-miR-148b-3p	ssc-mir-148b	3p	CAGTGC	22	TCAGTGCATCACAGAACTTTGT	TCAGTGCATCACAGAACTTTGT	Yes	4317	3074	7588	5260	4317	3074
ssc-miR-149	ssc-mir-149	5p	CTGGCT	23	TCTGGCTCCGTGTCTTCACTCCC	CTCTGGCTCCGTGTCTTCACTC	No	1		2
ssc-miR-150	ssc-mir-150-1	5p	CTCCCA	22	TCTCCCAACCCTTGTACCAGTG	TCTCCCAACCCTTGTACCAGTG	Yes	5		14		5
ssc-miR-150	ssc-mir-150-2	5p	CTCCCA	22	TCTCCCAACCCTTGTACCAGTG	TCTCCCAACCCTTGTACCAGTG	Yes	5		14		5
ssc-miR-151-5p	ssc-mir-151	5p	CGAGGA	21	TCGAGGAGCTCACAGTCTAGT	TCGAGGAGCTCACAGTCTAGT	Yes	166	132	397	261	166	132
ssc-miR-151-3p	ssc-mir-151	3p	TAGACT	22	CTAGACTGAAGCTCCTTGAGGA	CTAGACTGAAGCTCCTTGAGG	No	2081	2215	4507	4788	332	391
ssc-miR-152	ssc-mir-152	3p	CAGTGC	21	TCAGTGCATGACAGAACTTGG	TCAGTGCATGACAGAACTTGG	Yes	10853	10003	17905	17158	10853	10003
ssc-miR-153	ssc-mir-153	3p	TGCATA	20	TTGCATAGTCACAAAAGTGA	TTGCATAGTCACAAAAGTGA	Yes	1		2	1	1
ssc-miR-155-5p	ssc-mir-155	5p	TAATGC	22	TTAATGCTAATTGTGATAGGGG	TTAATGCTAATTGTGATAGGGGTT	No	72	133	171	351	5	15
ssc-miR-155-3p	ssc-mir-155	3p	CCTACA	21	TCCTACATGTTAGCATTAACA	CTCCTACATGTTAGCATTAACA	No	1	1	2	2
ssc-miR-15a	ssc-mir-15a	5p	AGCAGC	21	TAGCAGCACATAATGGTTTGT	TAGCAGCACATAATGGTTTGTGA	No	495	372	1498	1085	216	158
ssc-miR-15b	ssc-mir-15b	5p	AGCAGC	22	TAGCAGCACATCATGGTTTACA	TAGCAGCACATCATGGTTTACA	Yes	2041	1008	3012	1638	2041	1008
ssc-miR-16	ssc-mir-16-1	5p	AGCAGC	22	TAGCAGCACGTAAATATTGGCG	TAGCAGCACGTAAATATTGGCG	Yes	2535	2446	6042	5485	2535	2446
ssc-miR-16	ssc-mir-16-2	5p	AGCAGC	22	TAGCAGCACGTAAATATTGGCG	TAGCAGCACGTAAATATTGGCG	Yes	2535	2446	5632	5102	2535	2446
ssc-miR-17-5p	ssc-mir-17	5p	AAAGTG	23	CAAAGTGCTTACAGTGCAGGTAG	CAAAGTGCTTACAGTGCAGGTAG	Yes	1196	809	2430	1842	1196	809
ssc-miR-17-3p	ssc-mir-17	3p	CTGCAG	22	ACTGCAGTGAAGGCACTTGTAG	ACTGCAGTGAAGGCACTTGTAGC	No	90	28	289	134	26	10
ssc-miR-181a	ssc-mir-181a-1	5p	ACATTC	24	AACATTCAACGCTGTCGGTGAGTT	AACATTCAACGCTGTCGGTGAGT	No	62	48	217	129	24	25
ssc-miR-181a	ssc-mir-181a-2	5p	ACATTC	24	AACATTCAACGCTGTCGGTGAGTT	AACATTCAACGCTGTCGGTGAGT	No	62	48	217	129	24	25
ssc-miR-181b	ssc-mir-181b-1	5p	ACATTC	24	AACATTCATTGCTGTCGGTGGGTT	AACATTCATTGCTGTCGGTGGGT	No	27	30	83	80	17	22
ssc-miR-181b	ssc-mir-181b-2	5p	ACATTC	24	AACATTCATTGCTGTCGGTGGGTT	AACATTCATTGCTGTCGGTGGGT	No	27	30	87	83	17	22
ssc-miR-181c	ssc-mir-181c	5p	ACATTC	22	AACATTCAACCTGTCGGTGAGT	AACATTCAACCTGTCGGTGAGTT	No	6	8	31	26	3	3
ssc-miR-181d-5p	ssc-mir-181d	5p	ACATTC	24	AACATTCATTGTTGTCGGTGGGTT	AACATTCATTGTTGTCGGTGGGT	No	51	47	140	108	26	29
ssc-miR-181d-3p	ssc-mir-181d	3p	CCACCG	22	CCCACCGAGGGATGAATGTCAC		No
ssc-miR-182	ssc-mir-182	5p	TTGGCA	24	TTTGGCAATGGTAGAACTCACACT	TTTGGCAATGGTAGAACTCACACT	Yes	3004	3849	5782	6658	3004	3849
ssc-miR-183	ssc-mir-183	5p	ATGGCA	23	TATGGCACTGGTAGAATTCACTG	TATGGCACTGGTAGAATTCACT	No	2333	2178	8237	7387	1525	1080
ssc-miR-1839-5p	ssc-mir-1839	5p	AGGTAG	22	AAGGTAGATAGAACAGGTCTTG	AAGGTAGATAGAACAGGTCTTGT	No	5		10	1	2	1
ssc-miR-1839-3p	ssc-mir-1839	3p	GACCTA	21	AGACCTACTTTTCTACCAACA		No
ssc-miR-184	ssc-mir-184	3p	GGACGG	22	TGGACGGAGAACTGATAAGGGT	TGGACGGAGAACTGATAAGGGT	Yes	566	1227	808	1761	566	1227
ssc-miR-185	ssc-mir-185	5p	GGAGAG	22	TGGAGAGAAAGGCAGTTCCTGA	TGGAGAGAAAGGCAGTTCCTGA	Yes	2038	2075	2424	2463	2038	2075
ssc-miR-186	ssc-mir-186	5p	AAAGAA	23	CAAAGAATTCTCCTTTTGGGCTT	CAAAGAATTCTCCTTTTGGGCTT	Yes	586	383	1656	1160	586	383
ssc-miR-18a	ssc-mir-18a	5p	AAGGTG	22	TAAGGTGCATCTAGTGCAGATA	TAAGGTGCATCTAGTGCAGAT	No	11746	12898	33404	21617	1177	1135
ssc-miR-18b	ssc-mir-18b	5p	AAGGTG	23	TAAGGTGCATCTAGTGCAGTTAG	TAAGGTGCATCTAGTGCAGCT	No	19	24	65	84	2	1
ssc-miR-190a	ssc-mir-190a	5p	GATATG	21	TGATATGTTTGATATATTAGG	TGATATGTTTGATATATTAGGTT	No	40	24	100	68	4	6
ssc-miR-190b	ssc-mir-190b	5p	GATATG	22	TGATATGTTTGATATTGGGTTG	TGATATGTTTGATATTGGGTTG	Yes	1	1	1	1
ssc-miR-191	ssc-mir-191	5p	AACGGA	23	CAACGGAATCCCAAAAGCAGCTG	CAACGGAATCCCAAAAGCAGCT	No	2053	1626	3459	2894	326	507
ssc-miR-192	ssc-mir-192	5p	TGACCT	21	CTGACCTATGAATTGACAGCC	CTGACCTATGAATTGACAGCC	Yes	99	141	325	417	99	141
ssc-miR-193a-5p	ssc-mir-193a	5p	GGGTCT	22	TGGGTCTTTGCGGGCGAGATGA	TGGGTCTTTGCGGGCGAGATGA	Yes	92	55	118	70	92	55
ssc-miR-193a-3p	ssc-mir-193a	3p	ACTGGC	22	AACTGGCCTACAAAGTCCCAGT	AACTGGCCTACAAAGTCCCAGT	Yes	47	43	78	72	47	43
ssc-miR-194a	ssc-mir-194a	5p	GTAACA	21	TGTAACAGCAACTCCATGTGG	TGTAACAGCAACTCCATGTGGAA	No	781	673	1434	1628	8	22
ssc-miR-194b-5p	ssc-mir-194b	5p	GTAACA	22	TGTAACAGCGACTCCATGTGGA	TGTAACAGCAACTCCATGTGGAC	No	3	2	12	6	1	1
ssc-miR-194b-3p	ssc-mir-194b	3p	CAGTGG	22	CCAGTGGAGATGCTGTTACCTT		No
ssc-miR-195	ssc-mir-195	5p	AGCAGC	21	TAGCAGCACAGAAATATTGGC	TAGCAGCACAGAAATATTGGCA	No	756	1187	1245	1860	261	369
ssc-miR-196a	ssc-mir-196a-1	5p	AGGTAG	22	TAGGTAGTTTCATGTTGTTGGG	TAGGTAGTTTCATGTTGTTGGG	Yes	1	2	1	2
ssc-miR-196a	ssc-mir-196a-2	5p	AGGTAG	22	TAGGTAGTTTCATGTTGTTGGG	TAGGTAGTTTCATGTTGTTGGG	Yes	1	2	2	2
ssc-miR-196b-5p	ssc-mir-196b-1	5p	AGGTAG	22	TAGGTAGTTTCCTGTTGTTGGG	TAGGTAGTTTCCTGTTGTTGGGA	No	41	42	58	58	5	5
ssc-miR-196b-3p	ssc-mir-196b-1	3p	GACAGC	22	CGACAGCACGACACTGCCTTCA		No
ssc-miR-196b	ssc-mir-196b-2	5p	AGGTAG	22	TAGGTAGTTTCCTGTTGTTGGG	TAGGTAGTTTCCTGTTGTTGGGA	No	41	42	58	58	5	5
ssc-miR-199a-5p	ssc-mir-199a-1	5p	CCAGTG	23	CCCAGTGTTCAGACTACCTGTTC		No
ssc-miR-199a-3p	ssc-mir-199a-1	3p	CAGTAG	22	ACAGTAGTCTGCACATTGGTTA	ACAGTAGTCTGCACATTGGTT	No	4	1	12	3
ssc-miR-199a-5p	ssc-mir-199a-2	5p	CCAGTG	23	CCCAGTGTTCAGACTACCTGTTC		No
ssc-miR-199a-3p	ssc-mir-199a-2	3p	CAGTAG	22	ACAGTAGTCTGCACATTGGTTA	ACAGTAGTCTGCACATTGGTT	No	4	1	12	3
ssc-miR-199b-5p	ssc-mir-199b	5p	CCAGTG	22	CCCAGTGTTTAGACTATCTGTT		No
ssc-miR-199b-3p	ssc-mir-199b	3p	ACAGTA	22	TACAGTAGTCTGCACATTGGTT	ACAGTAGTCTGCACATTGGTT	No	4	1	12	3	4
ssc-miR-19a	ssc-mir-19a	3p	GTGCAA	23	TGTGCAAATCTATGCAAAACTGA	TGTGCAAATCTATGCAAAACTGA	Yes	6048	2858	7067	3307	6048	2858
ssc-miR-19b	ssc-mir-19b-1	3p	GTGCAA	23	TGTGCAAATCCATGCAAAACTGA	TGTGCAAATCCATGCAAAACTGA	Yes	15041	10716	17262	12592	15041	10716
ssc-miR-19b	ssc-mir-19b-2	3p	GTGCAA	23	TGTGCAAATCCATGCAAAACTGA	TGTGCAAATCCATGCAAAACTGA	Yes	15041	10716	34538	25196	15041	10716
ssc-miR-202-5p	ssc-mir-202	5p	TCCTAT	21	TTCCTATGCATATACTTCTTT	TTCCTATGCATATACTTCTTT	Yes	5	2	8	2	5	2
ssc-miR-202-3p	ssc-mir-202	3p	GAGGTG	19	AGAGGTGTAGGCATGGGAA		No
ssc-miR-204	ssc-mir-204	5p	TCCCTT	22	TTCCCTTTGTCATCCTATGCCT	TTCCCTTTGTCATCCTATGCCT	Yes	1	9	1	13	1	9
ssc-miR-206	ssc-mir-206	3p	GGAATG	22	TGGAATGTAAGGAAGTGTGTGA	TGGAATGTAAGGAAGTGTGTGA	Yes	2	4	5	8	2	4
ssc-miR-208b	ssc-mir-208b	3p	TAAGAC	22	ATAAGACGAACAAAAGGTTTGT	ATAAGACGAACAAAAGGTTTGT	Yes		1		1
ssc-miR-20a	ssc-mir-20a	5p	AAAGTG	22	TAAAGTGCTTATAGTGCAGGTA	TAAAGTGCTTATAGTGCAGGT	No	903	820	3093	2220	628	490
ssc-miR-20b	ssc-mir-20b-1	5p	AAAGTG	23	CAAAGTGCTCACAGTGCAGGTAG	CCAAAGTGCTTACAGTGCAGGTAG	No	47	44	61	65
ssc-miR-20b	ssc-mir-20b-2	5p	AAAGTG	23	CAAAGTGCTCACAGTGCAGGTAG	CCAAAGTGCTTACAGTGCAGGTAG	No	47	44	61	65
ssc-miR-21	ssc-mir-21	5p	AGCTTA	22	TAGCTTATCAGACTGATGTTGA	TAGCTTATCAGACTGATGTTGA	Yes	325311	347415	486581	492145	325311	347415
ssc-miR-210	ssc-mir-210	3p	TGTGCG	22	CTGTGCGTGTGACAGCGGCTGA	CTGTGCGTGTGACAGCGGCTGA	Yes	103	119	263	304	103	119
ssc-miR-212	ssc-mir-212	5p	CCTTGG	23	ACCTTGGCTCTAGACTGCTTACT	ACCTTGGCTCTAGACTGCTTACT	Yes	2		3		2
ssc-miR-214	ssc-mir-214	3p	CAGCAG	21	ACAGCAGGCACAGACAGGCAG	ACAGCAGGCACAGACAGG	No	1		2
ssc-miR-215	ssc-mir-215	5p	TGACCT	21	ATGACCTATGAATTGACAGAC	ATGACCTATGATTTGACAGACA	No	12		24	6	1
ssc-miR-218-5p	ssc-mir-218-1	5p	TGTGCT	21	TTGTGCTTGATCTAACCATGT	TTGTGCTTGATCTAACCATGT	Yes	99	18	180	32	99	18
ssc-miR-218-3p	ssc-mir-218-1	3p	TGGTTC	21	ATGGTTCTGTCAAGCACCATG		No
ssc-miR-218	ssc-mir-218-2	5p	TGTGCT	21	TTGTGCTTGATCTAACCATGT	TTGTGCTTGATCTAACCATGT	Yes	99	18	180	32	99	18
ssc-miR-218b	ssc-mir-218b	5p	TGTGCT	22	TTGTGCTTGATCTAACCATGTG	TTGTGCTTGATCTAACCATGT	No	99	18	180	32	5	1
ssc-miR-219	ssc-mir-219	3p	GAGTTG	22	AGAGTTGAGTCTGGACGTCCCG	AGAGTTGAGTCTGGACGTCCCG	Yes	1	1	2	2	1	1
ssc-miR-22-5p	ssc-mir-22	5p	GTTCTT	22	AGTTCTTCAGTGGCAAGCTTTA	AGTTCTTCAGTGGCAAGCTTT	No	1	2	2	3	1	1
ssc-miR-22-3p	ssc-mir-22	3p	AGCTGC	22	AAGCTGCCAGTTGAAGAACTGT	AAGCTGCCAGTTGAAGAACTGT	Yes	1516	1121	3570	2811	1516	1121
ssc-miR-221-5p	ssc-mir-221	5p	CCTGGC	26	ACCTGGCATACAATGTAGATTTCTGT	ACCTGGCATACAATGTAGATTTCTGT	Yes	35	44	155	175	35	44
ssc-miR-221-3p	ssc-mir-221	3p	GCTACA	22	AGCTACATTGTCTGCTGGGTTT	AGCTACATTGTCTGCTGGGTTT	Yes	245	233	480	444	245	233
ssc-miR-222	ssc-mir-222	3p	GCTACA	24	AGCTACATCTGGCTACTGGGTCTC	AGCTACATCTGGCTACTGGGTCT	No	244	201	511	379	62	32
ssc-miR-2320-5p	ssc-mir-2320	5p	GGCACA	22	TGGCACAGGGTCCAGCTGTCGG	TGGCACAGGGTCCAGCTGTCGG	Yes	19	13	75	64	19	13
ssc-miR-2320-3p	ssc-mir-2320	3p	GATGAT	21	CGATGATGGTCCCTGTGTTTG	CGATGATGGTCCCTGTGTTTGT	No	42	22	132	66	18	8
ssc-miR-2366	ssc-mir-2366-1	3p	GGGTCA	22	TGGGTCACAGAAGAGGGTCTGG	TGGGTCACAGAAGAGGGTCTGGA	No	1		1
ssc-miR-2366	ssc-mir-2366-2	3p	GGGTCA	22	TGGGTCACAGAAGAGGGTCTGG	TGGGTCACAGAAGAGGGTCTGGA	No	1		1
ssc-miR-23a	ssc-mir-23a	3p	TCACAT	21	ATCACATTGCCAGGGATTTCC	ATCACATTGCCAGGGATTTCC	Yes	773	902	2688	2791	773	902
ssc-miR-23b	ssc-mir-23b	3p	TCACAT	22	ATCACATTGCCAGGGATTACCA	ATCACATTGCCAGGGATTACC	No	143	215	577	805	62	85
ssc-miR-24-1-5p	ssc-mir-24-1	5p	TGCCTA	24	GTGCCTACTGAGCTGAAACACAGT	CGTGCCTACTGAGCTGAAACACA	No	2	1	6	2
ssc-miR-24-3p	ssc-mir-24-1	3p	GGCTCA	22	TGGCTCAGTTCAGCAGGAACAG	TGGCTCAGTTCAGCAGGAACAGT	No	5376	5052	21165	17370	4224	2910
ssc-miR-24-2-5p	ssc-mir-24-2	5p	TGCCTA	23	GTGCCTACTGAGCTGATATCAGT	ACTGAGCTGATATCA	No	1		2
ssc-miR-24-3p	ssc-mir-24-2	3p	GGCTCA	22	TGGCTCAGTTCAGCAGGAACAG	TGGCTCAGTTCAGCAGGAACAGT	No	5376	5052	20908	17144	4224	2910
ssc-miR-2411	ssc-mir-2411	5p	GGAGTG	22	TGGAGTGACTGTCAGATGCAGC	GTGGAGTGACTGTCAGATGCAGC	No	18	3	38	23	5	6
ssc-miR-26a	ssc-mir-26a	5p	TCAAGT	22	TTCAAGTAATCCAGGATAGGCT	TTCAAGTAATCCAGGATAGGCT	Yes	7335	10972	14479	18734	7335	10972
ssc-miR-27a	ssc-mir-27a	3p	TCACAG	21	TTCACAGTGGCTAAGTTCCGC	TTCACAGTGGCTAAGTTCCG	No	852	912	1853	1842	319	344
ssc-miR-27b-5p	ssc-mir-27b	5p	GAGCTT	23	AGAGCTTAGCTGATTGGTGAACA	AGAGCTTAGCTGATTGGTGAAC	No	28	25	57	51	21	17
ssc-miR-27b-3p	ssc-mir-27b	3p	TCACAG	21	TTCACAGTGGCTAAGTTCTGC	TTCACAGTGGCTAAGTTCT	No	540	588	2086	2180	439	567
ssc-miR-28-5p	ssc-mir-28	5p	AGGAGC	22	AAGGAGCTCACAGTCTATTGAG	AAGGAGCTCACAGTCTATTGA	No	782	674	1868	1589	679	571
ssc-miR-28-3p	ssc-mir-28	3p	ACTAGA	22	CACTAGATTGTGAGCTCCTGGA	CACTAGATTGTGAGCTCCTGGA	Yes	1143	1917	2379	3502	1143	1917
ssc-miR-296-5p	ssc-mir-296	5p	AGGGCC	21	GAGGGCCCCCCCCAATCCTGT	GAGGGCCCCCCCCAATCCTGT	Yes	1	2	4	2	1	2
ssc-miR-296-3p	ssc-mir-296	3p	GGGTTG	21	AGGGTTGGGCGGAGGCTTTCC	AGGGTTGGGCGGAGGCTTT	No	63	40	173	112	10	4
ssc-miR-299	ssc-mir-299	5p	TGGTTT	21	ATGGTTTACCGTCCCACATAC		No
ssc-miR-29a	ssc-mir-29a	3p	TAGCAC	23	CTAGCACCATCTGAAATCGGTTA	TAGCACCATCTGAAATCGGTTA	No	2489	2556	7902	7473	452	427
ssc-miR-29b	ssc-mir-29b-1	3p	AGCACC	23	TAGCACCATTTGAAATCAGTGTT	TAGCACCATTTGAAATCAGTGTT	Yes	144	82	328	179	144	82
ssc-miR-29b	ssc-mir-29b-2	3p	AGCACC	23	TAGCACCATTTGAAATCAGTGTT	TAGCACCATTTGAAATCAGTGTT	Yes	144	82	328	179	144	82
ssc-miR-29c	ssc-mir-29c	3p	AGCACC	22	TAGCACCATTTGAAATCGGTTA	TAGCACCATTTGAAATCGGTTA	Yes	135	99	328	226	135	99
ssc-miR-301	ssc-mir-301	3p	AGTCCA	23	CAGTCCAATAGTATTGTCAAAGC	CAGTGCAATAGTATTGTCAAAG	No	159	170	407	402
ssc-miR-30a-5p	ssc-mir-30a	5p	GTAAAC	22	TGTAAACATCCTCGACTGGAAG	TGTAAACATCCTCGACTGGAAGCT	No	15942	19290	33003	44020	1573	2072
ssc-miR-30a-3p	ssc-mir-30a	3p	TTTCAG	22	CTTTCAGTCGGATGTTTGCAGC	CTTTCAGTCGGATGTTTGCAGC	Yes	1770	2137	3435	4560	1770	2137
ssc-miR-30b-5p	ssc-mir-30b	5p	GTAAAC	22	TGTAAACATCCTACACTCAGCT	TGTAAACATCCTACACTCAGCT	Yes	158	388	232	504	158	388
ssc-miR-30b-3p	ssc-mir-30b	3p	TGGGAG	21	CTGGGAGGTGGATGTTTACTT	CTGGGAGGTGGATGTTTACT	No	2	1	4	2	1
ssc-miR-30c-5p	ssc-mir-30c-1	5p	GTAAAC	23	TGTAAACATCCTACACTCTCAGC	TGTAAACATCCTACACTCTCAGCT	No	343	800	1057	1650	257	380
ssc-miR-30c-1-3p	ssc-mir-30c-1	3p	TGGGAG	20	CTGGGAGAGGGTTGTTTACT	CTGGGAGAGGGTTGTTTACT	Yes	1	3	2	5	1	3
ssc-miR-30c-5p	ssc-mir-30c-2	5p	GTAAAC	23	TGTAAACATCCTACACTCTCAGC	TGTAAACATCCTACACTCTCAGCT	No	343	800	1112	1736	257	380
ssc-miR-30c-3p	ssc-mir-30c-2	3p	TGGGAG	22	CTGGGAGAAGGCTGTTTACTCT	CTGGGAGAAGGCTGTTTACTCT	Yes	87	64	139	122	87	64
ssc-miR-30d	ssc-mir-30d	5p	GTAAAC	24	TGTAAACATCCCCGACTGGAAGCT	TGTAAACATCCCCGACTGGAAGCT	Yes	2569	3100	4139	4979	2569	3100
ssc-miR-30e-5p	ssc-mir-30e	5p	GTAAAC	24	TGTAAACATCCTTGACTGGAAGCT	TGTAAACATCCTTGACTGGAAGCT	Yes	1758	2099	2484	2944	1758	2099
ssc-miR-30e-3p	ssc-mir-30e	3p	TTTCAG	22	CTTTCAGTCGGATGTTTACAGC	CTTTCAGTCGGATGTTTACAGC	Yes	297	445	607	882	297	445
ssc-miR-31	ssc-mir-31	5p	GGCAAG	22	AGGCAAGATGCTGGCATAGCTG	AGGCAAGATGCTGGCATAGCT	No	4600	3971	6580	6008	125	178
ssc-miR-32	ssc-mir-32	5p	ATTGCA	21	TATTGCACATTACTAAGTTGC	TATTGCACATTACTAAGTTGCA	No	175	114	264	190	26	34
ssc-miR-320	ssc-mir-320	3p	AAAGCT	23	AAAAGCTGGGTTGAGAGGGCGAA	AAAAGCTGGGTTGAGAGGGCGA	No	361	367	1169	1093	122	83
ssc-miR-323	ssc-mir-323	3p	CACATT	22	GCACATTACACGGTCGACCTCT	CACATTACACGGTCGACCTCT	No	3		5		1
ssc-miR-324	ssc-mir-324	5p	GCATCC	23	CGCATCCCCTAGGGCATTGGTGT	CGCATCCCCTAGGGCATTGGTGT	Yes	31	34	43	49	31	34
ssc-miR-325	ssc-mir-325	5p	CTAGTA	23	CCTAGTAGGTGTTCAGTAAGTGT	CCTAGTAGGTGTTCAGTAAGTGA	No	11	8	30	24	1	1
ssc-miR-326	ssc-mir-326	3p	CTCTGG	20	CCTCTGGGCCCTTCCTCCAG		No
ssc-miR-328	ssc-mir-328	3p	TGGCCC	22	CTGGCCCTCTCTGCCCTTCCGT	CTGGCCCTCTCTGCCCTTCCGA	No	4	3	10	8	2	2
ssc-miR-331-5p	ssc-mir-331	5p	CTAGGT	21	TCTAGGTATGGTCCCAGGGAT	TCTAGGTATGGTCCCAGGGA	No	2	5	27	21	1	2
ssc-miR-331-3p	ssc-mir-331	3p	CCCCTG	21	GCCCCTGGGCCTATCCTAGAA	GCCCCTGGGCCTATCCTAGA	No	33	24	81	50	23	11
ssc-miR-335	ssc-mir-335	5p	CAAGAG	22	TCAAGAGCAATAACGAAAAATG	TCAAGAGCAATAACGAAAAATG	Yes	21	12	46	32	21	12
ssc-miR-338	ssc-mir-338	3p	CCAGCA	22	TCCAGCATCAGTGATTTTGTTG	TCCAGCATCAGTGATTTTGTTGA	No	5	4	15	5
ssc-miR-339-5p	ssc-mir-339-1	5p	CCCTGT	22	TCCCTGTCCTCCAGGAGCTCAC	TCCCTGTCCTCCAGGAGCTCA	No	17	42	61	109	6	12
ssc-miR-339-3p	ssc-mir-339-1	3p	GCTCCT	21	AGCTCCTCGAGGCCAGAGCCC	TGAGCTCCTCGAGGCCAGA	No	1		2	2
ssc-miR-339	ssc-mir-339-2	5p	CCCTGT	21	TCCCTGTCCTCCAGGAGCTCA	TCCCTGTCCTCCAGGAGCTCA	Yes	17	42	51	96	17	42
ssc-miR-340	ssc-mir-340-1	5p	TATAAA	22	TTATAAAGCAATGAGACTGATT	TTATAAAGCAATGAGACTGATT	Yes	868	982	1349	1512	868	982
ssc-miR-340	ssc-mir-340-2	5p	TATAAA	22	TTATAAAGCAATGAGACTGATT	TTATAAAGCAATGAGACTGATT	Yes	868	982	1349	1512	868	982
ssc-miR-342	ssc-mir-342	3p	CTCACA	25	TCTCACACAGAAATCGCACCCGTCA	TCTCACACAGAAATCGCACCCGTC	No	12	5	38	12	4	1
ssc-miR-345-5p	ssc-mir-345-1	5p	CTGACT	20	GCTGACTCCTAGTCCAGTGC	GCTGACTCCTAGTCCAGTGCT	No	2	1	5	2	1	1
ssc-miR-345-3p	ssc-mir-345-1	3p	CCTGAA	21	CCCTGAACTAGGGGTCTGGAG	CCCTGAACTAGGGGTCTGGAGA	No	7	10	23	24	3	1
ssc-miR-345-5p	ssc-mir-345-2	5p	CTGACT	20	GCTGACTCCTAGTCCAGTGC	GCTGACTCCTAGTCCAGTGCT	No	2	1	5	2	1	1
ssc-miR-345-3p	ssc-mir-345-2	3p	CCTGAA	21	CCCTGAACTAGGGGTCTGGAG	CCCTGAACTAGGGGTCTGGAGA	No	7	10	23	24	3	1
ssc-miR-34a	ssc-mir-34a	5p	GGCAGT	22	TGGCAGTGTCTTAGCTGGTTGT	TGGCAGTGTCTTAGCTGGTTGTT	No	55	59	191	205	46	57
ssc-miR-34c	ssc-mir-34c-1	5p	GGCAGT	23	AGGCAGTGTAGTTAGCTGATTGC	AGGCAGTGTAGTTAGCTGATTGC	Yes	7	3	10	4	7	3
ssc-miR-34c	ssc-mir-34c-2	5p	GGCAGT	23	AGGCAGTGTAGTTAGCTGATTGC	AGGCAGTGTAGTTAGCTGATTGC	Yes	7	3	10	4	7	3
ssc-miR-361-5p	ssc-mir-361	5p	TATCAG	22	TTATCAGAATCTCCAGGGGTAC	TTATCAGAATCTCCAGGGGTA	No	418	329	1013	831	167	143
ssc-miR-361-3p	ssc-mir-361	3p	CCCCAG	24	CCCCCAGGTGTGATTCTGATTTGC	CCCCCAGGTGTGATTCTGATTTGC	Yes	17	14	70	50	17	14
ssc-miR-3613	ssc-mir-3613	5p	GTTGTA	20	TGTTGTACTTTTTTTTTTGT	TGTTGTACTTTTTTTTTTGTTC	No	3	3	5	8
ssc-miR-362	ssc-mir-362	5p	ATCCTT	25	AATCCTTGGAACCTAGGTGTGAGTG	AATCCTTGGAACCTAGGTGTGAGT	No	5	6	20	23	2	1
ssc-miR-363	ssc-mir-363-1	3p	ATTGCA	23	AATTGCACGGTATCCATCTGTAA	AATTGCACGGTATCCATCTGTA	No		1	1	1
ssc-miR-363	ssc-mir-363-2	3p	ATTGCA	23	AATTGCACGGTATCCATCTGTAA	AATTGCACGGTATCCATCTGTA	No		1	1	1
ssc-miR-365-3p	ssc-mir-365-1	3p	AATGCC	22	TAATGCCCCTAAAAATCCTTAT	TAATGCCCCTAAAAATCCTTAT	Yes	22	25	41	41	22	25
ssc-miR-365-5p	ssc-mir-365-2	5p	AGGGAC	23	GAGGGACTTTCAGGGGCAGCTGT	AGGGACTTTCAGGGGCAGCTGTG	No	4	1	14	2	2
ssc-miR-365-3p	ssc-mir-365-2	3p	AATGCC	22	TAATGCCCCTAAAAATCCTTAT	TAATGCCCCTAAAAATCCTTAT	Yes	22	25	41	41	22	25
ssc-miR-369	ssc-mir-369	3p	ATAATA	21	AATAATACATGGTTGATCTTT	AATAATACATGGTTGATCTTT	Yes	9		13		9
ssc-miR-370	ssc-mir-370	3p	CCTGCT	22	GCCTGCTGGGGTGGAACCTGGT	GCCTGCTGGGGTGGAACCTGGT	Yes	1		1
ssc-miR-374a-5p	ssc-mir-374a	5p	TATAAT	22	TTATAATACAACCTGATAAGTG	TTATAATACAACCTGATAAGTG	Yes	205	233	558	674	205	233
ssc-miR-374a-3p	ssc-mir-374a	3p	TTATCA	22	CTTATCAGGTTGTATTGTAATT	CTTATCAGGTTGTATTGTAATT	Yes	148	111	210	165	148	111
ssc-miR-374b-5p	ssc-mir-374b	5p	TATAAT	22	ATATAATACAACCTGCTAAGTG	ATATAATACAACCTGCTAAGTGA	No	31	29	70	92	20	32
ssc-miR-374b-3p	ssc-mir-374b	3p	TTATCA	22	CTTATCAGGTTGTATTATCATT	CTTATCAGGTTGTATTATCATT	Yes	67	24	90	38	67	24
ssc-miR-376a-5p	ssc-mir-376a	5p	TAGATT	23	GTAGATTCTCCTTCTATGAGTAC		No
ssc-miR-376a-3p	ssc-mir-376a	3p	TCATAG	21	ATCATAGAGGAAAATCCACGT	ATCGTAGAGGAAAATCCACGTT	No	3		3	1
ssc-miR-378	ssc-mir-378-1	3p	CTGGAC	22	ACTGGACTTGGAGTCAGAAGGC	ACTGGACTTGGAGTCAGAAGGC	Yes	1953	1100	3038	1835	1953	1100
ssc-miR-378	ssc-mir-378-2	3p	CTGGAC	22	ACTGGACTTGGAGTCAGAAGGC	ACTGGACTTGGAGTCAGAAGGC	Yes	1953	1100	3036	1833	1953	1100
ssc-miR-381	ssc-mir-381	5p	GCGAGG	23	AGCGAGGTTGCCCTTTGTATATT		No
ssc-miR-382	ssc-mir-382	5p	AGTTGT	21	AAGTTGTTCGTGGTGGATTCG	GAAGTTGTTCGTGGTGGATTCG	No	2		5
ssc-miR-383	ssc-mir-383	3p	CACAGC	21	CCACAGCACTGCCTGGTCAGA	CCACAGCACTGCCTGGTCAGA	Yes		1		1
ssc-miR-411	ssc-mir-411	3p	TGTAAC	20	ATGTAACACGGTCCACTAAC	TATGTAACACGGTCCACTAAC	No	2		3
ssc-miR-421-5p	ssc-mir-421	5p	CTCATT	24	CCTCATTAAATGTTTGTTGAATGA	GGCCTCATTAAATGTTTGTTGA	No	3		5	1
ssc-miR-421-3p	ssc-mir-421	3p	TCAACA	23	ATCAACAGACATTAATTGGGCGC	ATCAACAGACATTAATTGGGC	No	22	29	131	125	26	25
ssc-miR-423-5p	ssc-mir-423	5p	GAGGGG	23	TGAGGGGCAGAGAGCGAGACTTT	TGAGGGGCAGAGAGCGAGACTTT	Yes	2680	1555	5213	3158	2680	1555
ssc-miR-423-3p	ssc-mir-423	3p	GCTCGG	23	AGCTCGGTCTGAGGCCCCTCAGT	AGCTCGGTCTGAGGCCCCTCAGT	Yes	355	265	789	645	355	265
ssc-miR-424-5p	ssc-mir-424	5p	AGCAGC	22	CAGCAGCAATTCATGTTTTGAA	CAGCAGCAATTCATGTTTTGA	No	3858	3346	6028	4786	1144	702
ssc-miR-424-3p	ssc-mir-424	3p	AAAACG	21	CAAAACGTGAGGCGCTGCTAT	CAAAACGTGAGGCGCTGCTATA	No	1	2	3	4	1	1
ssc-miR-425-5p	ssc-mir-425	5p	ATGACA	23	AATGACACGATCACTCCCGTTGA	AATGACACGATCACTCCCGTTGA	Yes	1178	1321	3639	2653	1178	1321
ssc-miR-425-3p	ssc-mir-425	3p	TCGGGA	22	ATCGGGAATGTCGTGTCCGCCC	CATCGGGAATGTCGTGTCCG	No	4	7	36	30		1
ssc-miR-429	ssc-mir-429	3p	AATACT	22	TAATACTGTCTGGTAATGCCGT	TAATACTGTCTGGTAATGCCGT	Yes	69	110	156	231	69	110
ssc-miR-4331	ssc-mir-4331	3p	GTGGCT	22	TGTGGCTGTGGTGTAGGCCAGC	TTGCTGTGGCTGTGGTGTA	No	2	4	24	22
ssc-miR-4332	ssc-mir-4332	3p	ACGGCC	20	CACGGCCGCCGCCGGGCGCC	TCCACGGCCGCCGCCGGG	No	6	95	50	549
ssc-miR-4333	ssc-mir-4333	5p	TACCTG	26	ATACCTGCATGTTAGTCTTTGGTTCT		No
ssc-miR-4334-5p	ssc-mir-4334	5p	CCTGGA	19	CCCTGGAGTGACGGGGGTG		No
ssc-miR-4334-3p	ssc-mir-4334	3p	CCCTGT	20	TCCCTGTCCTCCAGGAGCTC	TCCCTGTCCTCCAGGAGCT	No	12	19	21	32	3	7
ssc-miR-4335	ssc-mir-4335	3p	TGCCCA	20	GTGCCCAGCGCTGCAGGGCA		No
ssc-miR-4336	ssc-mir-4336	5p	AACTCT	27	CAACTCTGTGGTTTCCTTTACTCATAG		No
ssc-miR-4338	ssc-mir-4338	5p	TGTTCA	22	ATGTTCAGTCTCAGTGGGAACC		No
ssc-miR-4339	ssc-mir-4339	5p	CTCTGA	24	GCTCTGAGCTGCCCCTCCTCGTCC		No
ssc-miR-450a	ssc-mir-450a	5p	TTTGCG	22	TTTTGCGATGTGTTCCTAATAT	TTTTGCGATGTGTTCCTAATA	No	10	7	23	23	2	3
ssc-miR-450b-5p	ssc-mir-450b	5p	TTTGCA	22	TTTTGCAATATGTTCCTGAATA	TTTTGCAATATGTTCCTGAATA	Yes	69	38	152	120	69	38
ssc-miR-450b-3p	ssc-mir-450b	3p	TGGGAA	21	TTGGGAACATTTTGCATCCAT	ATTGGGAACATTTTGCATCC	No	1		1
ssc-miR-450c-5p	ssc-mir-450c	5p	TTTGCG	22	TTTTGCGATGTGTTCCTAATAC	TTTTGCGATGTGTTCCTAATAC	Yes	13	12	42	35	13	12
ssc-miR-450c-3p	ssc-mir-450c	3p	TTGGGA	22	ATTGGGAACATTTTGCATTCGT	ATTGGGAACATTTTGCATTCGT	Yes	1	3	2	5	1	3
ssc-miR-451	ssc-mir-451	5p	AACCGT	22	AAACCGTTACCATTACTGAGTT	AAACCGTTACCATTACTGAGTTT	No	188	30	480	86	123	20
ssc-miR-455-5p	ssc-mir-455	5p	ATGTGC	22	TATGTGCCTTTGGACTACATCG	TATGTGCCTTTGGACTACATCG	Yes	17	15	55	30	17	15
ssc-miR-455-3p	ssc-mir-455	3p	CAGTCC	21	GCAGTCCATGGGCATATACAC	GCAGTCCATGGGCATATACA	No	11	15	49	38	8	2
ssc-miR-484	ssc-mir-484	3p	CCAGGG	20	CCCAGGGGGCGACCCAGGCT		No
ssc-miR-486	ssc-mir-486-1	3p	CCTGTA	22	TCCTGTACTGAGCTGCCCCGAG	TCCTGTACTGAGCTGCCCCGAG	Yes	197	12	807	43	197	12
ssc-miR-486	ssc-mir-486-2	5p	CCTGTA	22	TCCTGTACTGAGCTGCCCCGAG	TCCTGTACTGAGCTGCCCCGAG	Yes	197	12	807	43	197	12
ssc-miR-487b	ssc-mir-487b	5p	TGGTTA	22	GTGGTTATCCCTGTCCTGTTCG		No
ssc-miR-489	ssc-mir-489	3p	GTGACA	22	AGTGACATCACATATACGGCGG	AGTGACATCACATATACGGCGG	Yes		1		1
ssc-miR-491	ssc-mir-491	5p	GTGGGG	22	AGTGGGGAACCCTTCCATGAGG	AGTGGGGAACCCTTCCATGAGGA	No	7	9	11	17	2	2
ssc-miR-497	ssc-mir-497	5p	AGCAGC	21	CAGCAGCACACTGTGGTTTGT	CAGCAGCACACTGTGGTTTGTA	No	81	90	108	129	2	3
ssc-miR-499-5p	ssc-mir-499	5p	TAAGAC	21	TTAAGACTTGCAGTGATGTTT	TTAAGACTTGCAGTGATGTTTA	No	115	103	210	199	69	78
ssc-miR-499-3p	ssc-mir-499	3p	ACATCA	22	AACATCACAGCAAGTCTGTGCT	GAACATCACAGCAAGTCTGTGA	No	1		1
ssc-miR-500	ssc-mir-500	3p	TGCACC	21	ATGCACCTGGGCAAGGATTCT	ATGCACCTGGGCAAGGATTCTGA	No	51	60	119	113	8	7
ssc-miR-503	ssc-mir-503	5p	AGCAGC	23	TAGCAGCGGGAACAGTACTGCAG	TAGCAGCGGGAACAGTACTGCAGA	No	53	12	157	68	11	3
ssc-miR-504	ssc-mir-504	5p	GACCCT	23	AGACCCTGGTCTGCACTCTATCT	GACCCTGGTCTGCACTCTGTC	No	1		1
ssc-miR-505	ssc-mir-505	3p	CAACAC	22	TCAACACTTGCTGGTTTCCTCT	CGTCAACACTTGCTGGTTTCCT	No	50	46	120	123	3	4
ssc-miR-532-5p	ssc-mir-532	5p	ATGCCT	22	CATGCCTTGAGTGTAGGACCGT	CATGCCTTGAGTGTAGGACCGT	Yes	333	348	647	667	333	348
ssc-miR-532-3p	ssc-mir-532	3p	CTCCCA	22	CCTCCCACACCCAAGGCTTGCA	CCTCCCACACCCAAGGCTTGCA	Yes	4	4	7	6	4	4
ssc-miR-542-5p	ssc-mir-542	5p	CGGGGA	21	TCGGGGATCATCATGTCACGA	TCGGGGATCATCATGTCACGAGA	No	337	271	453	373	18	19
ssc-miR-542-3p	ssc-mir-542	3p	GTGACA	22	TGTGACAGATTGATAACTGAAA	TGTGACAGATTGATAACTGAAA	Yes	2249	1593	6043	4837	2249	1593
ssc-miR-545-5p	ssc-mir-545	5p	CAGTAA	21	TCAGTAAATGTTTATTGGATG	TCAGTAAATGTTTATTGGATGA	No	25	14	37	22	1
ssc-miR-545-3p	ssc-mir-545	3p	TCAACA	22	ATCAACAAACATTTATTGTGTG	ATCAACAAACATTTATTGTGTGC	No	6	7	21	15	1	1
ssc-miR-551a	ssc-mir-551a	3p	CGACCC	20	GCGACCCACTCTTGGTTTCC	GCGACCCACTCTTGGTTTCCA	No	2	1	2	2		1
ssc-miR-574	ssc-mir-574	3p	ACGCTC	22	CACGCTCATGCACACACCCACA	CACGCTCATGCACACACCCACA	Yes	5	7	7	12	5	7
ssc-miR-582	ssc-mir-582	3p	AACCGG	22	TAACCGGTTGAACAACTGAACC		No
ssc-miR-615	ssc-mir-615	3p	CCGAGC	21	TCCGAGCCTGGGTCTCCCTCT		No
ssc-miR-628	ssc-mir-628	5p	TGCTGA	22	ATGCTGACATATTTACTAGAGG	ATGCTGACATATTTACTAGAGG	Yes	14	14	27	32	14	14
ssc-miR-652	ssc-mir-652	5p	CAACCC	26	ACAACCCTAGGAGAGGGTGCCATTCA	CAACCCTAGGAGAGGGTGCCA	No	1		1
ssc-miR-664-5p	ssc-mir-664	5p	AGGCTA	23	CAGGCTAGGAGAAGTGATTGGAT	CAGGCTAGGAGAAGTGATTGGA	No	2	6	6	11	2	3
ssc-miR-664-3p	ssc-mir-664	3p	ATTCAT	24	TATTCATTTATCTCCCAGCCTACA	TATTCATTTATCTCCCAGCCTACA	Yes		1		1
ssc-miR-671-5p	ssc-mir-671	5p	GGAAGC	24	AGGAAGCCCTGGAGGGGCTGGAGG	AGGAAGCCCTGGAGGGGCTGGAGA	No	68	55	109	88	11	7
ssc-miR-671-3p	ssc-mir-671	3p	CCGGTT	21	TCCGGTTCTCAGGGCTCCACC	TCCGGTTCTCAGGGCTCCACC	Yes	3		7	2	3
ssc-miR-7	ssc-mir-7-1	5p	GGAAGA	24	TGGAAGACTAGTGATTTTGTTGTT	TGGAAGACTAGTGATTTTGTTGTT	Yes	1301	1006	2098	1735	1301	1006
ssc-miR-7	ssc-mir-7-2	5p	GGAAGA	24	TGGAAGACTAGTGATTTTGTTGTT	TGGAAGACTAGTGATTTTGTTGTT	Yes	1301	1006	1972	1624	1301	1006
ssc-miR-708-5p	ssc-mir-708	5p	AGGAGC	23	AAGGAGCTTACAATCTAGCTGGG	AAGGAGCTTACAATCTAGCTGGGA	No	2	3	4	10	1	3
ssc-miR-708-3p	ssc-mir-708	3p	AACTAG	23	CAACTAGACTGTGAGCTTCTAGA	CAACTAGACTGTGAGCTTCTA	No	1		3
ssc-miR-744	ssc-mir-744	5p	GCGGGG	22	TGCGGGGCTAGGGCTAACAGCA	TGCGGGGCTAGGGCTAACAGCA	Yes	46	34	190	132	46	34
ssc-miR-769-5p	ssc-mir-769	5p	GAGACC	21	TGAGACCTCTGGGTTCTGAGC	TGAGACCTCTGGGTTCTGAGC	Yes	137	144	238	228	137	144
ssc-miR-769-3p	ssc-mir-769	3p	TGGGAT	23	CTGGGATCTCTGGGGTCTTGGTT	CTGGGATCTCTGGGGTCTTGGTT	Yes	1	1	2	4	1	1
ssc-miR-874	ssc-mir-874	3p	TGCCCT	23	CTGCCCTGGCCCGAGGGACCGAC	CTGCCCTGGCCCGAGGGACCGA	No	5	10	13	17	1	2
ssc-miR-9-1	ssc-mir-9-1	5p	CTTTGG	23	TCTTTGGTTATCTAGCTGTATGA	TCTTTGGTTATCTAGCTGTATGA	Yes	738	436	3114	1782	738	436
ssc-miR-9-2	ssc-mir-9-2	5p	CTTTGG	23	TCTTTGGTTATCTAGCTGTATGA	TCTTTGGTTATCTAGCTGTATGA	Yes	738	436	1557	891	738	436
ssc-miR-9	ssc-mir-9-3	5p	CTTTGG	22	TCTTTGGTTATCTAGCTGTATG	TCTTTGGTTATCTAGCTGTATGA	No	738	436	1614	928	415	230
ssc-miR-92a	ssc-mir-92a-1	3p	ATTGCA	22	TATTGCACTTGTCCCGGCCTGT	TATTGCACTTGTCCCGGCCTGT	Yes	3387	2029	5345	3275	3387	2029
ssc-miR-92a	ssc-mir-92a-2	3p	ATTGCA	22	TATTGCACTTGTCCCGGCCTGT	TATTGCACTTGTCCCGGCCTGT	Yes	3387	2029	10194	6270	3387	2029
ssc-miR-92b-5p	ssc-mir-92b	5p	GGGACG	24	AGGGACGGGACGCGGTGCAGTGTT	AGGGACGGGACGCGGTGCAGTGTT	Yes	2	2	7	4	2	2
ssc-miR-92b-3p	ssc-mir-92b	3p	ATTGCA	22	TATTGCACTCGTCCCGGCCTCC	TATTGCACTCGTCCCGGCCTCC	Yes	196	155	719	629	196	155
ssc-miR-935	ssc-mir-935	3p	CAGTTA	23	CCAGTTACCGCTTCCGCTACCGC	CAGTTACCGCTTCCGCTACCGC	No	1	1	4	4
ssc-miR-95	ssc-mir-95	3p	TCAACG	22	TTCAACGGGTATTTATTGAGCA	TTCAACGGGTATTTATTGAGCA	Yes	1	2	1	3
ssc-miR-98	ssc-mir-98	5p	GAGGTA	22	TGAGGTAGTAAGTTGTATTGTT	TGAGGTAGTAAGTTGTATTGTT	Yes	1793	1478	2392	2067	1793	1478
ssc-miR-99a	ssc-mir-99a	5p	ACCCGT	22	AACCCGTAGATCCGATCTTGTG	AACCCGTAGATCCGATCTTGTG	Yes	507	659	881	1198	507	659
ssc-miR-99b	ssc-mir-99b	5p	ACCCGT	22	CACCCGTAGAACCGACCTTGCG	CACCCGTAGAACCGACCTTGCG	Yes	205	212	468	494	205	212
