# Supplementary material for: The Porcine MicroRNA Transcriptome Response to Transmissible Gastroenteritis Virus Infection
Source: PLoS One. 2015 Mar 17;10(3):e0120377. doi: 10.1371/journal.pone.0120377 (PMC4363316; doi:10.1371/journal.pone.0120377)
Supplement: S2 Table — (XLS) [file pone.0120377.s004.xls]

## Sheet: novel_miRNAs
##novel miRNAs were predicted with miRDeep2.(http://www.mdc-berlin.de/en/research/research_teams/systems_biology_of_gene_regulatory_elements/projects/miRDeep/)
##For novel miRNA prediction, we pooled all sequence data from the 3'Adapter trimmed files.
all adapter trimmed sequence which Length<17bp and mismatch>1 were exclued from prediction pipeline.
##provisional id	novel miRNA ID
##precursor coordinate	novel miRNA's precursor Genome Locus (susScr3)
##miRDeep2 score	miRDeep2's novel miRNA score,The higher the socre,the more reliable the novel miRNA
##estimated probability that the miRNA candidate is positive	estimated probability that the miRNA candidate is a true positive call
##rfam alert	novel miRNA maybe in Rfam database
##total read count	total read count of the predicted novel miRNA
##mature read count	read count of novel miRNA mature form
##loop read count	novel miRNA loop read count
##star read count	read count of novel miRNA star form
##significant randfold p-value	the significance of a novel miRNA precursor structure predicted with software randfold
##consensus mature sequence	novel miRNA mature sequence
##consensus star sequence	novel miRNA star sequence
##consensus precursor sequence	novel miRNA precursor sequence
provisional id	precursor coordinate	miRDeep2 score	estimated probability that the miRNA candidate is a true positive	rfam alert	total read count	mature read count	loop read count	star read count	significant randfold p-value	example miRBase miRNA with the same seed	consensus mature sequence	consensus star sequence	consensus precursor sequence
chr13_4473	chr13:24885256..24885316:-	18497.8	94 +/- 3%	-	36273	36271	0	2	yes	rno-miR-26a-5p	uucaaguaacccaggauaggcu	ccuauucuugguuacuugcac	uucaaguaacccaggauaggcugugcaggucccaaggggccuauucuugguuacuugcac
chr6_12459	chr6:58064310..58064368:+	12127.4	94 +/- 3%	-	23778	23367	0	411	yes	rno-miR-429	uaauacugccugguaaugauga	caucuuacugggcagcauugga	caucuuacugggcagcauuggauggugucuggucucuaauacugccugguaaugauga
GL892871-2_16764	GL892871-2:56020..56076:+	6214.8	94 +/- 3%	-	12183	12181	0	2	yes	rno-miR-26a-5p	uucaaguaauucaggauagguu	ccuguucuccauuacuuggcu	uucaaguaauucaggauagguugugugcuguccagccuguucuccauuacuuggcu
chr9_15250	chr9:72461654..72461716:+	3193.7	94 +/- 3%	-	6255	6103	0	152	yes	rno-miR-135b-5p	uauggcuuuucauuccuauguga	uguagggcuaaaagccaugggc	uauggcuuuucauuccuaugugauuacuguuccaaacucauguagggcuaaaagccaugggc
chr9_15707	chr9:72339104..72339166:-	3193.6	94 +/- 3%	-	6255	6103	0	152	yes	rno-miR-135b-5p	uauggcuuuucauuccuauguga	uguagggcuaaaagccaugggc	uauggcuuuucauuccuaugugauuacuguuccaaacucauguagggcuaaaagccaugggc
chr5_11529	chr5:5388521..5388583:+	2445.7	94 +/- 3%	-	4794	4651	4	139	yes	-	augcggaaccugcggauacgg	auguccgcggguucccuauc	auguccgcggguucccuaucccggguugguugaguucgcggaugcggaaccugcggauacgg
chrX_16086	chrX:48640827..48640884:+	1113.2	94 +/- 3%	-	2176	2171	0	5	yes	hsa-miR-660-5p	uacccauugcauaucggaguug	accuccuaugugcaugguuua	uacccauugcauaucggaguugugaauucucaaagcaccuccuaugugcaugguuua
chr8_14894	chr8:122371913..122371971:-	934.3	94 +/- 3%	-	1831	1778	0	53	yes	-	ucugugaacuagaaaccucugg	agagguuuccagcuuauaggau	agagguuuccagcuuauaggauauucauaugguaguucugugaacuagaaaccucugg
chr6_12860	chr6:872876..872934:-	790.3	94 +/- 3%	-	1548	1513	0	35	no	mmu-miR-466d-5p	ugugugugggcgccggacgccc	uuguccgugccccacccacu	uuguccgugccccacccacucacccgugugugugugugugugugggcgccggacgccc
chr7_13514	chr7:22962950..22963019:+	732.7	94 +/- 3%	-	1437	1295	1	141	yes	-	cauagccaguuugggaagaaugc	auuguucuccaaccuggcucuu	cauagccaguuugggaagaaugcuguuacccucaaggaagaaacuggauuguucuccaaccuggcucuu
chrM_18258	chrM:30..90	655.3	94 +/- 3%	-	1343	1340	0	3	no	-	gaauggaaugcuuguuuuggu	auuaaguacuuggcguuuugg	auuaaguacuuggcguuuugguuugcauacgaauggaaugcuuguuuuggu
chr16_7021	chr16:18362901..18362959:+	626	94 +/- 3%	-	1225	1211	0	14	yes	-	uugguguacacuggaauagcu	uguuccaguguacaccagcuga	uguuccaguguacaccagcugaauauugguucuggaguugguguacacuggaauagcu
chrX_16084	chrX:48639770..48639832:+	568.7	94 +/- 3%	-	1106	1020	0	86	yes	hsa-miR-500a-5p	uaauccuugcuaccugggugaga	ugcaccugggcaaggauucuga	uaauccuugcuaccugggugagagugcuuucugaaugcagugcaccugggcaaggauucuga
chr18_7954	chr18:20030898..20030961:+	552.7	94 +/- 3%	-	1075	1068	0	7	yes	rno-miR-96-5p	uuuggcacuagcacauuuuugcu	caauuaugugcagugccaaua	uuuggcacuagcacauuuuugcuugugucucuccgcucugagcaauuaugugcagugccaaua
chr5_12080	chr5:66194131..66194194:-	539.6	94 +/- 3%	-	1048	1044	0	4	yes	rno-miR-429	uaauacugccggguaaugaugga	cgucuuacccagcaguguuugg	cgucuuacccagcaguguuugggugcugcuugcgagucucuaauacugccggguaaugaugga
chrX_16131	chrX:69515841..69515904:+	431.5	94 +/- 3%	-	840	612	0	228	yes	hsa-miR-384	auuccuagaaauuguucacaau	uguaaacaauuccuagguaaugu	uguaaacaauuccuagguaauguguauaauguuuguaagucauuccuagaaauuguucacaau
chrX_16568	chrX:136188533..136188586:-	403.8	94 +/- 3%	-	790	323	0	467	yes	-	ugaacggcgccugugugguuaga	uauccaggcaggugcuguucucu	uauccaggcaggugcuguucucuuuacuagugaacggcgccugugugguuaga
chr2_8954	chr2:7444710..7444770:-	305.8	94 +/- 3%	-	598	591	0	7	yes	-	uuuguuggcuccucugaaguga	acucuccgaggggccuucaaggg	acucuccgaggggccuucaagggcaaguucuugucaccuuuguuggcuccucugaaguga
chr3_10157	chr3:42401485..42401547:-	274.9	94 +/- 3%	-	545	389	0	156	no	-	uuggcucugcgaggucggcuca	agcaggccugucagggcguugu	uuggcucugcgaggucggcucaaggugggucuggauauugagcaggccugucagggcguugu
chrX_16572	chrX:136189555..136189612:-	256	94 +/- 3%	-	500	499	0	1	yes	-	caacagucccugccuggguaga	ugcccaggcaggugcugauca	ugcccaggcaggugcugaucacuuagucucugggucaacagucccugccuggguaga
chrX_16570	chrX:136189051..136189109:-	198.9	94 +/- 3%	-	388	343	0	45	yes	-	ugaacagggccuuucugggucgag	aacccagggaggugcuguuca	aacccagggaggugcuguucaccuagacugcaugugaacagggccuuucugggucgag
chr3_9545	chr3:11025000..11025061:+	139.7	94 +/- 3%	-	275	244	0	31	yes	-	uaauuuuauguauaagcuagu	gagcuuauucauaaaaguacag	gagcuuauucauaaaaguacaguauaauccaguaaaccuguaauuuuauguauaagcuagu
chr12_3166	chr12:4273971..4274034:+	135.1	94 +/- 3%	-	269	265	1	3	yes	-	uuugcaguaacaggugugaac	aucauguaugauacugcaaaca	uuugcaguaacaggugugaacauucuagcagcaguuugaugaucauguaugauacugcaaaca
chrX_16558	chrX:136185266..136185322:-	128.6	94 +/- 3%	-	258	168	0	90	no	-	ugaacggugccuguguggcuaga	ugaccaggcaggugcuguucu	ugaccaggcaggugcuguucucucgacgaguagugaacggugccuguguggcuaga
chr13_4312	chr13:180267079..180267129:+	122.7	94 +/- 3%	-	252	251	0	1	no	hsa-miR-5693	acaguggcuguggcucg	cuuccauaugccgcaga	acaguggcuguggcucgacuccuggcuccagagcuuccauaugccgcaga
chr6_12520	chr6:79348529..79348584:+	90.1	94 +/- 3%	-	184	183	0	1	no	-	accaacguggauaccccggg	ccgggcucuguccugguggcgua	accaacguggauaccccgggaggucacucuccccgggcucuguccugguggcgua
chr14_6130	chr14:138325842..138325898:-	83	94 +/- 3%	-	153	140	0	13	yes	hsa-miR-593-5p	uggcaccagcacuggcgguggc	gcuggcaguguugguggcacu	gcuggcaguguugguggcacucgugugguggcaguggcaccagcacuggcgguggc
chr3_9543	chr3:10664434..10664492:+	71.6	94 +/- 3%	-	130	61	0	69	yes	hsa-miR-6131	agcuggucugggaguucccggg	ggggaacucccagaccagcuu	ggggaacucccagaccagcuuccacucccuucaagaagcuggucugggaguucccggg
chr1_2254	chr1:302806860..302806925:-	53.7	94 +/- 3%	-	103	99	2	2	yes	-	agaauuguggcuggacaucugu	ugauuguccaaacgcaauucuugua	ugauuguccaaacgcaauucuuguacgagucugcggccaaccgagaauuguggcuggacaucugu
chr5_11821	chr5:109259471..109259532:+	53.1	94 +/- 3%	-	103	65	0	38	yes	-	uagggcacaggaugggaugagga	ccauuccuucgucugugcacu	ccauuccuucgucugugcacuagaaaaauaacaguaccuagggcacaggaugggaugagga
chr2_9199	chr2:69467336..69467391:-	44.4	94 +/- 3%	-	85	82	0	3	yes	-	aggauacgucgcagacgugguu	cauggcugugguguaguc	aggauacgucgcagacgugguucagaucuggugcugccauggcugugguguaguc
chr1_2211	chr1:299322160..299322217:-	39.1	94 +/- 3%	-	75	69	0	6	yes	-	acagucaacggucggugguuu	cucaccgacagcguugaauguu	acagucaacggucggugguuuuuucaaaucccaaacucaccgacagcguugaauguu
chrX_16078	chrX:48632395..48632455:+	39	94 +/- 3%	-	68	52	0	16	yes	rno-miR-188-5p	caucccuugcaugguggagggu	cucccacgugcaggguuugca	caucccuugcaugguggagggugagcuuucugaaaaccccucccacgugcaggguuugca
JH118654-1_17089	JH118654-1:238141..238204:-	34.8	94 +/- 3%	-	60	58	0	2	yes	rno-miR-34b-5p	uggcaguguauuguuagcuggu	cagcuaacaugcaacugcugucu	uggcaguguauuguuagcugguugaguauaugaguagcaucagcuaacaugcaacugcugucu
chr16_7321	chr16:36468128..36468191:-	34.8	94 +/- 3%	-	60	58	0	2	yes	rno-miR-34b-5p	uggcaguguauuguuagcuggu	cagcuaacaugcaacugcugucu	uggcaguguauuguuagcugguugaguauaugaguagcaucagcuaacaugcaacugcugucu
chr1_1905	chr1:182942471..182942532:-	31.4	94 +/- 3%	-	59	52	0	7	yes	-	cugccguugggucuggggugu	caccccagacccaauggcaaga	cugccguugggucugggguguguuuucuuccccuggaaacaccccagacccaauggcaaga
chr9_15597	chr9:29696263..29696328:-	26.6	94 +/- 3%	-	64	60	0	4	no	-	ugagcagugaugaaaugguu	cacuugaucugagcuca	ugagcagugaugaaaugguuuuacuccugaccuuuaugaagguuucuacacuugaucugagcuca
chr3_10090	chr3:22233419..22233478:-	24.8	94 +/- 3%	-	40	35	0	5	yes	mmu-miR-6393	cugcccaccugggugagaagga	cccucauccugguguccggc	cccucauccugguguccggcaccacuguacaaacuugcugcccaccugggugagaagga
chr15_6946	chr15:146294020..146294077:-	24	94 +/- 3%	-	38	36	0	2	yes	rno-miR-761	ucagcaggucagguuccauaau	cuuggaaccuguccuccuggccugg	cuuggaaccuguccuccuggccuggugagagcagaucagcaggucagguuccauaau
chr15_6601	chr15:146052507..146052564:+	24	94 +/- 3%	-	38	36	0	2	yes	rno-miR-761	ucagcaggucagguuccauaau	cuuggaaccuguccuccuggccugg	cuuggaaccuguccuccuggccuggugagagcagaucagcaggucagguuccauaau
chr1_2286	chr1:313734674..313734733:-	23.6	94 +/- 3%	-	37	16	0	21	yes	rno-miR-126a-5p	cauuauuacucacgguacgagu	cgcguaccaaaaguaauaauguc	cauuauuacucacgguacgaguuugaagugucacagcgcguaccaaaaguaauaauguc
chr12_3447	chr12:1507091..1507153:-	23.3	94 +/- 3%	-	44	38	0	6	no	rno-miR-3065-5p	ucaacaaaaucacugaugcugga	ucagcaccaggauauuguuggg	ucaacaaaaucacugaugcuggaguugcgugugucaucacucagcaccaggauauuguuggg
chr5_12117	chr5:77831972..77832031:-	20.9	94 +/- 3%	-	39	33	0	6	yes	-	aaaugaaaaggauugguuucu	gaagucaauccuuuucguuuuu	aaaugaaaaggauugguuucucuuauguuccuaaugagaagucaauccuuuucguuuuu
chr9_15538	chr9:7940516..7940572:-	18.2	94 +/- 3%	-	42	41	0	1	no	-	ucgugcacagauguggucucg	acaucacauccugggcaccugca	acaucacauccugggcaccugcacacgcagacggcucgugcacagauguggucucg
chr18_8032	chr18:51005370..51005430:+	17.9	94 +/- 3%	-	35	16	0	19	yes	-	aacuacacaaauguucuucuuu	acgaagaacauuuguguagcu	acgaagaacauuuguguagcuuuuuuuuuuuuuaacaaaacuacacaaauguucuucuuu
chr11_2986	chr11:4056391..4056449:-	17.6	94 +/- 3%	-	32	17	0	15	yes	-	cugacucacucuguugugcagc	ugcacaacagagcgagccagc	ugcacaacagagcgagccagcugggagcgngacacccugacucacucuguugugcagc
chr7_13762	chr7:97192104..97192174:+	16.1	94 +/- 3%	-	28	16	0	12	yes	-	cugaugccuggcauuuugugugu	acacaaaaugccaggcaucagggc	cugaugccuggcauuuuguguguauggagaaagaaacacacaacacacacaaaaugccaggcaucagggc
chr7_14167	chr7:97192100..97192170:-	15.1	94 +/- 3%	-	26	14	0	12	yes	-	cugaugccuggcauuuugugugu	acacaaaaugccaggcaucagggc	cugaugccuggcauuuuguguguguuguguguuucuuucuccauacacacaaaaugccaggcaucagggc
GL894231-1_17379	GL894231-1:16616..16675:-	14.7	94 +/- 3%	-	20	19	0	1	yes	rno-miR-485-5p	agaggcuggccgugaugaauucg	gucauacacggcucuccucucu	agaggcuggccgugaugaauucgauucaucaaagcgagucauacacggcucuccucucu
chr16_7323	chr16:36468250..36468312:-	14.1	94 +/- 3%	-	20	19	0	1	yes	rno-miR-34b-5p	aggcaguguauuguuagcuggcugc	cagccacgacuacccugccacu	aggcaguguauuguuagcuggcugcuuuggaucaguucagcagccacgacuacccugccacu
GL893233-1_16939	GL893233-1:25920..25980:-	13.8	94 +/- 3%	-	27	25	0	2	yes	-	auugagaacacugacauaacag	uuauucaguggcccucaaucccu	auugagaacacugacauaacagcgugauuuuuuccccuuauucaguggcccucaaucccu
chr2_8424	chr2:49966997..49967057:+	13.7	94 +/- 3%	-	25	21	0	4	yes	-	ucguuggacacagaucacuacacu	ugggggacugugaacagcggg	ucguuggacacagaucacuacacugucauaacgcgaaagugggggacugugaacagcggg
chr16_7028	chr16:18484543..18484598:+	13.3	94 +/- 3%	-	27	26	0	1	yes	hsa-miR-4776-5p	auggaccacaaacucaaauu	auuugacaaaugaggca	auggaccacaaacucaaauuucucuucaaaugggguuaauuugacaaaugaggca
chr4_10928	chr4:110277094..110277156:+	13	94 +/- 3%	-	16	12	0	4	yes	rno-miR-409b	ugggguucaaaaggacucaaga	cuuaguccuucggaaccccaa	ugggguucaaaaggacucaagaauuauagucacauaaacuucuuaguccuucggaaccccaa
chr4_10934	chr4:111113377..111113439:+	12.9	94 +/- 3%	-	16	12	0	4	yes	rno-miR-409b	ugggguucaaaaggacucaaga	cuuaguccuucggaaccccaa	ugggguucaaaaggacucaagaauuauagucacauaaacuucuuaguccuucggaaccccaa
chr4_10936	chr4:111321714..111321776:+	12.9	94 +/- 3%	-	16	12	0	4	yes	rno-miR-409b	ugggguucaaaaggacucaaga	cuuaguccuucggaaccccaa	ugggguucaaaaggacucaagaauuauagucacauaaacuucuuaguccuucggaaccccaa
chr2_9276	chr2:82423676..82423735:-	11.8	94 +/- 3%	-	21	18	0	3	yes	-	agaggacuggccuugcagggugc	ucccagcaaguguccauccaucu	ucccagcaaguguccauccaucucuguguccauaagagaggacuggccuugcagggugc
chrX_16194	chrX:108691617..108691691:+	11.8	94 +/- 3%	-	14	6	0	8	yes	rno-miR-1298	uucauucggcuguccagaugua	caucugggcaacugauugaacu	uucauucggcuguccagauguauccaaguaccccgauauuuggcaauaaauacaucugggcaacugauugaacu
chr1_1058	chr1:212651400..212651462:+	11.1	94 +/- 3%	-	20	19	0	1	yes	-	cggcagacugggacuuguuguu	aacaaaaucacuagucuuccaga	cggcagacugggacuuguuguugagcgcagugagacaacaacaaaaucacuagucuuccaga
chr7_13689	chr7:67901072..67901139:+	10.7	94 +/- 3%	-	18	17	0	1	yes	-	caaaacagagaaucaagacuga	agucuugauucucuguuuuguu	agucuugauucucuguuuuguugguuugacuucugaaguauugcccaaaacagagaaucaagacuga
chr1_2010	chr1:228978573..228978629:-	10.6	94 +/- 3%	-	12	11	0	1	yes	rno-miR-1843-5p	uauggaggguagacuguacu	uccaguuggcccuccagauu	uccaguuggcccuccagauucguagguauccuuggauauggaggguagacuguacu
GL893173-1_16911	GL893173-1:85905..85960:+	10.2	94 +/- 3%	-	18	17	0	1	yes	-	ccuucgaggaugcggaugucacc	agacauucgccuccucgcuga	agacauucgccuccucgcugacguagagcgcgccuucgaggaugcggaugucacc
chrX_16125	chrX:67530382..67530430:+	9.4	94 +/- 3%	-	18	16	0	2	yes	-	uuacaauacaaccugauaagugc	acuuaucagguuguauuau	uuacaauacaaccugauaagugcuguaacacuuaucagguuguauuau
JH118928-1_17840	JH118928-1:123819..123880:-	9	94 +/- 3%	-	13	4	0	9	yes	rno-miR-6319	ucauucuccuucuuugaccaga	ugggucagagaggaaggauguga	ugggucagagaggaaggaugugauuugagcagaugguucucauucuccuucuuugaccaga
chr2_9234	chr2:76389589..76389648:-	8.6	94 +/- 3%	-	15	12	0	3	no	rno-miR-345-5p	ugcugaccgcugcuccgacgcgg	agucgggacagcugcggcagc	agucgggacagcugcggcagcagagaggaccgaggcugcugaccgcugcuccgacgcgg
chr2_8297	chr2:8531484..8531542:+	8.3	94 +/- 3%	-	14	13	0	1	yes	-	gggcaagccugcggaggugugg	aggccuuccugagcaugcgcag	aggccuuccugagcaugcgcaguuuccuccagcccugggcaagccugcggaggugugg
JH118486-1_16719	JH118486-1:3064..3125:+	7.2	94 +/- 3%	-	12	11	0	1	yes	-	uuauccgggcuugugcugaag	ucuagcaccucccuggagacg	ucuagcaccucccuggagacgagcauccagcuguguagccuuauccgggcuugugcugaag
chr15_6587	chr15:145171738..145171795:+	6.4	94 +/- 3%	-	9	8	0	1	yes	-	gaggcggccccggcccgguau	accggcccggggcugccucca	accggcccggggcugccuccauuuucucgggugguggaggcggccccggcccgguau
chr9_15399	chr9:126099483..126099542:+	5.9	93 +/- 3%	-	12	12	0	0	yes	rno-miR-3120	cacagcaaguguagacaggca	ccugucugugccugcuguaca	ccugucugugccugcuguacaggugagcggauguucugcacagcaaguguagacaggca
chr17_7504	chr17:13100429..13100496:+	5.7	93 +/- 3%	-	17	17	0	0	yes	rno-miR-92a-2-5p	cgguggggugcagugcuggac	ccggcaccaccccacuucucagggcc	cgguggggugcagugcuggacucuggggacagagcaagagcccggcaccaccccacuucucagggcc
chr14_5858	chr14:53695906..53695964:-	5.7	93 +/- 3%	-	536	534	0	2	yes	hsa-miR-301b	cagugcaaugauauugucaaagc	gcucugacgagguugcacuacu	gcucugacgagguugcacuacugugcuuugaggagcagugcaaugauauugucaaagc
chr17_7497	chr17:12191240..12191302:+	5.7	93 +/- 3%	-	33	33	0	0	yes	rno-miR-326-5p	cggggcagcucaguacaggac	ccggguacugagcuggcccgag	ccggguacugagcuggcccgagcugggcacagugagggccucggggcagcucaguacaggac
chr17_7498	chr17:12191281..12191338:+	5.6	93 +/- 3%	-	33	33	0	0	yes	rno-miR-326-5p	cggggcagcucaguacaggac	cagagguccgagcuggcccugaa	cggggcagcucaguacaggacccgucagggaggucagagguccgagcuggcccugaa
chr4_11476	chr4:135067647..135067707:-	5.6	93 +/- 3%	-	143	143	0	0	yes	hsa-miR-760	cggcucugggucuguggggagc	cccccucaguccaccagagcccgga	cccccucaguccaccagagcccggaugccucagaaauucggcucugggucuguggggagc
chr9_15010	chr9:7464752..7464826:+	5.5	93 +/- 3%	-	16	16	0	0	yes	mmu-miR-3113-5p	cuccuggcuggcucgcca	gcucagccucaagac	cuccuggcuggcucgccaguugcugggcugcgcccuaccggccugcaagcccuguacuggcucagccucaagac
chr13_4893	chr13:158962895..158962952:-	5.3	93 +/- 3%	-	8	5	0	3	yes	-	acuugcagaucaaucuauacc	guauagauugaucugcaggu	acuugcagaucaaucuauaccugcaaucuauauauagguauagauugaucugcaggu
GL896302-1_18044	GL896302-1:17728..17790:-	5.3	93 +/- 3%	-	543	480	2	61	yes	mmu-miR-6240	gcaaagcacacggccugcagaga	ucucugggccugugucuuaggcu	ucucugggccugugucuuaggcucugcaagaucaaccgagcaaagcacacggccugcagaga
chr2_9496	chr2:158455684..158455747:-	5.3	93 +/- 3%	-	9	5	0	4	yes	-	uuugcagcagugauaggauagc	uuccggucauugucuguacguggc	uuccggucauugucuguacguggcgcgcuagugcuuuuccauuugcagcagugauaggauagc
chr18_8127	chr18:22280554..22280613:-	5.3	93 +/- 3%	-	50	50	0	0	yes	hsa-miR-592	uugugucaauaugcgaugaugu	gucaucacguggugacgcaaca	uugugucaauaugcgaugaugugugugauggcacagcgucaucacguggugacgcaaca
chr5_12157	chr5:84341417..84341460:-	5.3	93 +/- 3%	-	3672	3672	0	0	yes	rno-miR-761	gcagcaggucuccaagggg	ccugacuuguagcau	gcagcaggucuccaaggggaaaaaccgcccugacuuguagcau
chr18_7968	chr18:22467332..22467391:+	5.3	93 +/- 3%	-	50	50	0	0	yes	hsa-miR-592	uugugucaauaugcgaugaugu	gucaucacguggugacgcaaca	uugugucaauaugcgaugaugugugugauggcacagcgucaucacguggugacgcaaca
chr13_5055	chr13:216633479..216633546:-	5.2	93 +/- 3%	-	56	56	0	0	yes	rno-miR-28-5p	aaggagcugaggacggagaagga	cuucuccccgaagccccuguucu	aaggagcugaggacggagaaggacuuugugaaguucgaagccgccuucuccccgaagccccuguucu
chr12_3323	chr12:37088092..37088155:+	5.2	93 +/- 3%	-	572	557	1	14	yes	hsa-miR-301b	uagugcaauauugcuuauagggu	acccuaucgauauugucucugc	acccuaucgauauugucucugcuguguaaauagcucugaguagugcaauauugcuuauagggu
chr2_8561	chr2:76693983..76694037:+	5.2	93 +/- 3%	-	12	12	0	0	yes	hsa-miR-4770	ugagaugagagcccuuggcc	uccagggcuucccaucccagc	uccagggcuucccaucccagcuuggccuauuuguugagaugagagcccuuggcc
chr15_6712	chr15:51661526..51661563:-	5.2	93 +/- 3%	-	13	13	0	0	yes	hsa-miR-3124-5p	gucgcgggggguggggg	cucagucucuguggugg	cucagucucugugguggguggucgcgggggguggggg
chr15_6455	chr15:98501593..98501638:+	5	93 +/- 3%	-	3964	3964	0	0	yes	rno-miR-761	gcagcagguauccaaggug	ucuugagcugggcag	ucuugagcugggcaguacccaugucugcagcagguauccaaggug
chr4_10778	chr4:99284553..99284606:+	5	93 +/- 3%	-	306	306	0	0	yes	mmu-miR-1983	gucaccuggcagguaccucuuu	uauggugucaugcuagguugauaa	gucaccuggcagguaccucuuuuguuucguauggugucaugcuagguugauaa
chrX_16124	chrX:67425210..67425258:+	5	93 +/- 3%	-	22	22	0	0	yes	hsa-miR-655	auaauacaaccugauaagugc	acuuagcagguuguauuauau	auaauacaaccugauaagugcuaggacacuuagcagguuguauuauau
chr12_3321	chr12:37079099..37079157:+	4.5	86 +/- 4%	-	2916	2914	0	2	yes	hsa-miR-301b	cagugcaauaguauugucaaag	cucugacuuuauugcacua	cucugacuuuauugcacuacuguacuuuacagcuagcagugcaauaguauugucaaag
chr10_2311	chr10:6017472..6017551:+	4.5	86 +/- 4%	-	22975	22965	9	1	yes	hsa-miR-4286	cccccacugcuaaauuugacug	gguaguggguuaucaga	gguaguggguuaucagaacuuauuaacguuagugucucuaaaguugguauacaaccccccccacugcuaaauuugacug
chr12_3324	chr12:37088132..37088195:+	4.4	86 +/- 4%	-	557	557	0	0	yes	hsa-miR-301b	uagugcaauauugcuuauagggu	acuaugggcaaguugcagauacu	uagugcaauauugcuuauaggguuuugguguuugggaagaacuaugggcaaguugcagauacu
chr8_14380	chr8:69016903..69016951:+	4.3	86 +/- 4%	-	13	13	0	0	yes	mmu-miR-3105-5p	ugagcaaguagauuguauag	aaacauucauucuguucccc	ugagcaaguagauuguauagccuuuugcaaacauucauucuguucccc
chr1_1995	chr1:218563769..218563828:-	4.1	86 +/- 4%	-	22	22	0	0	yes	rno-miR-872-5p	aagguuacuuguuaguucagga	cugaacuauuguauauccuccu	aagguuacuuguuaguucaggaccucauuuuucuugccugaacuauuguauauccuccu
JH118656-1_17100	JH118656-1:7024..7066:+	3.7	65 +/- 6%	-	86	86	0	0	yes	mmu-miR-3106-5p	uggcucauuucagcaggaag	uacugcagaugagacuagc	uggcucauuucagcaggaaguuuuacugcagaugagacuagc
chrX_16565	chrX:136187807..136187867:-	3.7	65 +/- 6%	-	10	10	0	0	yes	rno-miR-877	uuagaggagaugaagacgcu	agucuaacucuccuguccuc	uuagaggagaugaagacgcuucucaguagaagaggagaagagucuaacucuccuguccuc
chr13_4182	chr13:133977046..133977106:+	3.5	65 +/- 6%	-	178	178	0	0	yes	hsa-miR-6165	aagcaggauuuagacuacaauau	guugucguucccccugcucaa	aagcaggauuuagacuacaauauagcuguuaagugcuguguugucguucccccugcucaa
chr8_14588	chr8:129880670..129880715:+	3.5	65 +/- 6%	-	10	10	0	0	yes	rno-miR-423-5p	ugaggggcagagagagagag	uucucuccugcagguacaca	ugaggggcagagagagagaggaagguucucuccugcagguacaca
chr2_8924	chr2:5906125..5906186:-	3.4	65 +/- 6%	-	12	11	0	1	no	-	uuauccgggcuugugcugaag	ucuagcaccucccuggagacg	ucuagcaccucccuggagacgagcauccagcuguguagccuuauccgggcuugugcugaag
chr4_10782	chr4:100627768..100627815:+	2.7	59 +/- 6%	-	11	10	0	1	no	-	cccggccggggggguggg	gggcagccgcgggcggg	cccggccgggggggugggggugggagccgagggcagccgcgggcggg
chr5_11837	chr5:3604413..3604484:-	2.5	59 +/- 6%	-	15	15	0	0	yes	-	cgggcccgggggguugg	gguguccgccgggcgcggc	cgggcccgggggguuggggggacacaggcccaggcgugagucaccgccccuugguguccgccgggcgcggc
chr3_10052	chr3:10664430..10664490:-	2.4	59 +/- 6%	-	13	13	0	0	yes	-	ccgggaacucccagaccagcuuc	agcuggucugggaguucccccgu	ccgggaacucccagaccagcuucuugaagggaguggaagcuggucugggaguucccccgu
chr1_686	chr1:114105609..114105677:+	2.3	59 +/- 6%	-	88	82	6	0	no	hsa-miR-3196	cggggcgggcggucgcccggggc	uggggugcgaccguccccgcc	cggggcgggcggucgcccggggcggcggcggcggcggcggcggccguuggggugcgaccguccccgcc
chr4_11390	chr4:114679409..114679464:-	2.3	59 +/- 6%	-	32	32	0	0	yes	-	ugagacacagggcgggcugugcu	cacagcucacccagugcccaga	cacagcucacccagugcccagaaaggcuguucugagacacagggcgggcugugcu
chr7_14124	chr7:67901069..67901136:-	2.2	59 +/- 6%	-	16	16	0	0	yes	-	caaaacagagaaucaagacuga	agucuugauucucuguuuuggg	agucuugauucucuguuuugggcaauacuucagaagucaaaccaacaaaacagagaaucaagacuga
chr5_11699	chr5:66193720..66193785:+	2.2	59 +/- 6%	-	36	36	0	0	yes	-	caacacugugcuggaagaugga	caucuuuaccagacaguguuagga	caucuuuaccagacaguguuaggagcuucacuauuagaccauccaacacugugcuggaagaugga
chr2_8311	chr2:9662242..9662301:+	2.2	59 +/- 6%	-	5	5	0	0	yes	hsa-miR-1827	cgaggcagcgcugaggaugaac	ccacccucaucgcugccugug	ccacccucaucgcugccuguguguccacacuggagcacgaggcagcgcugaggaugaac
chr1_411	chr1:9388478..9388539:+	2.1	59 +/- 6%	-	5	5	0	0	yes	hsa-miR-3714	caaggcagcauguguucucucu	agaggacgcuuguugucggcg	agaggacgcuuguugucggcguccggcgucucgggcacgcaaggcagcauguguucucucu
GL896485-1_18093	GL896485-1:3838..3897:+	2.1	59 +/- 6%	-	32	32	0	0	yes	-	agaggagccgcgacagagccg	gcucugagcgccccuccucgucc	gcucugagcgccccuccucguccguccccuccagcuggagaggagccgcgacagagccg
chr5_12078	chr5:66193719..66193782:-	2.1	59 +/- 6%	-	283	279	0	4	yes	-	uaacacugucugguaaagaug	caucuuccagcacaguguugga	caucuuccagcacaguguuggauggucuaauagugaagcuccuaacacugucugguaaagaug
chr3_9647	chr3:41395394..41395437:+	2	59 +/- 6%	-	26	26	0	0	no	hsa-miR-4447	ggugggggggcggcgggg	ccucaacccccuugggcccu	ccucaacccccuugggcccugcccgggugggggggcggcgggg
chr2_8309	chr2:9139858..9139917:+	2	59 +/- 6%	-	47	44	0	3	yes	-	cauucucugguggccuagcaggu	ugccgggccaccagagaacuugu	ugccgggccaccagagaacuugucauugauauguggcauucucugguggccuagcaggu
chr10_2630	chr10:27752745..27752802:-	2	59 +/- 6%	-	47	47	0	0	yes	-	uacgaauuucaggaauacagc	uguauuccugaaauucguaug	uguauuccugaaauucguaugaaucaguucaauugauacgaauuucaggaauacagc
chr7_14238	chr7:127829895..127829933:-	2	59 +/- 6%	-	13	13	0	0	no	hsa-miR-663a	gggcggggguccgccggc	gggcggagacccgagguc	gggcggagacccgaggucgagggcggggguccgccggc
chrX_16583	chrX:143497314..143497388:-	2	59 +/- 6%	-	12	11	1	0	yes	-	cacugguuuccuggagcagcaggu	cugcugcuccgugcaaccagcaag	cacugguuuccuggagcagcagguuccggaugggaggccgagcucagacccugcugcuccgugcaaccagcaag
chr5_11945	chr5:22636788..22636846:-	2	59 +/- 6%	-	21	21	0	0	yes	-	ugcguucauucuguuuggccug	ggcgggacagcauggucgcagu	ugcguucauucuguuuggccugguguucuuucagcaggcgggacagcauggucgcagu
chr1_943	chr1:187715901..187715974:+	2	59 +/- 6%	-	8	8	0	0	yes	rno-miR-203a-5p	ugugguucaguggcagaa	cugccugggcagaauuacagu	cugccugggcagaauuacaguucaccagcaccaacuauuuuuggcucaaaaggacugugguucaguggcagaa
chr5_11911	chr5:15172549..15172589:-	2	59 +/- 6%	-	115	115	0	0	no	hsa-miR-4787-5p	gcggggguggcggcggg	cgccggccacuggggagccc	gcggggguggcggcggggggcgccggccacuggggagccc
chr5_11912	chr5:15172572..15172612:-	1.9	64 +/- 4%	-	115	115	0	0	no	hsa-miR-4787-5p	gcggggguggcggcggg	ugacccccccucccu	ugacccccccucccugggagcgggcggggguggcggcggg
chrX_16561	chrX:136186286..136186342:-	1.9	64 +/- 4%	-	911	588	0	323	yes	-	uauccagacaggugcuguucu	ugaacggcgccugugugguuaga	uauccagacaggugcuguucucuugacgacugcugaacggcgccugugugguuaga
chr7_13921	chr7:22266459..22266515:-	1.9	64 +/- 4%	-	36	30	0	6	yes	-	uacgugcuaguucuguacuggg	cccaguacagaacuagcacguau	uacgugcuaguucuguacuggguauccugcauacccaguacagaacuagcacguau
chr15_6866	chr15:116493581..116493633:-	1.9	64 +/- 4%	-	11	7	0	4	yes	-	uucgcggcccgcgcugggagc	ucccaguccgggucgcgcc	ucccaguccgggucgcgccgcccucuugagcuucgcggcccgcgcugggagc
GL892961-2_16830	GL892961-2:40387..40448:-	1.9	64 +/- 4%	-	27	27	0	0	yes	-	cagacccugagcugccucuaga	uggaggcacgccagggcacuggg	uggaggcacgccagggcacugggcacuucagccuggacucagacccugagcugccucuaga
chr4_10550	chr4:16467862..16467917:+	1.9	64 +/- 4%	-	151	149	0	2	yes	-	ggagaaagcagacgggcugca	uccagccccugccugcuuuccg	ggagaaagcagacgggcugcagaaucacagguguccagccccugccugcuuuccg
chr15_6501	chr15:116575799..116575851:+	1.9	64 +/- 4%	-	11	7	0	4	yes	-	uucgcggcccgcgcugggagc	ucccaguccgggucgcgcc	ucccaguccgggucgcgccgcccucuugagcuucgcggcccgcgcugggagc
chr2_8558	chr2:76036624..76036676:+	1.9	64 +/- 4%	-	14	14	0	0	yes	-	uccugugaugaucucccugagc	uauuggaagauccagcaucacc	uccugugaugaucucccugagccugggggcuauuggaagauccagcaucacc
chr14_6140	chr14:139048391..139048452:-	1.9	64 +/- 4%	-	27	27	0	0	yes	-	cagacccugagcugccucuaga	uggaggcacgccagggcacuggg	uggaggcacgccagggcacugggcacuucagccuggacucagacccugagcugccucuaga
chr18_7959	chr18:20881746..20881797:+	1.9	64 +/- 4%	-	12	11	0	1	yes	-	cugguggagacugugaccaagu	gccacagccuucacgaga	gccacagccuucacgagaccuccacgguucugguggagacugugaccaagu
chr11_2875	chr11:55421448..55421529:+	1.9	64 +/- 4%	-	16	16	0	0	yes	-	ccguccggggagcucucg	agagcucuagccccgugcgccg	agagcucuagccccgugcgccgacgggaugcauccucuuacaccugagccccacuucuugcggccguccggggagcucucg
chr3_10085	chr3:18822677..18822721:-	1.9	64 +/- 4%	-	40	40	0	0	yes	-	gggagggggaggggggggc	gucccucugcccacaaagccccc	gggagggggaggggggggcuagucccucugcccacaaagccccc
chr13_4773	chr13:135276765..135276828:-	1.9	64 +/- 4%	-	19	19	0	0	yes	-	aagccagagucaggggacacugu	agggucccuugauuauggcuuuc	aagccagagucaggggacacuguuauucauaugacugaucagggucccuugauuauggcuuuc
JH118523-1_16818	JH118523-1:19211..19274:+	1.9	64 +/- 4%	-	19	19	0	0	yes	-	aagccagagucaggggacacugu	agggucccuugauuauggcuuuc	aagccagagucaggggacacuguuauucauaugacugaucagggucccuugauuauggcuuuc
chr13_4786	chr13:136740233..136740295:-	1.9	64 +/- 4%	-	15	15	0	0	yes	-	auaucugccuguauauaugccu	guauauauacaggcauauauau	guauauauacaggcauauauauaugccuauauacuuguauauaucugccuguauauaugccu
GL894726-2_17557	GL894726-2:3477..3539:+	1.9	64 +/- 4%	-	33	33	0	0	no	rno-miR-326-5p	cggggcagcucaguacaggac	ccggguacugagcuggcccgag	ccggguacugagcuggcccgagcugggcacagugagggccucggggcagcucaguacaggac
chr6_12533	chr6:81462794..81462835:+	1.8	64 +/- 4%	-	95	95	0	0	yes	-	cgggcgggagcggccggg	cggccaggcucgacccggg	cggccaggcucgacccgggagaccgggcgggagcggccggg
chr2_8310	chr2:9139894..9139954:+	1.8	64 +/- 4%	-	44	44	0	0	yes	-	cauucucugguggccuagcaggu	cugcuguggcucaggugcc	cauucucugguggccuagcagguaaggacugggccuugucacugcuguggcucaggugcc
GL894726-2_17558	GL894726-2:3518..3575:+	1.8	64 +/- 4%	-	33	33	0	0	no	rno-miR-326-5p	cggggcagcucaguacaggac	cagagguccgagcuggcccugaa	cggggcagcucaguacaggacccgucagggaggucagagguccgagcuggcccugaa
chr10_2383	chr10:27752748..27752805:+	1.8	64 +/- 4%	-	47	47	0	0	yes	-	uacgaauuucaggaauacagc	uguauuccugaaauucguauc	uguauuccugaaauucguaucaauugaacugauucauacgaauuucaggaauacagc
chr7_13809	chr7:118729026..118729077:+	1.8	64 +/- 4%	-	26	26	0	0	no	hsa-miR-4447	ggugggggggcggcgggg	gcgggaggcgcucggcucg	gcgggaggcgcucggcucgcgcuaauuggggcgggugggggggcggcgggg
chr15_6553	chr15:133957559..133957616:+	1.8	64 +/- 4%	-	18	18	0	0	no	hsa-miR-375	uuuguucguucggcucgcguga	gcgacgagccccucgcacaaacc	gcgacgagccccucgcacaaaccggaccugagcguuuuguucguucggcucgcguga
chr7_13544	chr7:24367084..24367148:+	1.8	64 +/- 4%	rRNA/tRNA	609	608	1	0	yes	-	ggggguguagcucagug	ccggguucaacccccgg	ggggguguagcucagugguagagcgcgugcuucgcauguacgaggccccggguucaacccccgg
chr7_14237	chr7:127829844..127829913:-	1.8	64 +/- 4%	-	13	13	0	0	no	hsa-miR-663a	gggcggggguccgccggc	cuccucccgccgcccuc	gggcggggguccgccggcccggggcccuuuugugcgcacagggccgccccuccuccucccgccgcccuc
chrX_16275	chrX:140326935..140326979:+	1.7	64 +/- 4%	-	30	30	0	0	no	mmu-miR-5126	gcgggcggggccgggggug	ccuucuuccaagaccgcag	ccuucuuccaagaccgcaggacacggcgggcggggccgggggug
chr6_13076	chr6:51787968..51788014:-	1.7	64 +/- 4%	-	104	104	0	0	yes	-	agagcccuucguccugg	aggacguuuggagcugg	aggacguuuggagcuggcgggggcagcucagagcccuucguccugg
chr3_10158	chr3:42401525..42401611:-	1.7	64 +/- 4%	-	389	389	0	0	yes	-	uuggcucugcgaggucggcuca	gguucugauguggcggugggcaacg	gguucugauguggcggugggcaacgugagggcagccagcaccugugagguugguggugcugacguuggcucugcgaggucggcuca
chr10_2759	chr10:74937978..74938036:-	1.7	64 +/- 4%	-	171	171	0	0	no	mmu-miR-466d-5p	agugugugggcgccggacgcu	aguccucugugcccucgaugccc	agugugugggcgccggacgcugcaggagaugcgggaguccucugugcccucgaugccc
chr17_7901	chr17:66288677..66288735:-	1.7	64 +/- 4%	-	949	949	0	0	yes	-	aggguugggcggaggcuuu	agcugcgcccacaggcugugu	aggguugggcggaggcuuuccugaaggcucugaggagagcugcgcccacaggcugugu
chr1_440	chr1:17377819..17377893:+	1.7	64 +/- 4%	-	22	21	0	1	yes	-	ucccuguggucuagggguuagga	cccuggacugggaacug	ucccuguggucuagggguuaggacucugugcuuucacagcugggacccagguucaaucccuggacugggaacug
chrX_16098	chrX:53138319..53138381:+	1.7	64 +/- 4%	-	54	54	0	0	yes	-	cacaacucugggaaguaccauuu	auggugcuccaggguuguaca	cacaacucugggaaguaccauuuagauaugcuauauugugaauggugcuccaggguuguaca
GL894932-2_17639	GL894932-2:86824..86900:-	1.6	64 +/- 4%	-	15	15	0	0	yes	-	uuccagggaagaaaggaggaac	cccuucuccucucccuggcagu	uuccagggaagaaaggaggaacagugccugguccccugcccucagaccagcugccccuucuccucucccuggcagu
chr9_15851	chr9:116865186..116865236:-	1.6	64 +/- 4%	-	2157	2154	0	3	yes	-	ccaucugugggauuaugacug	aagucagaaucccacccagg	ccaucugugggauuaugacugaaugucuuuaagucagaaucccacccagg
chr14_5258	chr14:50622218..50622294:+	1.6	64 +/- 4%	-	15	15	0	0	yes	-	uuccagggaagaaaggaggaac	cccuucuccucucccuggcagu	uuccagggaagaaaggaggaacagugccugguccccugcccucagaccagcugccccuucuccucucccuggcagu
chr13_3878	chr13:33474519..33474576:+	1.5	64 +/- 4%	-	23	21	0	2	yes	-	uuugcucugcuccugccacau	gugugacaggccagggcagu	uuugcucugcuccugccacaugcaugucauaaggagagugugacaggccagggcagu
chr13_4959	chr13:190079506..190079564:-	1.5	64 +/- 4%	-	18	18	0	0	yes	-	auucuguuagaaaaaugcaaga	uuguguuuuucuaacgggaauac	auucuguuagaaaaaugcaagaaugcuauaaaaucuuguguuuuucuaacgggaauac
GL892946-2_16815	GL892946-2:114915..114976:+	1.5	64 +/- 4%	-	55	55	0	0	yes	-	ucggagcagcgcgcgaga	aggcguggccugcuuccagg	aggcguggccugcuuccaggaagaugcccucccuccaucuuccucggagcagcgcgcgaga
chr15_6711	chr15:51661459..51661543:-	1.5	64 +/- 4%	-	13	13	0	0	no	hsa-miR-3124-5p	gucgcgggggguggggg	ccgcacaccugcgggug	gucgcggggggugggggggugggggaagaccaggguguuaggacaugaagugaggucccugcaguccccgcacaccugcgggug
chr7_14040	chr7:32727983..32728062:-	1.5	64 +/- 4%	-	15	15	0	0	yes	-	agucccaucugggucgcca	gcgccuggaaacuugggaaggu	gcgccuggaaacuugggaagguucugccccuggcuggagucaaccugccaugggcacagaagucccaucugggucgcca
chr16_7376	chr16:51742262..51742317:-	1.5	64 +/- 4%	rRNA	95801	95048	752	1	yes	-	ggcauaccgggugcuguaggcuu	gccugguuagcacuugga	gccugguuagcacuuggaugggagaccgucugggcauaccgggugcuguaggcuu
GL894542-2_17455	GL894542-2:9109..9166:-	1.5	64 +/- 4%	-	23	21	0	2	yes	-	uuugcucugcuccugccacau	gugugacaggccagggcagu	uuugcucugcuccugccacaugcaugucauaaggagagugugacaggccagggcagu
JH118647-1_17077	JH118647-1:32182..32240:+	1.4	64 +/- 4%	-	4	4	0	0	yes	hsa-miR-644a	uguguggcuaagugguagauu	ucuuccacuuagccacacgug	ucuuccacuuagccacacgugggccuuuuacucugcauguguggcuaagugguagauu
chr13_4641	chr13:82991400..82991445:-	1.4	64 +/- 4%	-	4	4	0	0	yes	hsa-miR-4679	acugugaugcagaccugaga	ugauggucugccagcagaga	acugugaugcagaccugagagucucugauggucugccagcagaga
JH118494-1_16736	JH118494-1:36736..36794:-	1.4	64 +/- 4%	-	33	33	0	0	yes	-	ucugagaugugaccugggcau	gccuggguccccuccccagagg	gccuggguccccuccccagagguucaaauuuaauugcucugagaugugaccugggcau
chr5_11832	chr5:201924..201997:-	1.4	64 +/- 4%	-	92	92	0	0	no	hsa-miR-760	uggcucugcgaggucggcu	cugggaguggaggcggu	cugggaguggaggcggugcuggaagggguugacccccucgggugcaaacacaguuggcucugcgaggucggcu
chr14_5784	chr14:29908692..29908751:-	1.4	64 +/- 4%	-	10	10	0	0	yes	-	uaaacugaggccucuguggggc	gccacagaggcuucaguggagaa	gccacagaggcuucaguggagaauagccugggcugauuaaacugaggccucuguggggc
chr14_5686	chr14:146743716..146743758:+	1.4	64 +/- 4%	-	345	345	0	0	no	rno-miR-92b-5p	cgggacgggugucgggg	cugagcauccgugccgcu	cgggacgggugucggggucgggcccugagcauccgugccgcu
chr8_14519	chr8:109324822..109324872:+	1.4	64 +/- 4%	-	102	102	0	0	no	hsa-miR-3960	ggcggcggcggcgacucug	gcgcgacaacugccccua	gcgcgacaacugccccuacgguuugauggugggcggcggcggcgacucug
chr5_11982	chr5:30185308..30185366:-	1.4	64 +/- 4%	-	33	33	0	0	yes	-	ucugagaugugaccugggcau	gccuggguccccuccccagagg	gccuggguccccuccccagagguucaaauuuaauugcucugagaugugaccugggcau
chr14_5685	chr14:146743678..146743733:+	1.4	64 +/- 4%	-	345	345	0	0	no	rno-miR-92b-5p	cgggacgggugucgggg	gcggauuuauuacaaggg	gcggauuuauuacaagggcuauuucaaaggauggugcccgggacgggugucgggg
chr18_8113	chr18:20030653..20030716:-	1.3	64 +/- 4%	-	21	20	0	1	yes	-	uuauggcccuucgguaauucacu	agugaauucuaccagugccauaca	uuauggcccuucgguaauucacugaccgagacuguucacagugaauucuaccagugccauaca
chr13_3848	chr13:26080943..26081012:+	1.3	64 +/- 4%	-	90	90	0	0	yes	-	cuuggaauuuugcagugucca	ggccuuagaaggccagcug	cuuggaauuuugcaguguccacccuucucaauuguaugaggcagcccuggggccuuagaaggccagcug
chr7_13663	chr7:59717175..59717237:+	1.3	64 +/- 4%	-	4	4	0	0	yes	hsa-miR-4766-5p	ucugaaaguacugggggccu	gcacccucauucuucuuucuagauu	gcacccucauucuucuuucuagauucugacucaugaucacaaucugaaaguacugggggccu
chrX_16087	chrX:48643226..48643281:+	1.3	64 +/- 4%	-	55	55	0	0	yes	-	augcaccugggcaaggauu	uccuagcuauccggguccuagu	uccuagcuauccggguccuagugcugucucgaagcaaugcaccugggcaaggauu
chr10_2581	chr10:12073467..12073542:-	1.2	64 +/- 4%	-	10	10	0	0	yes	-	uucaggguccaggauugcuauag	gauccaaucccuggccccggaacu	uucaggguccaggauugcuauagcugcguuguagcuugcaacuguggcucggauccaaucccuggccccggaacu
GL893653-2_17116	GL893653-2:66233..66308:+	1.2	64 +/- 4%	-	10	10	0	0	yes	-	uucaggguccaggauugcuauag	gauccaaucccuggccccggaacu	uucaggguccaggauugcuauagcugcguuguagcuugcaacuguggcucggauccaaucccuggccccggaacu
chr2_8704	chr2:123061821..123061873:+	1.2	64 +/- 4%	-	41	41	0	0	yes	-	auguuggacucagaacucucacuc	gugggagaaucucuguuauagaauua	auguuggacucagaacucucacuccugugggagaaucucuguuauagaauua
chr13_3867	chr13:29928109..29928180:+	1.1	64 +/- 4%	-	3	3	0	0	yes	hsa-miR-647	cuggcugcuugggagccugauggac	ccaucagggccagaacuccacagccagag	ccaucagggccagaacuccacagccagaggugaggaccaguagccucuggcugcuugggagccugauggac
chr14_5393	chr14:82758252..82758320:+	1.1	64 +/- 4%	-	11	9	0	2	yes	-	gacagaucucuccucccacagc	ugguggggagagagaagugaca	ugguggggagagagaagugacaggaucucaugagaucagaccaucugacagaucucuccucccacagc
GL894874-1_17607	GL894874-1:22139..22180:+	1	64 +/- 4%	-	3	3	0	0	yes	hsa-miR-4667-5p	gcuggggaggagagggagg	gcagcaccucccgcagcuc	gcagcaccucccgcagcucggggcuggggaggagagggagg
JH118655-1_17092	JH118655-1:39094..39153:+	1	64 +/- 4%	-	14	14	0	0	yes	-	cacaugugugcugaguggaacu	uuccacuccugacaugugga	cacaugugugcugaguggaacuacuuccugcuucaccaauuccacuccugacaugugga
chr5_11679	chr5:56900649..56900695:+	1	64 +/- 4%	-	35	35	0	0	yes	-	ugguggcagagccagguaa	cccuggcuuccccccaca	cccuggcuuccccccacacccuuccugugguggcagagccagguaa
chr8_14631	chr8:142134084..142134143:+	1	64 +/- 4%	-	4	4	0	0	yes	mmu-miR-1969	cagauggauguagauacagauc	ucucuaucuugcaucuaccugcu	ucucuaucuugcaucuaccugcuccucuuggccuagucagauggauguagauacagauc
chr6_13025	chr6:39546944..39547008:-	1	64 +/- 4%	-	3	3	0	0	yes	rno-miR-761	gcagcaggucagcuuggugg	acuugcgcuggccagcugagg	gcagcaggucagcuuggugggugugcaggugacaguugacaccacuugcgcuggccagcugagg
chr17_7566	chr17:36960968..36961017:+	1	64 +/- 4%	-	186	186	0	0	yes	-	uacaguggcuguggcuc	gccacagcugcugaacu	uacaguggcuguggcucuaucccugaauccaagccacagcugcugaacu
chr3_9722	chr3:55853089..55853148:+	1	64 +/- 4%	-	14	14	0	0	yes	-	cacaugugugcugaguggaacu	uuccacuccugacaugugga	cacaugugugcugaguggaacuacuuccugcuucaccaauuccacuccugacaugugga
chr1_1533	chr1:64725626..64725684:-	1	64 +/- 4%	-	11	11	0	0	yes	-	aaacauuagaaugucugagugg	ccucuggcucucuaguguugcu	aaacauuagaaugucugagugguuuacuugaaggcuccucuggcucucuaguguugcu
chr6_12320	chr6:25396115..25396192:+	1	64 +/- 4%	-	88	88	0	0	yes	-	aggaaagugugguggagg	uccacccaaugccuga	aggaaagugugguggaggguccuuacacacuugcccuaucuugcagaacaaauaaacacccuccacccaaugccuga
chr14_5790	chr14:31686134..31686198:-	0.9	40 +/- 4%	-	3	3	0	0	yes	hsa-miR-4494	gcagacuggagcaguuccggacg	uccuggagcugcccagccccc	uccuggagcugcccagcccccgccgagcccaaggguucagggcagacuggagcaguuccggacg
chr1_2037	chr1:243230875..243230936:-	0.9	40 +/- 4%	-	74	74	0	0	yes	-	cagagcuguuugugaacugcaggu	cugaguuuguaaccagccucuu	cagagcuguuugugaacugcaggucauccuuauuuugaacugaguuuguaaccagccucuu
chr13_4785	chr13:136740197..136740255:-	0.9	40 +/- 4%	-	15	15	0	0	yes	-	auaucugccuguauauaugccu	gccuauauauaugccuau	auaucugccuguauauaugccuauauaccuguauauaucugccuauauauaugccuau
GL892520-2_16676	GL892520-2:152230..152308:+	0.9	40 +/- 4%	-	84	84	0	0	yes	-	ggugaugaugacgaugaagcugaaa	acagugcuuccucaccgaaucuc	ggugaugaugacgaugaagcugaaaggacuuaacuucuaaagagguauuguuuuuacagugcuuccucaccgaaucuc
chr8_14774	chr8:81705780..81705841:-	0.9	40 +/- 4%	-	3	3	0	0	yes	mmu-miR-3072-5p	ugggacccaggacuuugcauuu	augcagagucccaggccccacc	augcagagucccaggccccaccccuagaucucaggcaggugggacccaggacuuugcauuu
JH118486-1_16721	JH118486-1:73092..73151:-	0.9	40 +/- 4%	-	10	10	0	0	yes	-	agcacuuacggauucuggggg	cucagcaucuuugggugaugu	agcacuuacggauucugggggugugugcuccagcugcccucagcaucuuugggugaugu
chr11_3069	chr11:51028843..51028905:-	0.9	40 +/- 4%	-	1886	1886	0	0	yes	-	caagaugaugcagacugagg	uuagaugucauuuuuguugac	caagaugaugcagacugagguuguaccuccagguugaaaccuuagaugucauuuuuguugac
chr5_12018	chr5:46838299..46838367:-	0.9	40 +/- 4%	-	16	15	1	0	yes	rno-miR-340-5p	uuauaaagaugaggauga	uuuuucucuucuuagaa	uuuuucucuucuuagaauaucucugaagaugugauuuuuucugugauguguuauaaagaugaggauga
chr8_14328	chr8:39780666..39780710:+	0.9	40 +/- 4%	-	300	300	0	0	no	mmu-miR-1946b	gccgggcagcuuccggga	ccagcgcagauggcuc	gccgggcagcuuccgggaugagcagcucccagcgcagauggcuc
chr2_8921	chr2:5699330..5699389:-	0.9	40 +/- 4%	-	10	10	0	0	yes	-	agcacuuacggauucuggggg	cucagcaucuuugggugaugu	agcacuuacggauucugggggugugugcuccagcugcccucagcaucuuugggugaugu
chr10_2386	chr10:29260534..29260601:+	0.9	40 +/- 4%	-	11	11	0	0	yes	-	gagcugugaugagaauccucugagc	ucagcauucucugcaucacaaucgg	gagcugugaugagaauccucugagcccugcgacccugggaccucagcauucucugcaucacaaucgg
chr16_7132	chr16:51566778..51566856:+	0.9	40 +/- 4%	-	84	84	0	0	yes	-	ggugaugaugacgaugaagcugaaa	acagugcuuccucaccgaaucuc	ggugaugaugacgaugaagcugaaaggacuuaacuucuaaagagguauuguuuuuacagugcuuccucaccgaaucuc
chr2_8874	chr2:157344786..157344841:+	0.8	40 +/- 4%	-	2577	2577	0	0	no	hsa-miR-4770	ugagaugaagcacuguagcucg	agcugcucugcugcaccaucggg	ugagaugaagcacuguagcucgggaagggagaagcugcucugcugcaccaucggg
chr6_12766	chr6:155232027..155232087:+	0.8	40 +/- 4%	-	260	260	0	0	no	mmu-miR-1938	aggugggaucccgaggc	cuaaugggacgcgcacuua	aggugggaucccgaggccagcacaggagccccuggggcugucuaaugggacgcgcacuua
chr7_14061	chr7:42544710..42544796:-	0.7	40 +/- 4%	-	10	10	0	0	yes	-	gggcugaggcuggagaau	gcaccaugcuggggcuccc	gggcugaggcuggagaaucggcauuucugauuggcuccuguugacucagggaccacacuuaagagaagcaccaugcuggggcuccc
chr14_5829	chr14:47551651..47551695:-	0.7	40 +/- 4%	-	3	3	0	0	yes	mmu-miR-5627-5p	ugaggguggaaagaugga	caucucagaguccacaacugaug	ugaggguggaaagauggagaccaucucagaguccacaacugaug
chr15_6456	chr15:98501619..98501668:+	0.7	40 +/- 4%	-	3964	3964	0	0	no	rno-miR-761	gcagcagguauccaaggug	cauucagggugugugugugugg	gcagcagguauccaaggugaacagccacauucagggugugugugugugg
chr6_13001	chr6:29231649..29231706:-	0.7	40 +/- 4%	-	3801	3801	0	0	no	rno-miR-487b-5p	agugguuaggauucggc	cguggccaccacaccaugg	agugguuaggauucggcgcucucccaucucggagcacacguggccaccacaccaugg
chr4_11491	chr4:137971804..137971850:-	0.7	40 +/- 4%	-	11	11	0	0	yes	-	cccgggggguggggaggg	gacuuuaccagcugggaa	cccgggggguggggagggggaacuccuugacuuuaccagcugggaa
chr2_8655	chr2:112628912..112628980:+	0.7	40 +/- 4%	-	96	96	0	0	yes	-	ugacaaugauguauccacugagc	ccagggaucaaaccuaugucgca	ccagggaucaaaccuaugucgcagcgguaaccuaagacacagcagugacaaugauguauccacugagc
chr1_472	chr1:25302016..25302073:+	0.6	40 +/- 4%	-	9	9	0	0	yes	-	uucagguaaaagacacacacu	ugugugucuuuuaccucaacu	uucagguaaaagacacacacuaacacuaacucuuagugugugucuuuuaccucaacu
chrX_16195	chrX:108806670..108806751:+	0.6	40 +/- 4%	-	2	2	0	0	yes	hsa-miR-448	uugcauauguaggauguccca	gaacauccugcauagugcugcc	gaacauccugcauagugcugccaggaaaucccuauuuuauacuaagagggggcuggcugguugcauauguaggauguccca
chr2_8246	chr2:5176791..5176865:+	0.6	40 +/- 4%	-	10	10	0	0	yes	-	gaccugugaugucguuucugaga	ccagggacagggcaggagga	gaccugugaugucguuucugagacacagcaggaaacuuuagggaguuuccuaguccagggacagggcaggagga
chr14_5412	chr14:88918228..88918310:+	0.6	40 +/- 4%	-	2340	2340	0	0	no	rno-miR-3589	caggaaacacugguggagg	uucggcauguuuccuccu	caggaaacacugguggagguggugagacuucaggucuuccgcucgugguuaacucuugcuguccuucggcauguuuccuccu
chr5_11961	chr5:23664511..23664581:-	0.6	40 +/- 4%	-	3	3	0	0	yes	mmu-miR-101c	acaguacugaucauggaguu	cuccguguuugcuggug	acaguacugaucauggaguuaaucaacaacguagccaaagcucauggugguuacuccguguuugcuggug
chr16_7421	chr16:71952781..71952837:-	0.6	40 +/- 4%	-	13	13	0	0	yes	hsa-miR-5584-5p	aagggaaaguugaaaag	uuuuaauuuuuguuggg	aagggaaaguugaaaaguaauuccaauuuuaguuuuauuuuuuaauuuuuguuggg
chr2_9137	chr2:50096618..50096680:-	0.6	40 +/- 4%	-	10	10	0	0	yes	-	augguugggaggauucucaga	ugggaguccugccuggcuaacugu	augguugggaggauucucagaaaauaguuuccauagucugggaguccugccuggcuaacugu
chr12_3424	chr12:58416963..58417001:+	0.5	40 +/- 4%	-	75	75	0	0	yes	-	ggugagcacucuggacu	uccagaaacucaucaa	ggugagcacucuggacuccgaauccagaaacucaucaa
chr12_3400	chr12:55405721..55405759:+	0.5	40 +/- 4%	-	75	75	0	0	yes	-	ggugagcacucuggacu	uccagaaacucaucaa	ggugagcacucuggacuccgaauccagaaacucaucaa
chr8_14900	chr8:123413131..123413212:-	0.5	40 +/- 4%	-	14	14	0	0	no	mmu-miR-3113-5p	cuccuggcuggcucgcca	gcugcugcuaggaacu	gcugcugcuaggaacuuaccagaaaauuccccaacuggggccggcuggucacaaauagcaagacuccuggcuggcucgcca
chr6_12938	chr6:4257677..4257751:-	0.5	40 +/- 4%	-	10	10	0	0	yes	-	uugcagugugcugaaaccucggc	ugagguuauggcaaacuggguuu	ugagguuauggcaaacuggguuucagcaccuagcaaaauagagggcugauuuugcagugugcugaaaccucggc
chr18_7913	chr18:2339557..2339635:+	0.5	40 +/- 4%	-	76	76	0	0	no	hsa-miR-4787-5p	gcggggguggcggcggg	gguggucgcuguccggcg	gguggucgcuguccggcgcgguccgggugggcggggggggguugugccggguggggggggggcggggguggcggcggg
GL893741-1_17168	GL893741-1:3872..3910:+	0.5	40 +/- 4%	-	75	75	0	0	yes	-	ggugagcacucuggacu	uccagaaacucaucaa	ggugagcacucuggacuccgaauccagaaacucaucaa
chr8_14484	chr8:86838149..86838194:+	0.4	40 +/- 4%	-	4	4	0	0	yes	rno-miR-297	guguaugugcuuggcug	gccauucauucaugccu	guguaugugcuuggcugucaucaagcuggccauucauucaugccu
chr4_11410	chr4:117890751..117890813:-	0.4	40 +/- 4%	-	9	9	0	0	yes	-	cagucgggacgcuuccuucuu	gagaaagaagccucucggccugug	gagaaagaagccucucggccugugcuggcauaugcucuccgcagucgggacgcuuccuucuu
chr13_4386	chr13:209487905..209487966:+	0.4	40 +/- 4%	-	3	3	0	0	yes	rno-miR-802-5p	ucaguaacaaagauucauccuug	aggaggaucuuugucacucagu	ucaguaacaaagauucauccuuguguccaccaagcaacaaggaggaucuuugucacucagu
chr14_5938	chr14:78051140..78051186:-	0.4	40 +/- 4%	-	46	46	0	0	yes	-	cacuagauucugagcuccuga	ggccuagcuuugugucugugua	ggccuagcuuugugucuguguauuucacuagauucugagcuccuga
chrX_16290	chrX:8629019..8629065:-	0.4	40 +/- 4%	-	47	46	0	1	no	rno-miR-532-5p	caugccuugaguguaggac	auucaaccccuagucuggga	auucaaccccuagucugggaaacucuacaugccuugaguguaggac
chr11_2905	chr11:70773230..70773315:+	0.4	40 +/- 4%	-	269	269	0	0	no	hsa-miR-1260a	gucccaccagagucgcca	gcagcaacuggaucugguccuc	gcagcaacuggaucugguccucaagugccccgaguggucaucaugucagucauggcaaaggagggaugucccaccagagucgcca
chr3_9617	chr3:34311678..34311753:+	0.3	40 +/- 4%	-	494	494	0	0	yes	-	cagggucgggccugguua	accaggcagguggcugaucugac	accaggcagguggcugaucugacuaaaguuagggcucuauuagagaggagaaguggucagggucgggccugguua
chr13_3845	chr13:25794768..25794834:+	0.3	40 +/- 4%	-	15	15	0	0	yes	-	acuaggacugagaaugu	cuucagguucugcuuc	cuucagguucugcuuccaugacuugguugcccguuguuauuaggaugucacuaggacugagaaugu
chr8_14623	chr8:139758101..139758178:+	0.2	40 +/- 4%	-	10	10	0	0	no	hsa-miR-4515	uggacuggaugacaaucugcaggc	gagaagguuguagcacgugugggccaca	gagaagguuguagcacgugugggccacaggcaaguaguccuccccgcuggcuguggacuggaugacaaucugcaggc
chr13_4280	chr13:157160779..157160861:+	0.2	40 +/- 4%	-	198	198	0	0	yes	-	aggaaaaucuggaggagg	uguucaauucgauuuucuuau	aggaaaaucuggaggaggaugagcucuaggacugcaaaagacuagaguucagcuguggaccuguucaauucgauuuucuuau
chr14_5214	chr14:40793162..40793216:+	0.2	40 +/- 4%	-	3	3	0	0	yes	rno-miR-3552	aggcugcaacugugaacugug	uuccagucccagccuua	aggcugcaacugugaacugugacaggccacacugucauuccagucccagccuua
chrX_16363	chrX:45274818..45274899:-	0.2	40 +/- 4%	-	3046	3046	0	0	no	mmu-miR-1928	agcuacauugucugcuggguuu	uccccgcuucaacuguacugu	agcuacauugucugcuggguuucaggcuaccuggaagcaugugcuucgcagcuguuuucauccccgcuucaacuguacugu
chr13_4276	chr13:157050008..157050090:+	0.2	40 +/- 4%	-	198	198	0	0	yes	-	aggaaaaucuggaggagg	uguucaauucgauuuucuuau	aggaaaaucuggaggaggaugagcucuaggacugcaaaagacuagaguucagcuguggaccuguucaauucgauuuucuuau
chr2_8942	chr2:5974159..5974231:-	0.1	40 +/- 4%	-	9	9	0	0	no	mmu-miR-713	agcacugauggagccugagc	uccuuucuuucugcccg	uccuuucuuucugcccguggcacaggaggggccaagcccgucccucagccucagcacugauggagccugagc
chr4_11375	chr4:112736183..112736268:-	0.1	40 +/- 4%	-	57	44	13	0	no	rno-miR-146a-5p	ugagaacugaauucgauggga	ccaugagaauguggguucaaucc	ugagaacugaauucgaugggaguuucuguugugguucagcagguuaagaaccugacuagcauccaugagaauguggguucaaucc
chr16_7247	chr16:6629174..6629257:-	0.1	40 +/- 4%	-	90	90	0	0	no	rno-let-7d-5p	ugagguaguaggcugugugg	auuuuucuauaaagcauu	ugagguaguaggcuguguggggcugaugcaggggguccagacccucagggcccuccuguuccucuauuuuucuauaaagcauu
chr7_13860	chr7:8566747..8566819:-	0.1	40 +/- 4%	-	8	8	0	0	no	hsa-miR-4467	cggcggcggcugcgaggc	cuucaucuuccccgaa	cuucaucuuccccgaagggcgcccgccgcccucuccucgggcaccgggcggcggcggcggcggcugcgaggc
chr17_7660	chr17:58757596..58757660:+	0	40 +/- 4%	-	78	78	0	0	no	hsa-miR-4688	caggggcagaucuuggu	cuccaucuccaugcuggc	caggggcagaucuuggucuuccacaaguuuccucaguggcuguggccuccaucuccaugcuggc
chr5_11510	chr5:516364..516418:+	0	40 +/- 4%	-	8	8	0	0	no	hsa-miR-3124-5p	gucgcgggggguggggg	ccggcuccgggcggcgc	gucgcgggggguggggguggggaggcugcgaggcgccccggcuccgggcggcgc
GL893195-1_16923	GL893195-1:46027..46096:+	0	40 +/- 4%	-	1	1	0	0	yes	hsa-miR-4426	gaagauggagaggaggaa	ccugccuuccuuccu	ccugccuuccuuccuggaguguccagguccgggggucugugugcacggaaggaagauggagaggaggaa
chr15_6957	chr15:150734767..150734823:-	0	40 +/- 4%	-	80	80	0	0	no	mmu-miR-6388	ugcagaugaugugagaga	uuucuuugucauguacu	ugcagaugaugugagagagacgcuauggacccuguuuucuuucuuugucauguacu
chrX_16560	chrX:136185777..136185840:-	0	40 +/- 4%	-	8	8	0	0	yes	-	ugacagugccuuucugggcgga	cagccagagagggguuguucac	cagccagagagggguuguucacuuagacuguguguugacauugacagugccuuucugggcgga
chr1_2098	chr1:266250197..266250257:-	0	40 +/- 4%	-	8	8	0	0	yes	-	uagcuaagugcaaauauguccau	ggacauauuugcacuuagcuacu	ggacauauuugcacuuagcuacuaggaggaaagaaaguagcuaagugcaaauauguccau
