# Supplementary material for: The Porcine MicroRNA Transcriptome Response to Transmissible Gastroenteritis Virus Infection
Source: PLoS One. 2015 Mar 17;10(3):e0120377. doi: 10.1371/journal.pone.0120377 (PMC4363316; doi:10.1371/journal.pone.0120377)
Supplement: S3 Table — (XLS) [file pone.0120377.s005.xls]

## Sheet: TGEV vs ST.up
Differentially expressed miRNA for TGEV vs ST based on Most_Abundant_Seq. Fold Change cutoff: 1.5 Column A: MATURE-ID, the ID of mature miRNA annotated in miRBase 19. Column B: PRE_ID, the pre-miRNA name. Column C: pre-miRNA arm (5p or 3p), the position of the most abundant isomiR on pre-miRNA. Column D: MUTURE-SEED, the seed sequence of the mature miRNA. Column E: MATURE-LENGTH, the length of th…
TGEV vs ST 1.5 fold change UP regulated miRNAs
miRNA information								TagCount_Most_Abundant_Seq		Fold Change	TagCount_ALL_Isoform		Fold Change	TagCount_Mature_Alone		Fold Change
MATURE-ID	PRE_ID	pre-miRNA arm (5p or 3p)	MATURE-SEED	MATURE-LENGTH	MATURE-SEQ	Most_Abundant_Seq	Is_miRBaseMature_Most_Abundant_Seq	TGEV	ST	TGEV vs ST	TGEV	ST	TGEV vs ST	TGEV	ST	TGEV vs ST
ssc-miR-126-5p	ssc-mir-126	5p	ATTATT	21	CATTATTACTTTTGGTACGCG	CATTATTACTTTTGGTACGCG	Yes	8	1	1.63636	10	2	1.66667	8	1	1.63636
ssc-miR-1285	ssc-mir-1285	3p	TGGGCA	24	CTGGGCAACATAGCGAGACCCCGT	GGCAACATAGCGAGACCCCGTCTCT	No	125	10	6.75	568	140	3.85333
ssc-miR-146b	ssc-mir-146b	5p	GAGAAC	21	TGAGAACTGAATTCCATAGGC	TGAGAACTGAATTCCATAGGCTGT	No	561	163	3.30058	865	261	3.22878	9	4	1.35714
ssc-miR-155-5p	ssc-mir-155	5p	TAATGC	22	TTAATGCTAATTGTGATAGGGG	TTAATGCTAATTGTGATAGGGGTT	No	133	72	1.7439	351	171	1.99448	15	5	1.66667
ssc-miR-184	ssc-mir-184	3p	GGACGG	22	TGGACGGAGAACTGATAAGGGT	TGGACGGAGAACTGATAAGGGT	Yes	1227	566	2.14757	1761	808	2.16504	1227	566	2.14757
ssc-miR-195	ssc-mir-195	5p	AGCAGC	21	TAGCAGCACAGAAATATTGGC	TAGCAGCACAGAAATATTGGCA	No	1187	756	1.56266	1860	1245	1.49004	369	261	1.39852
ssc-miR-204	ssc-mir-204	5p	TCCCTT	22	TTCCCTTTGTCATCCTATGCCT	TTCCCTTTGTCATCCTATGCCT	Yes	9	1	1.72727	13	1	2.09091	9	1	1.72727
ssc-miR-28-3p	ssc-mir-28	3p	ACTAGA	22	CACTAGATTGTGAGCTCCTGGA	CACTAGATTGTGAGCTCCTGGA	Yes	1917	1143	1.67129	3502	2379	1.47007	1917	1143	1.67129
ssc-miR-30b-5p	ssc-mir-30b	5p	GTAAAC	22	TGTAAACATCCTACACTCAGCT	TGTAAACATCCTACACTCAGCT	Yes	388	158	2.36905	504	232	2.12397	388	158	2.36905
ssc-miR-30c-5p	ssc-mir-30c-1	5p	GTAAAC	23	TGTAAACATCCTACACTCTCAGC	TGTAAACATCCTACACTCTCAGCT	No	800	343	2.29462	1650	1057	1.55576	380	257	1.46067
ssc-miR-30c-5p	ssc-mir-30c-2	5p	GTAAAC	23	TGTAAACATCCTACACTCTCAGC	TGTAAACATCCTACACTCTCAGCT	No	800	343	2.29462	1736	1112	1.55615	380	257	1.46067
ssc-miR-339-5p	ssc-mir-339-1	5p	CCCTGT	22	TCCCTGTCCTCCAGGAGCTCAC	TCCCTGTCCTCCAGGAGCTCA	No	42	17	1.92593	109	61	1.67606	12	6	1.375
ssc-miR-339	ssc-mir-339-2	5p	CCCTGT	21	TCCCTGTCCTCCAGGAGCTCA	TCCCTGTCCTCCAGGAGCTCA	Yes	42	17	1.92593	96	51	1.7377	42	17	1.92593
ssc-miR-429	ssc-mir-429	3p	AATACT	22	TAATACTGTCTGGTAATGCCGT	TAATACTGTCTGGTAATGCCGT	Yes	110	69	1.51899	231	156	1.45181	110	69	1.51899
ssc-miR-4332	ssc-mir-4332	3p	ACGGCC	20	CACGGCCGCCGCCGGGCGCC	TCCACGGCCGCCGCCGGG	No	95	6	6.5625	549	50	9.31667

## Sheet: TGEV vs ST.down
Differentially expressed miRNA for TGEV vs ST based on Most_Abundant_Seq. Fold Change cutoff: 0.67(1/1.5) Column A: MATURE-ID, the ID of mature miRNA annotated in miRBase 19. Column B: PRE_ID, the pre-miRNA name. Column C: pre-miRNA arm (5p or 3p), the position of the most abundant isomiR on pre-miRNA. Column D: MUTURE-SEED, the seed sequence of the mature miRNA. Column E: MATURE-LENGTH, the leng…
TGEV vs ST 1.5 fold change DOWN regulated miRNAs
miRNA information								TagCount_Most_Abundant_Seq		Fold Change	TagCount_ALL_Isoform		Fold Change	TagCount_Mature_Alone		Fold Change
MATURE-ID	PRE_ID	pre-miRNA arm (5p or 3p)	MATURE-SEED	MATURE-LENGTH	MATURE-SEQ	Most_Abundant_Seq	Is_miRBaseMature_Most_Abundant_Seq	TGEV	ST	TGEV vs ST	TGEV	ST	TGEV vs ST	TGEV	ST	TGEV vs ST
ssc-miR-124a	ssc-mir-124a-1	3p	AAGGCA	21	TAAGGCACGCGGTGAATGCCA	TAAGGCACGCGGTGAATGC	No	8	37	0.382979	18	112	0.229508	3	8	0.722222
ssc-miR-124a	ssc-mir-124a-2	3p	AAGGCA	21	TAAGGCACGCGGTGAATGCCA	TAAGGCACGCGGTGAATGC	No	8	37	0.382979	18	112	0.229508	3	8	0.722222
ssc-miR-128	ssc-mir-128-1	3p	CACAGT	21	TCACAGTGAACCGGTCTCTTT	TCACAGTGAACCGGTCTCTTT	Yes	322	585	0.557983	646	1237	0.526063	322	585	0.557983
ssc-miR-128	ssc-mir-128-2	3p	CACAGT	21	TCACAGTGAACCGGTCTCTTT	TCACAGTGAACCGGTCTCTTT	Yes	322	585	0.557983	595	1048	0.571834	322	585	0.557983
ssc-miR-129b	ssc-mir-129b	5p	TTTTTG	21	CTTTTTGCGGTCTGGGCTTGC	CTTTTTGCGGTCTGGGCTTGC	Yes	5	15	0.6	8	17	0.666667	5	15	0.6
ssc-miR-1306-5p	ssc-mir-1306	5p	CACCTC	22	CCACCTCCCCTGCAAACGTCCA	CCACCTCCCCTGCAAACGTCCA	Yes	2	9	0.631579	11	18	0.75	2	9	0.631579
ssc-miR-1307	ssc-mir-1307	3p	CTCGGC	22	ACTCGGCGTGGCGTCGGTCGTG	CTCGGCGTGGCGTCGGTCGTGG	No	84	172	0.516484	332	526	0.63806	9	14	0.791667
ssc-miR-132	ssc-mir-132	3p	AACAGT	22	TAACAGTCTACAGCCATGGTCG	CTAACAGTCTACAGCCATGGTCG	No	7	25	0.485714	14	42	0.461538	4	8	0.777778
ssc-miR-135	ssc-mir-135-1	5p	ATGGCT	23	TATGGCTTTTTATTCCTATGTGA	TATGGCTTTTCATTCCTATGTGA	No	615	990	0.625	696	1098	0.637184	30	40	0.8
ssc-miR-135	ssc-mir-135-2	5p	ATGGCT	23	TATGGCTTTTTATTCCTATGTGA	TATGGCTTTTCATTCCTATGTGA	No	615	990	0.625	674	1062	0.63806	30	40	0.8
ssc-miR-139-3p	ssc-mir-139	3p	GGAGAC	23	TGGAGACGCGGCCCTGTTGGAGT	TGGAGACGCGGCCCTGTTGGAGT	Yes	6	17	0.592593	18	38	0.583333	6	17	0.592593
ssc-miR-140-3p	ssc-mir-140	3p	ACCACA	23	TACCACAGGGTAGAACCACGGAC	ACCACAGGGTAGAACCACGGAC	No	429	1134	0.383741	1325	2748	0.484046	238	420	0.576744
ssc-miR-142-5p	ssc-mir-142	5p	ATAAAG	21	CATAAAGTAGAAAGCACTACT	CCCATAAAGTAGAAAGCACT	No	6	105	0.13913	12	162	0.127907	1	4	0.785714
ssc-miR-142-3p	ssc-mir-142	3p	GTAGTG	22	TGTAGTGTTTCCTACTTTATGG	TGTAGTGTTTCCTACTTTATGGA	No	18	72	0.341463	50	151	0.372671	1	3	0.846154
ssc-miR-143-3p	ssc-mir-143	3p	GAGATG	21	TGAGATGAAGCACTGTAGCTC	TGAGATGAAGCACTGTAGCTCT	No	124	413	0.316785	173	561	0.32049	12	26	0.611111
ssc-miR-148a-3p	ssc-mir-148a	3p	CAGTGC	22	TCAGTGCACTACAGAACTTTGT	TCAGTGCACTACAGAACTTTGT	Yes	355	1019	0.354713	539	1473	0.370196	355	1019	0.354713
ssc-miR-15b	ssc-mir-15b	5p	AGCAGC	22	TAGCAGCACATCATGGTTTACA	TAGCAGCACATCATGGTTTACA	Yes	1008	2041	0.496343	1638	3012	0.545334	1008	2041	0.496343
ssc-miR-17-3p	ssc-mir-17	3p	CTGCAG	22	ACTGCAGTGAAGGCACTTGTAG	ACTGCAGTGAAGGCACTTGTAGC	No	28	90	0.38	134	289	0.481605	10	26	0.555556
ssc-miR-186	ssc-mir-186	5p	AAAGAA	23	CAAAGAATTCTCCTTTTGGGCTT	CAAAGAATTCTCCTTTTGGGCTT	Yes	383	586	0.659396	1160	1656	0.702281	383	586	0.659396
ssc-miR-193a-5p	ssc-mir-193a	5p	GGGTCT	22	TGGGTCTTTGCGGGCGAGATGA	TGGGTCTTTGCGGGCGAGATGA	Yes	55	92	0.637255	70	118	0.625	55	92	0.637255
ssc-miR-19a	ssc-mir-19a	3p	GTGCAA	23	TGTGCAAATCTATGCAAAACTGA	TGTGCAAATCTATGCAAAACTGA	Yes	2858	6048	0.473424	3307	7067	0.468701	2858	6048	0.473424
ssc-miR-215	ssc-mir-215	5p	TGACCT	21	ATGACCTATGAATTGACAGAC	ATGACCTATGATTTGACAGACA	No		12	0.454545	6	24	0.470588		1	0.909091
ssc-miR-218-5p	ssc-mir-218-1	5p	TGTGCT	21	TTGTGCTTGATCTAACCATGT	TTGTGCTTGATCTAACCATGT	Yes	18	99	0.256881	32	180	0.221053	18	99	0.256881
ssc-miR-218	ssc-mir-218-2	5p	TGTGCT	21	TTGTGCTTGATCTAACCATGT	TTGTGCTTGATCTAACCATGT	Yes	18	99	0.256881	32	180	0.221053	18	99	0.256881
ssc-miR-218b	ssc-mir-218b	5p	TGTGCT	22	TTGTGCTTGATCTAACCATGTG	TTGTGCTTGATCTAACCATGT	No	18	99	0.256881	32	180	0.221053	1	5	0.733333
ssc-miR-2320-3p	ssc-mir-2320	3p	GATGAT	21	CGATGATGGTCCCTGTGTTTG	CGATGATGGTCCCTGTGTTTGT	No	22	42	0.615385	66	132	0.535211	8	18	0.642857
ssc-miR-2411	ssc-mir-2411	5p	GGAGTG	22	TGGAGTGACTGTCAGATGCAGC	GTGGAGTGACTGTCAGATGCAGC	No	3	18	0.464286	23	38	0.6875	6	5	1.06667
ssc-miR-29b	ssc-mir-29b-1	3p	AGCACC	23	TAGCACCATTTGAAATCAGTGTT	TAGCACCATTTGAAATCAGTGTT	Yes	82	144	0.597403	179	328	0.559172	82	144	0.597403
ssc-miR-29b	ssc-mir-29b-2	3p	AGCACC	23	TAGCACCATTTGAAATCAGTGTT	TAGCACCATTTGAAATCAGTGTT	Yes	82	144	0.597403	179	328	0.559172	82	144	0.597403
ssc-miR-369	ssc-mir-369	3p	ATAATA	21	AATAATACATGGTTGATCTTT	AATAATACATGGTTGATCTTT	Yes		9	0.526316		13	0.434783		9	0.526316
ssc-miR-374b-3p	ssc-mir-374b	3p	TTATCA	22	CTTATCAGGTTGTATTATCATT	CTTATCAGGTTGTATTATCATT	Yes	24	67	0.441558	38	90	0.48	24	67	0.441558
ssc-miR-378	ssc-mir-378-1	3p	CTGGAC	22	ACTGGACTTGGAGTCAGAAGGC	ACTGGACTTGGAGTCAGAAGGC	Yes	1100	1953	0.565461	1835	3038	0.605315	1100	1953	0.565461
ssc-miR-378	ssc-mir-378-2	3p	CTGGAC	22	ACTGGACTTGGAGTCAGAAGGC	ACTGGACTTGGAGTCAGAAGGC	Yes	1100	1953	0.565461	1833	3036	0.605056	1100	1953	0.565461
ssc-miR-423-5p	ssc-mir-423	5p	GAGGGG	23	TGAGGGGCAGAGAGCGAGACTTT	TGAGGGGCAGAGAGCGAGACTTT	Yes	1555	2680	0.581784	3158	5213	0.606548	1555	2680	0.581784
ssc-miR-450b-5p	ssc-mir-450b	5p	TTTGCA	22	TTTTGCAATATGTTCCTGAATA	TTTTGCAATATGTTCCTGAATA	Yes	38	69	0.607595	120	152	0.802469	38	69	0.607595
ssc-miR-451	ssc-mir-451	5p	AACCGT	22	AAACCGTTACCATTACTGAGTT	AAACCGTTACCATTACTGAGTTT	No	30	188	0.20202	86	480	0.195918	20	123	0.225564
ssc-miR-486	ssc-mir-486-1	3p	CCTGTA	22	TCCTGTACTGAGCTGCCCCGAG	TCCTGTACTGAGCTGCCCCGAG	Yes	12	197	0.10628	43	807	0.0648715	12	197	0.10628
ssc-miR-486	ssc-mir-486-2	5p	CCTGTA	22	TCCTGTACTGAGCTGCCCCGAG	TCCTGTACTGAGCTGCCCCGAG	Yes	12	197	0.10628	43	807	0.0648715	12	197	0.10628
ssc-miR-503	ssc-mir-503	5p	AGCAGC	23	TAGCAGCGGGAACAGTACTGCAG	TAGCAGCGGGAACAGTACTGCAGA	No	12	53	0.349206	68	157	0.467066	3	11	0.619048
ssc-miR-9-1	ssc-mir-9-1	5p	CTTTGG	23	TCTTTGGTTATCTAGCTGTATGA	TCTTTGGTTATCTAGCTGTATGA	Yes	436	738	0.596257	1782	3114	0.573624	436	738	0.596257
ssc-miR-9-2	ssc-mir-9-2	5p	CTTTGG	23	TCTTTGGTTATCTAGCTGTATGA	TCTTTGGTTATCTAGCTGTATGA	Yes	436	738	0.596257	891	1557	0.574984	436	738	0.596257
ssc-miR-9	ssc-mir-9-3	5p	CTTTGG	22	TCTTTGGTTATCTAGCTGTATG	TCTTTGGTTATCTAGCTGTATGA	No	436	738	0.596257	928	1614	0.577586	230	415	0.564706
ssc-miR-92a	ssc-mir-92a-1	3p	ATTGCA	22	TATTGCACTTGTCCCGGCCTGT	TATTGCACTTGTCCCGGCCTGT	Yes	2029	3387	0.600236	3275	5345	0.613445	2029	3387	0.600236
ssc-miR-92a	ssc-mir-92a-2	3p	ATTGCA	22	TATTGCACTTGTCCCGGCCTGT	TATTGCACTTGTCCCGGCCTGT	Yes	2029	3387	0.600236	6270	10194	0.615445	2029	3387	0.600236
