# Supplementary material for: The Porcine MicroRNA Transcriptome Response to Transmissible Gastroenteritis Virus Infection
Source: PLoS One. 2015 Mar 17;10(3):e0120377. doi: 10.1371/journal.pone.0120377 (PMC4363316; doi:10.1371/journal.pone.0120377)
Supplement: S4 Table — (XLS) [file pone.0120377.s006.xls]

## Sheet: Sheet1
#Column "GO.ID" stands for the ID of gene ontology term
#Column "Term" stands for the name of gene ontology term
#Column "Ontology" stands for the ontology of GOID belongs to
#Column "Count" stands for the number of DE genes associated with the listed GOID
#Column "Pop.Hits" stands for the number of background population genes associated with the listed GOID
#Column "List.Total" stands for the total number of DE genes
#Column "Pop.Total" stands for the total number of background population genes
#Column "Fold.Enrichment" stands for the Fold Enrichment value of the GOID, it equals (Count/Pop.Hits)/(List.Total/Pop.Total)
#Column "Pvalue" stands for the significance testing value of the GOID
#Column "FDR" stands for the false discovery rate of the GOID, using Benjamini & Hochberg (1995) method
#Column "Enrichment.Score" stands for the Enrichment Score value of the GOID, it equals (-log10(Pvalue))
#Column "GENES" stands for the DE genes associated with the GOID
miRNA	GO.ID	Term	Ontology	Count	Pop.Hits	List.Total	Pop.Total	Fold.Enrichment	Pvalue	FDR	Enrichment.Score	GENES
ssc-miR-124a	GO:0071704	organic substance metabolic process	Biological process	400	8863	618	16123	1.17743	3.28567e-07	0.00106402	6.48338	SMARCAD1//NAGS//MYST2//NASP//MCM3AP//PCNA//POLA1//MAT1A//VDR//RARG//TP53//CAV1//EPC1//MEF2A//KDM1A//ID4//SEMA4D//SPDEF//BCL6//PROX1//DNMT3B//CBX4//ATF7IP//CBX2//TFCP2L1//WNT2B//TIMELESS//GLIS2//DMAP1//RPS15//RBM8A//EIF3E//MAP3K1//TGFBR1//RAPGEF1//KIDINS220//IKBKG//MAPK14//PTPN11//MAPKAPK3//IL17RD//PSMA4//PSMC2//LNX1//SCAF11//ZFP36L1//CNOT1//CDK13//PTBP1//POLR2B//PRPF38B//SMU1//FOXA2//NCOA1//XRCC6…
ssc-miR-124a	GO:0044238	primary metabolic process	Biological process	389	8602	618	16123	1.1798	5.67715e-07	0.00106402	6.24587	SMARCAD1//MYST2//NASP//MCM3AP//PCNA//POLA1//MAT1A//VDR//RARG//TP53//CAV1//EPC1//MEF2A//KDM1A//ID4//SEMA4D//SPDEF//BCL6//PROX1//DNMT3B//CBX4//ATF7IP//CBX2//TFCP2L1//WNT2B//TIMELESS//GLIS2//DMAP1//RPS15//RBM8A//EIF3E//MAP3K1//TGFBR1//RAPGEF1//KIDINS220//IKBKG//MAPK14//PTPN11//MAPKAPK3//IL17RD//PSMA4//PSMC2//LNX1//SCAF11//ZFP36L1//CNOT1//CDK13//PTBP1//POLR2B//PRPF38B//SMU1//FOXA2//NCOA1//XRCC6//FTSJ…
ssc-miR-124a	GO:0008152	metabolic process	Biological process	425	9592	618	16123	1.15594	7.26956e-07	0.00106402	6.13849	SMARCAD1//NAGS//MYST2//NASP//MCM3AP//PCNA//POLA1//MAT1A//VDR//RARG//TP53//CAV1//EPC1//MEF2A//KDM1A//ID4//SEMA4D//SPDEF//BCL6//PROX1//DNMT3B//CBX4//ATF7IP//CBX2//TFCP2L1//WNT2B//TIMELESS//GLIS2//DMAP1//RPS15//RBM8A//EIF3E//MAP3K1//TGFBR1//RAPGEF1//KIDINS220//IKBKG//MAPK14//PTPN11//MAPKAPK3//IL17RD//PSMA4//PSMC2//LNX1//SCAF11//ZFP36L1//CNOT1//CDK13//PTBP1//POLR2B//PRPF38B//SMU1//FOXA2//NCOA1//XRCC6…
ssc-miR-124a	GO:0043412	macromolecule modification	Biological process	148	2708	618	16123	1.42584	2.23116e-06	0.00244926	5.65147	MAP3K1//TGFBR1//RAPGEF1//KIDINS220//IKBKG//MAPK14//PTPN11//MAPKAPK3//IL17RD//PSMA4//PSMC2//LNX1//FTSJ1//PUS7//IMPACT//SNCA//LRP6//MAVS//CYR61//URM1//BRAP//DCAF17//UBE4A//RNF103//TRAF4//FBXL7//ATRX//ATF7IP//DMAP1//ADAR//TTL//PHKA2//PAM//PPP3CB//POLR2B//TYK2//WNK1//PRKG1//IRAK4//AKT2//RPS6KL1//CDC42BPA//NEK9//CASK//ROR2//PKN2//NEO1//TLK1//MST4//PDK4//STK39//IKBKE//PKN3//MAML1//ROR1//CSNK1E//MAPK4//…
ssc-miR-124a	GO:0048518	positive regulation of biological process	Biological process	169	3230	618	16123	1.36503	4.94266e-06	0.00434064	5.30604	MAP3K1//TGFBR1//RAPGEF1//KIDINS220//IKBKG//MAPK14//PTPN11//MAPKAPK3//FOXA2//NCOA1//MASP2//SNCA//MAVS//CYR61//CXCL12//BMP6//PROX1//NRP1//LRP6//CBLB//CD86//IL12RB1//MEF2A//IRAK4//CHUK//RELA//IL27RA//C7//PSMA4//PSMC2//RFWD2//TLN1//ERN1//TATDN2//ZBTB17//CAP2//RBPJ//CTSH//CAPN1//CDC20//LIFR//AR//CAPNS1//ID4//HIPK1//NOLC1//CDK13//LDLRAP1//STAR//DNMT3B//SMAD2//BCL9L//CNKSR3//SGK1//EGFL6//MAML1//ABCA1//A…
ssc-miR-124a	GO:0045893	positive regulation of transcription, DNA-dependent	Biological process	62	907	618	16123	1.78337	6.53816e-06	0.00478485	5.18454	FOXA2//NCOA1//RBPJ//VDR//FOXO1//RARG//NOR-1//AR//EPC1//FADD//HNF4A//FOXO4//MEF2A//MAVS//EGR2//BTG2//KDM1A//IRAK4//RELA//ID4//CASK//STK16//CYR61//XRCC6//SMAD2//BMP6//TAF2//MAPK14//PUS1//TFEB//KLF6//UHRF1//LMO2//BMP3//CKAP2//LRP6//BCL9L//MAML1//EGR1//ELF4//FHOD1//GLIS2//RPS6KA4//PPP3CB//AHR//TGFBR1//RREB1//ROR2//ILF2//LHX2//ZKSCAN4//NCOA4//PROX1//SMAD5//CD38//ATF7IP//NAA15//SMARCAD1//NOLC1//FZD4//F…
ssc-miR-124a	GO:0010628	positive regulation of gene expression	Biological process	65	971	618	16123	1.74643	7.62983e-06	0.00478608	5.11749	FOXA2//NCOA1//RBPJ//PPP3CB//AHR//TGFBR1//RREB1//ROR2//ILF2//LHX2//ZKSCAN4//NCOA4//PROX1//SMAD5//CD38//ATF7IP//NAA15//SMARCAD1//NOLC1//FZD4//FUBP3//CAND2//VDR//FOXO1//RARG//NOR-1//AR//EPC1//FADD//HNF4A//FOXO4//MEF2A//MAVS//EGR2//BTG2//KDM1A//IRAK4//RELA//ID4//CASK//STK16//CYR61//XRCC6//SMAD2//BMP6//TAF2//MAPK14//PUS1//TFEB//KLF6//UHRF1//LMO2//BMP3//CKAP2//LRP6//BCL9L//MAML1//EGR1//ELF4//FHOD1//GLI…
ssc-miR-124a	GO:0006793	phosphorus metabolic process	Biological process	148	2793	618	16123	1.38245	1.25022e-05	0.00598072	4.90301	MAP3K1//TGFBR1//RAPGEF1//KIDINS220//IKBKG//MAPK14//PTPN11//MAPKAPK3//IL17RD//IMPACT//SNCA//LRP6//MAVS//CYR61//PRPS2//ACSS2//SUCLG2//NME4//ATP5E//GNAI1//RAB11A//RAB27A//RAB32//RAB22A//GNB3//RHOJ//ATL3//ADCY6//RAB10//TUBAL3//PDE4B//CHD1L//ATF7IP//PSMC2//HLTF//PPP3CB//POLR2B//TYK2//WNK1//PRKG1//IRAK4//AKT2//RPS6KL1//CDC42BPA//NEK9//CASK//ROR2//PKN2//NEO1//TLK1//MST4//PDK4//STK39//IKBKE//PKN3//MAML1/…
ssc-miR-124a	GO:0044237	cellular metabolic process	Biological process	374	8412	618	16123	1.15992	1.26899e-05	0.00598072	4.89654	SMARCAD1//NAGS//MYST2//NASP//MCM3AP//PCNA//POLA1//MAT1A//VDR//RARG//TP53//CAV1//EPC1//MEF2A//KDM1A//ID4//SEMA4D//SPDEF//BCL6//PROX1//DNMT3B//CBX4//ATF7IP//CBX2//TFCP2L1//WNT2B//TIMELESS//GLIS2//DMAP1//RPS15//RBM8A//EIF3E//MAP3K1//TGFBR1//RAPGEF1//KIDINS220//IKBKG//MAPK14//PTPN11//MAPKAPK3//IL17RD//PSMA4//PSMC2//LNX1//SCAF11//ZFP36L1//CNOT1//CDK13//PTBP1//POLR2B//PRPF38B//SMU1//FOXA2//NCOA1//XRCC6…
ssc-miR-124a	GO:0048522	positive regulation of cellular process	Biological process	150	2846	618	16123	1.37503	1.42928e-05	0.00598072	4.84488	MAP3K1//TGFBR1//RAPGEF1//KIDINS220//IKBKG//MAPK14//PTPN11//MAPKAPK3//FOXA2//NCOA1//SNCA//MAVS//CYR61//CXCL12//BMP6//PROX1//NRP1//LRP6//PSMA4//PSMC2//RFWD2//TLN1//ERN1//TATDN2//ZBTB17//CAP2//RBPJ//CTSH//CAPN1//CDC20//CD86//LIFR//AR//CAPNS1//RELA//ID4//HIPK1//NOLC1//CDK13//LDLRAP1//SMAD2//BCL9L//EGFL6//MAML1//ABHD5//ITM2C//SYNJ1//SEMA4D//HNF4A//SAMD4A//PPP3CB//AHR//RREB1//ROR2//ILF2//LHX2//ZKSCAN4/…
ssc-miR-124a	GO:0016310	phosphorylation	Biological process	88	1469	618	16123	1.56285	1.49824e-05	0.00598072	4.82442	MAP3K1//TGFBR1//RAPGEF1//KIDINS220//IKBKG//MAPK14//PTPN11//MAPKAPK3//IL17RD//IMPACT//SNCA//LRP6//MAVS//CYR61//NME4//PPP3CB//POLR2B//TYK2//WNK1//PRKG1//IRAK4//AKT2//RPS6KL1//CDC42BPA//NEK9//CASK//ROR2//PKN2//NEO1//TLK1//MST4//PDK4//STK39//IKBKE//PKN3//MAML1//ROR1//CSNK1E//MAPK4//STYK1//RYK//STK36//GMFB//SH3BP5//TRIB3//MAPK12//TLN1//ERN1//TATDN2//ZBTB17//SMAD2//CHUK//BMP6//HIPK3//LMTK2//SGK1//IL12R…
ssc-miR-124a	GO:0006464	cellular protein modification process	Biological process	139	2608	618	16123	1.39048	1.88678e-05	0.00637296	4.72428	MAP3K1//TGFBR1//RAPGEF1//KIDINS220//IKBKG//MAPK14//PTPN11//MAPKAPK3//IL17RD//PSMA4//PSMC2//LNX1//IMPACT//SNCA//LRP6//MAVS//CYR61//BRAP//DCAF17//UBE4A//RNF103//TRAF4//FBXL7//PPP3CB//POLR2B//TYK2//WNK1//PRKG1//IRAK4//AKT2//RPS6KL1//CDC42BPA//NEK9//CASK//ROR2//PKN2//NEO1//TLK1//MST4//PDK4//STK39//IKBKE//PKN3//MAML1//ROR1//CSNK1E//MAPK4//STYK1//RYK//STK36//GMFB//SH3BP5//TRIB3//PTPRZ1//MTM1//NAA15//HS…
ssc-miR-124a	GO:0036211	protein modification process	Biological process	139	2608	618	16123	1.39048	1.88678e-05	0.00637296	4.72428	MAP3K1//TGFBR1//RAPGEF1//KIDINS220//IKBKG//MAPK14//PTPN11//MAPKAPK3//IL17RD//PSMA4//PSMC2//LNX1//IMPACT//SNCA//LRP6//MAVS//CYR61//BRAP//DCAF17//UBE4A//RNF103//TRAF4//FBXL7//TTL//PHKA2//PAM//PPP3CB//POLR2B//TYK2//WNK1//PRKG1//IRAK4//AKT2//RPS6KL1//CDC42BPA//NEK9//CASK//ROR2//PKN2//NEO1//TLK1//MST4//PDK4//STK39//IKBKE//PKN3//MAML1//ROR1//CSNK1E//MAPK4//STYK1//RYK//STK36//GMFB//SH3BP5//TRIB3//PTPRZ1…
ssc-miR-124a	GO:0006468	protein phosphorylation	Biological process	78	1271	618	16123	1.60106	2.12294e-05	0.00665845	4.67306	MAP3K1//TGFBR1//RAPGEF1//KIDINS220//IKBKG//MAPK14//PTPN11//MAPKAPK3//IL17RD//IMPACT//SNCA//LRP6//MAVS//CYR61//SH3BP5//TRIB3//MAPK12//TLN1//ERN1//TATDN2//ZBTB17//SMAD2//CHUK//BMP6//HIPK3//LMTK2//SGK1//PDK4//IL12RB1//PIM1//EEF2K//RPS6KA4//CNKSR3//ARAF//DOCK7//ADCY6//HNF4A//STK38//PTPRJ//FZD4//PROX1//TSC1//TRAF4//NEK2//SYK//STK16//EPHB4//EPHA8//SEMA4D//NRP1//CDK13//PPP3CB//POLR2B//TYK2//WNK1//PRKG1/…
ssc-miR-124a	GO:0045944	positive regulation of transcription from RNA polymerase II promoter	Biological process	43	575	618	16123	1.951	2.27898e-05	0.00667133	4.64226	FOXA2//NCOA1//RBPJ//VDR//FOXO1//RARG//NOR-1//AR//EPC1//FADD//HNF4A//FOXO4//MEF2A//MAVS//EGR2//BTG2//KDM1A//IRAK4//RELA//ID4//CASK//STK16//CYR61//XRCC6//SMAD2//BMP6//TAF2//MAPK14//PUS1//TFEB//KLF6//UHRF1//LMO2//BMP3//CKAP2//LRP6//BCL9L//MAML1//EGR1//ELF4//FHOD1//GLIS2//RPS6KA4
ssc-miR-124a	GO:0051254	positive regulation of RNA metabolic process	Biological process	63	970	618	16123	1.69444	2.68982e-05	0.00738188	4.57028	FOXA2//NCOA1//RBPJ//PPP3CB//AHR//TGFBR1//RREB1//ROR2//ILF2//LHX2//ZKSCAN4//NCOA4//PROX1//SMAD5//CD38//ATF7IP//NAA15//SMARCAD1//NOLC1//FZD4//FUBP3//CAND2//VDR//FOXO1//RARG//NOR-1//AR//EPC1//FADD//HNF4A//FOXO4//MEF2A//MAVS//EGR2//BTG2//KDM1A//IRAK4//RELA//ID4//CASK//STK16//CYR61//XRCC6//SMAD2//BMP6//TAF2//MAPK14//PUS1//TFEB//KLF6//UHRF1//LMO2//BMP3//CKAP2//LRP6//BCL9L//MAML1//EGR1//ELF4//FHOD1//GLI…
ssc-miR-124a	GO:0009893	positive regulation of metabolic process	Biological process	104	1858	618	16123	1.46031	4.05037e-05	0.0103676	4.3925	MAP3K1//TGFBR1//RAPGEF1//KIDINS220//IKBKG//MAPK14//PTPN11//MAPKAPK3//FOXA2//NCOA1//SNCA//MAVS//CYR61//TLN1//ERN1//TATDN2//ZBTB17//CAP2//RBPJ//CD86//STAR//CTSH//DNMT3B//BMP6//ABHD5//HNF4A//SAMD4A//PPP3CB//AHR//RREB1//ROR2//ILF2//LHX2//ZKSCAN4//NCOA4//PROX1//SMAD5//CD38//ATF7IP//NAA15//SMARCAD1//NOLC1//FZD4//FUBP3//CAND2//KDM1A//ABCA1//TP53//PIM1//CPT1A//AKT2//POT1//UHRF1//CSNK1E//RPS6KA4//ARAF//DO…
ssc-miR-124a	GO:0006796	phosphate-containing compound metabolic process	Biological process	143	2743	618	16123	1.36009	4.24999e-05	0.0103676	4.37161	MAP3K1//TGFBR1//RAPGEF1//KIDINS220//IKBKG//MAPK14//PTPN11//MAPKAPK3//IL17RD//IMPACT//SNCA//LRP6//MAVS//CYR61//PRPS2//NME4//ATP5E//GNAI1//RAB11A//RAB27A//RAB32//RAB22A//GNB3//RHOJ//ATL3//ADCY6//RAB10//TUBAL3//PDE4B//CHD1L//ATF7IP//PSMC2//HLTF//PPP3CB//POLR2B//TYK2//WNK1//PRKG1//IRAK4//AKT2//RPS6KL1//CDC42BPA//NEK9//CASK//ROR2//PKN2//NEO1//TLK1//MST4//PDK4//STK39//IKBKE//PKN3//MAML1//ROR1//CSNK1E//…
ssc-miR-124a	GO:0044710	single-organism metabolic process	Biological process	161	3167	618	16123	1.32628	4.61256e-05	0.0106599	4.33606	NAGS//MAT1A//ST8SIA4//CPT1A//ACE//RDH10//PGM1//GYS1//PHKA2//PPIP5K2//ACSS2//GDPD5//ACO2//SUCLG2//L2HGDH//LEPR//GNB3//ITPR3//IQGAP1//ADCY6//RELA//ACADS//GP91-PHOX//PRDX6//CYP2B22//IYD//CYP4A24//MTHFD1//P4HA1//CYP39A1//KDM1A//ALDH1L2//FMO5//RRM2B//NSDHL//SORD//FA2H//AIFM1//PAM//STEAP3//VAT1//FAR1//ADI1//DHCR24//ALDH4A1//ATP5E//GSTA4//GLO1//NME4//PRPS2//GNAI1//RAB11A//RAB27A//RAB32//RAB22A//RHOJ//AT…
ssc-miR-124a	GO:0010604	positive regulation of macromolecule metabolic process	Biological process	98	1739	618	16123	1.47023	5.42238e-05	0.0119048	4.26581	MAP3K1//TGFBR1//RAPGEF1//KIDINS220//IKBKG//MAPK14//PTPN11//MAPKAPK3//FOXA2//NCOA1//SNCA//MAVS//CYR61//TLN1//ERN1//TATDN2//ZBTB17//RBPJ//CD86//STAR//CTSH//DNMT3B//BMP6//SAMD4A//PPP3CB//AHR//RREB1//ROR2//ILF2//LHX2//ZKSCAN4//NCOA4//PROX1//SMAD5//CD38//ATF7IP//NAA15//SMARCAD1//NOLC1//FZD4//FUBP3//CAND2//TP53//PIM1//POT1//UHRF1//CSNK1E//RPS6KA4//ARAF//DOCK7//ADCY6//RELA//AKT2//CBLB//TNFAIP3//EYA3//TR…
ssc-miR-124a	GO:0045935	positive regulation of nucleobase-containing compound metabolic process	Biological process	67	1086	618	16123	1.60954	7.24803e-05	0.0151553	4.13978	FOXA2//NCOA1//CAP2//RBPJ//PPP3CB//AHR//TGFBR1//RREB1//ROR2//ILF2//LHX2//ZKSCAN4//NCOA4//PROX1//SMAD5//CD38//ATF7IP//NAA15//SMARCAD1//NOLC1//FZD4//FUBP3//CAND2//ABCA1//POT1//EYA3//VDR//FOXO1//RARG//NOR-1//AR//EPC1//FADD//HNF4A//FOXO4//MEF2A//MAVS//EGR2//BTG2//KDM1A//IRAK4//RELA//ID4//CASK//STK16//CYR61//XRCC6//SMAD2//BMP6//TAF2//MAPK14//PUS1//TFEB//KLF6//UHRF1//LMO2//BMP3//CKAP2//LRP6//BCL9L//MAML…
ssc-miR-124a	GO:0023051	regulation of signaling	Biological process	110	2022	618	16123	1.41928	7.67142e-05	0.0153115	4.11512	MAP3K1//TGFBR1//RAPGEF1//KIDINS220//IKBKG//MAPK14//PTPN11//MAPKAPK3//IL17RD//LMTK2//SNCA//G3BP2//CPT1A//HNF4A//ITPR3//IQGAP1//DTX4//LDLRAP1//BRAP//CD27//PTPRJ//HIPK1//BMP6//SEMA4D//SMAD2//CSNK1E//PCSK6//BCL9L//CYR61//FZD4//CDC20//TSC1//CYTH4//ARFGEF2//NNAT//CD38//ADAP2//ACAP3//AGAP3//ACAP2//SGSM1//TBC1D8B//TBC1D4//BCL6//RASAL1//RASA1//RANGAP1//SIPA1L1//DOCK7//FOXO1//MID1//TNFAIP3//PLEKHG3//PLEKHG…
ssc-miR-124a	GO:0031328	positive regulation of cellular biosynthetic process	Biological process	70	1154	618	16123	1.58252	8.35265e-05	0.0159463	4.07818	FOXA2//NCOA1//CAP2//RBPJ//HNF4A//SAMD4A//PPP3CB//AHR//TGFBR1//RREB1//ROR2//ILF2//LHX2//ZKSCAN4//NCOA4//PROX1//SMAD5//CD38//ATF7IP//NAA15//SMARCAD1//NOLC1//FZD4//FUBP3//CAND2//KDM1A//ABCA1//POT1//BMP6//CD86//RELA//AKT2//VDR//FOXO1//RARG//NOR-1//AR//EPC1//FADD//FOXO4//MEF2A//MAVS//EGR2//BTG2//IRAK4//ID4//CASK//STK16//CYR61//XRCC6//SMAD2//TAF2//MAPK14//PUS1//TFEB//KLF6//UHRF1//LMO2//BMP3//CKAP2//LRP…
ssc-miR-124a	GO:0010646	regulation of cell communication	Biological process	109	2008	618	16123	1.41619	9.0938e-05	0.016352	4.04125	MAP3K1//TGFBR1//RAPGEF1//KIDINS220//IKBKG//MAPK14//PTPN11//MAPKAPK3//IL17RD//SNCA//G3BP2//CPT1A//HNF4A//ITPR3//IQGAP1//DTX4//LDLRAP1//BRAP//CD27//PTPRJ//HIPK1//BMP6//SEMA4D//SMAD2//CSNK1E//PCSK6//BCL9L//CYR61//FZD4//CDC20//TSC1//CYTH4//ARFGEF2//NNAT//CD38//ADAP2//ACAP3//AGAP3//ACAP2//SGSM1//TBC1D8B//TBC1D4//BCL6//RASAL1//RASA1//RANGAP1//SIPA1L1//DOCK7//FOXO1//MID1//TNFAIP3//PLEKHG3//PLEKHG5//ITSN…
ssc-miR-124a	GO:0071310	cellular response to organic substance	Biological process	82	1414	618	16123	1.51294	9.30993e-05	0.016352	4.03105	TLN1//ERN1//TATDN2//ZBTB17//TGFBR1//SMAD5//FOXO1//FOXO4//AKT2//TSC1//PTPN11//PIK3R1//TRIB3//EEF2K//CHUK//ITPR3//ADCY6//HIPK1//SMAD2//CXCR6//IL15RA//IRAK4//RELA//NUP188//AAAS//KLF6//PLP2//NUP210//KPNB1//BCL9L//FZD4//TLR4//MAPK14//STAR//SLC2A4//SGK1//CCKAR//LEPR//IL12RB1//NRP1//PPP3CB//IL17RD//VDR//RARG//NR3C2//NOR-1//AR//HNF4A//PGRMC2//NR3C1//MAPK12//MEF2A//PCSK6//MAPKAPK3//RAPGEF1//RALGDS//KIDINS…
ssc-miR-124a	GO:0010557	positive regulation of macromolecule biosynthetic process	Biological process	67	1097	618	16123	1.5934	9.78227e-05	0.0165207	4.00956	FOXA2//NCOA1//RBPJ//SAMD4A//PPP3CB//AHR//TGFBR1//RREB1//ROR2//ILF2//LHX2//ZKSCAN4//NCOA4//PROX1//SMAD5//CD38//ATF7IP//NAA15//SMARCAD1//NOLC1//FZD4//FUBP3//CAND2//POT1//CD86//RELA//AKT2//VDR//FOXO1//RARG//NOR-1//AR//EPC1//FADD//HNF4A//FOXO4//MEF2A//MAVS//EGR2//BTG2//KDM1A//IRAK4//ID4//CASK//STK16//CYR61//XRCC6//SMAD2//BMP6//TAF2//MAPK14//PUS1//TFEB//KLF6//UHRF1//LMO2//BMP3//CKAP2//LRP6//BCL9L//MAM…
ssc-miR-124a	GO:0031325	positive regulation of cellular metabolic process	Biological process	98	1777	618	16123	1.43879	0.000122836	0.0193065	3.91068	MAP3K1//TGFBR1//RAPGEF1//KIDINS220//IKBKG//MAPK14//PTPN11//MAPKAPK3//FOXA2//NCOA1//SNCA//MAVS//CYR61//TLN1//ERN1//TATDN2//ZBTB17//CAP2//RBPJ//BMP6//ABHD5//HNF4A//SAMD4A//PPP3CB//AHR//RREB1//ROR2//ILF2//LHX2//ZKSCAN4//NCOA4//PROX1//SMAD5//CD38//ATF7IP//NAA15//SMARCAD1//NOLC1//FZD4//FUBP3//CAND2//KDM1A//ABCA1//TP53//CD86//PIM1//CPT1A//AKT2//POT1//UHRF1//CSNK1E//RPS6KA4//ARAF//DOCK7//ADCY6//AR//RELA…
ssc-miR-124a	GO:0051173	positive regulation of nitrogen compound metabolic process	Biological process	67	1106	618	16123	1.58044	0.000124345	0.0193065	3.90537	FOXA2//NCOA1//CAP2//RBPJ//PPP3CB//AHR//TGFBR1//RREB1//ROR2//ILF2//LHX2//ZKSCAN4//NCOA4//PROX1//SMAD5//CD38//ATF7IP//NAA15//SMARCAD1//NOLC1//FZD4//FUBP3//CAND2//ABCA1//POT1//EYA3//VDR//FOXO1//RARG//NOR-1//AR//EPC1//FADD//HNF4A//FOXO4//MEF2A//MAVS//EGR2//BTG2//KDM1A//IRAK4//RELA//ID4//CASK//STK16//CYR61//XRCC6//SMAD2//BMP6//TAF2//MAPK14//PUS1//TFEB//KLF6//UHRF1//LMO2//BMP3//CKAP2//LRP6//BCL9L//MAML…
ssc-miR-124a	GO:0006357	regulation of transcription from RNA polymerase II promoter	Biological process	68	1128	618	16123	1.57274	0.000127508	0.0193065	3.89446	PCNA//POLA1//VDR//RARG//TP53//CAV1//EPC1//MEF2A//KDM1A//ID4//SEMA4D//SPDEF//BCL6//PROX1//DNMT3B//CBX4//ATF7IP//CBX2//TFCP2L1//WNT2B//TIMELESS//GLIS2//DMAP1//FOXA2//NCOA1//RBPJ//BMP6//SMAD5//PCSK6//CYR61//FOXO1//NOR-1//AR//FADD//HNF4A//FOXO4//MAVS//EGR2//BTG2//IRAK4//RELA//CASK//STK16//XRCC6//SMAD2//TAF2//MAPK14//PUS1//TFEB//KLF6//UHRF1//LMO2//BMP3//CKAP2//LRP6//BCL9L//MAML1//EGR1//ELF4//FHOD1//RP…
ssc-miR-124a	GO:0080090	regulation of primary metabolic process	Biological process	190	3928	618	16123	1.26194	0.000138545	0.0202784	3.85841	SMARCAD1//PCNA//POLA1//VDR//RARG//TP53//CAV1//EPC1//MEF2A//KDM1A//ID4//SEMA4D//SPDEF//BCL6//PROX1//DNMT3B//CBX4//ATF7IP//CBX2//TFCP2L1//WNT2B//TIMELESS//GLIS2//DMAP1//MAP3K1//TGFBR1//RAPGEF1//KIDINS220//IKBKG//MAPK14//PTPN11//MAPKAPK3//IL17RD//PTBP1//FOXA2//NCOA1//IMPACT//SNCA//LRP6//MAVS//CYR61//ACE//USP1//IRF1//NR3C1//ZFX//NR3C2//NOR-1//POFUT1//SMAD2//IGSF1//ATRX//MYST2//ZNF558//NFAT5//DMRTA1//…
ssc-miR-124a	GO:0009891	positive regulation of biosynthetic process	Biological process	70	1175	618	16123	1.55424	0.000143939	0.0203882	3.84182	FOXA2//NCOA1//CAP2//RBPJ//CD86//HNF4A//SAMD4A//PPP3CB//AHR//TGFBR1//RREB1//ROR2//ILF2//LHX2//ZKSCAN4//NCOA4//PROX1//SMAD5//CD38//ATF7IP//NAA15//SMARCAD1//NOLC1//FZD4//FUBP3//CAND2//KDM1A//ABCA1//POT1//BMP6//RELA//AKT2//VDR//FOXO1//RARG//NOR-1//AR//EPC1//FADD//FOXO4//MEF2A//MAVS//EGR2//BTG2//IRAK4//ID4//CASK//STK16//CYR61//XRCC6//SMAD2//TAF2//MAPK14//PUS1//TFEB//KLF6//UHRF1//LMO2//BMP3//CKAP2//LRP…
ssc-miR-124a	GO:0010033	response to organic substance	Biological process	105	1944	618	16123	1.40913	0.000152104	0.0208715	3.81786	PPP3CB//TLN1//ERN1//TATDN2//ZBTB17//TGFBR1//SMAD5//FOXO1//FOXO4//AKT2//TSC1//PTPN11//PIK3R1//TRIB3//EEF2K//SNCA//CHUK//ITPR3//ADCY6//NCOA4//TXN2//NNAT//HNF4A//SMAD2//MAPK14//SLC34A2//BTG2//HIPK1//AHR//CPT1A//RRM2B//CXCR6//IL15RA//IRAK4//RELA//NUP188//AAAS//KLF6//PLP2//NUP210//KPNB1//BCL9L//FZD4//TLR4//NPY1R//CD38//JAG1//ACE//KCNJ8//MAPKAPK3//CCKAR//CTSH//BMP6//SYNJ1//HADH//EGR2//FOXA2//STAR//SLC2…
ssc-miR-124a	GO:0006366	transcription from RNA polymerase II promoter	Biological process	77	1332	618	16123	1.50815	0.000171592	0.0228322	3.7655	PCNA//POLA1//VDR//RARG//TP53//CAV1//EPC1//MEF2A//KDM1A//ID4//SEMA4D//SPDEF//BCL6//PROX1//DNMT3B//CBX4//ATF7IP//CBX2//TFCP2L1//WNT2B//TIMELESS//GLIS2//DMAP1//FOXA2//NCOA1//RBM8A//AHR//GLO1//VEZF1//FZD4//HLTF//TRAK1//POLR2B//GTF2A1//TAF2//RBPJ//BMP6//SMAD5//FOXO1//NOR-1//AR//FADD//HNF4A//FOXO4//MAVS//EGR2//BTG2//IRAK4//RELA//CASK//STK16//CYR61//XRCC6//SMAD2//MAPK14//PUS1//TFEB//KLF6//UHRF1//LMO2//B…
ssc-miR-124a	GO:0070887	cellular response to chemical stimulus	Biological process	94	1721	618	16123	1.42497	0.000242006	0.0312543	3.61617	FOXA2//NCOA1//AHR//MTR//HNF4A//CYP39A1//SMOX//GSTA4//ACSS2//MAT1A//TLN1//ERN1//TATDN2//ZBTB17//TGFBR1//SMAD5//FOXO1//FOXO4//AKT2//TSC1//PTPN11//PIK3R1//TRIB3//EEF2K//CHUK//ITPR3//ADCY6//HIPK1//SMAD2//STAR//CXCR6//IL15RA//IRAK4//RELA//NUP188//AAAS//KLF6//PLP2//NUP210//KPNB1//BCL9L//SYK//FZD4//TLR4//MAPK14//SLC2A4//SGK1//CCKAR//LEPR//SNCA//PPP3CB//IL12RB1//NRP1//IL17RD//VDR//RARG//NR3C2//NOR-1//AR/…
ssc-miR-124a	GO:0044281	small molecule metabolic process	Biological process	123	2385	618	16123	1.34547	0.000267723	0.0335878	3.57231	NAGS//MAT1A//CPT1A//RDH10//PPIP5K2//ACSS2//GDPD5//ACO2//L2HGDH//GSTA4//GLO1//NME4//PRPS2//ATP5E//GNAI1//RAB11A//RAB27A//RAB32//RAB22A//GNB3//RHOJ//ATL3//ADCY6//RAB10//TUBAL3//PDE4B//CHD1L//ATF7IP//PSMC2//HLTF//AGXT2//SLC7A4//PSMA4//ASPA//ALDH4A1//IYD//HNF4A//FA2H//HADHA//HADH//ACADSB//PCCB//TXN2//PDIA4//SGPP1//SPTLC2//NSDHL//DHCR24//STAR//CYP39A1//STARD3//ALDH1L2//CA1//ATP1A1//CAP2//SNCA//LEPR//A…
ssc-miR-124a	GO:0035556	intracellular signal transduction	Biological process	105	1980	618	16123	1.38351	0.00030308	0.0363736	3.51844	MAP3K1//MAPK12//BRAP//MAPK4//TGFBR1//RAPGEF1//KIDINS220//IKBKG//MAPK14//PTPN11//MAPKAPK3//IL17RD//PSMA4//PSMC2//RFWD2//TP53//STK36//RCAN1//TYK2//WNK1//STK38//RPS6KA4//TNIP2//CHUK//G3BP2//IRAK4//ROR2//SH3BP5//IL15RA//RAB11A//RAB27A//RAB32//RAB22A//IQGAP2//RAB10//AGAP3//RREB1//G3BP1//RALGDS//DHCR24//RHOJ//IKBKE//CD27//SEMA4D//FOXO1//PCNA//FOXO4//TRIB3//ITPR3//TSC1//CYTH4//ARFGEF2//ABCA1//MID1//PLEK…
ssc-miR-124a	GO:0007265	Ras protein signal transduction	Biological process	31	414	618	16123	1.95352	0.000306496	0.0363736	3.51357	RHOJ//CYTH4//ARFGEF2//ABCA1//PLEKHG3//PLEKHG5//ITSN2//BCL6//RASAL1//RASA1//MAPK12//BRAP//RREB1//MAPK14//MAPKAPK3//G3BP1//RALGDS//G3BP2//DHCR24
ssc-miR-124a	GO:0042221	response to chemical stimulus	Biological process	139	2780	618	16123	1.30445	0.000385783	0.0441833	3.41366	PRDX6//FOXA2//NCOA1//LGMN//PPP3CB//AHR//MTR//HNF4A//CYP39A1//SMOX//GSTA4//ACSS2//MAT1A//MAPK14//AMOT//PLP2//TLN1//ERN1//TATDN2//ZBTB17//TGFBR1//SMAD5//NOR-1//ST8SIA4//UNC5B//SEMA4D//RANBP9//COL4A2//ARHGAP39//NEO1//PTPN11//EPHA8//SEMA6A//CAP2//RPS6KA4//STAR//LEPR//TXN2//CCKAR//CXCL12//EGR2//FOXO1//FOXO4//AKT2//TSC1//PIK3R1//TRIB3//EEF2K//SNCA//CHUK//ITPR3//ADCY6//HADH//CPT1A//RELA//ABCA1//DNMT3B//…
ssc-miR-124a	GO:0007264	small GTPase mediated signal transduction	Biological process	45	693	618	16123	1.69409	0.000392427	0.0441833	3.40624	MAPK12//BRAP//RREB1//MAPK14//MAPKAPK3//G3BP1//RALGDS//G3BP2//DHCR24//RHOJ//CYTH4//ARFGEF2//ABCA1//PLEKHG3//PLEKHG5//ITSN2//BCL6//RASAL1//RASA1//CDC42BPA//ARHGAP39//RASGEF1A//IQGAP1//AMOT//RAPGEF1//ARHGAP25//OCRL//RAB11A//RAB27A//RAB32//RAB22A//IQGAP2//RAB10//AGAP3
ssc-miR-124a	GO:0043401	steroid hormone mediated signaling pathway	Biological process	9	61	618	16123	3.8492	0.000491814	0.0539889	3.3082	NR3C1//SGK1//VDR//RARG//NR3C2//NOR-1//AR//HNF4A//PGRMC2
ssc-miR-124a	GO:0031323	regulation of cellular metabolic process	Biological process	190	4025	618	16123	1.23153	0.000533486	0.0571351	3.27288	SMARCAD1//PCNA//POLA1//VDR//RARG//TP53//CAV1//EPC1//MEF2A//KDM1A//ID4//SEMA4D//SPDEF//BCL6//PROX1//DNMT3B//CBX4//ATF7IP//CBX2//TFCP2L1//WNT2B//TIMELESS//GLIS2//DMAP1//MAP3K1//TGFBR1//RAPGEF1//KIDINS220//IKBKG//MAPK14//PTPN11//MAPKAPK3//IL17RD//PTBP1//FOXA2//NCOA1//SNCA//IMPACT//LRP6//MAVS//CYR61//USP1//IRF1//NR3C1//ZFX//NR3C2//NOR-1//POFUT1//SMAD2//IGSF1//ATRX//MYST2//ZNF558//NFAT5//DMRTA1//ZNF18…
ssc-miR-124a	GO:0032365	intracellular lipid transport	Biological process	5	19	618	16123	6.86553	0.00060506	0.0632575	3.2182	CPT1A//STAR//ABCA1//LDLRAP1//LRP6
ssc-miR-124a	GO:0051179	localization	Biological process	202	4334	618	16123	1.21596	0.000649363	0.0663105	3.18751	RPS15//BCL6//KPNB1//CXCL12//CCKAR//NRCAM//SNCA//ATP1A1//EPHB4//SYK//CALU//FGG//TLN1//ACTN1//ABCA1//SLC38A4//SLC7A4//AMOT//SYNJ1//RAB11A//CPNE3//ACTR1A//AP1G1//EXOC2//GGA2//PPP1R10//MCM3AP//CEP250//DDX42//DHCR24//EEA1//RBM8A//TSC1//RAB27A//KIF13B//TRAK1//CBLB//EGR2//ANKRD13C//SCARB2//SNX16//TOMM34//PITPNM2//SFT2D2//RIMS1//G3BP1//SPIRE2//RANGRF//TPCN1//TMCO3//KCNE3//KCNJ5//KCNQ5//SLITRK4//SLC13A1//…
ssc-miR-124a	GO:0051056	regulation of small GTPase mediated signal transduction	Biological process	31	437	618	16123	1.85071	0.000762592	0.0761032	3.11771	CYTH4//ARFGEF2//ADAP2//ACAP3//AGAP3//ACAP2//SGSM1//TBC1D8B//TBC1D4//BCL6//RASAL1//RASA1//SEMA4D//RANGAP1//SIPA1L1//TSC1//DOCK7//PLEKHG3//PLEKHG5//ITSN2//CDC42BPA//ARHGAP39//RHOJ//RASGEF1A//IQGAP1//AMOT//RAPGEF1//RALGDS//ARHGAP25//OCRL//G3BP2
ssc-miR-124a	GO:0019538	protein metabolic process	Biological process	190	4061	618	16123	1.22061	0.000849444	0.0828869	3.07087	MAP3K1//TGFBR1//RAPGEF1//KIDINS220//IKBKG//MAPK14//PTPN11//MAPKAPK3//IL17RD//PSMA4//PSMC2//LNX1//MASP2//IMPACT//SNCA//LRP6//MAVS//CYR61//ACE//DNAJA4//BAG3//DNAJC1//LMAN2L//C7//BRAP//DCAF17//UBE4A//RNF103//TRAF4//FBXL7//MRPS9//RPS15//TRMT6//EEF2K//ZFP36L1//EIF4H//TTL//PHKA2//PAM//PPP3CB//POLR2B//TYK2//WNK1//PRKG1//IRAK4//AKT2//RPS6KL1//CDC42BPA//NEK9//CASK//ROR2//PKN2//NEO1//TLK1//MST4//PDK4//STK3…
ssc-miR-124a	GO:0001568	blood vessel development	Biological process	31	447	618	16123	1.8093	0.00110097	0.105095	2.95823	LEPR//POFUT1//RAB11A//DLL4//MAPK14//JAG1//VEZF1//RBPJ//NRCAM//ELK3//CXCL12//NRP1//MYO1E//AMOT//FZD4//ZFP36L1//RASA1//EPHB4//FOXO4//COL4A2//CTSH//HIPK1//AHR//SYK//SESTD1//TGFBR1//PROX1//NSDHL//TNFAIP3//EGR1//FOXO1
ssc-miR-124a	GO:0006629	lipid metabolic process	Biological process	60	1048	618	16123	1.49364	0.00116678	0.109007	2.93301	ST8SIA4//CPT1A//RDH10//FA2H//HADHA//HADH//ACADSB//PCCB//SNCA//PTPN11//ABHD5//SGPP1//SPHK2//SGPL1//SPTLC2//B4GALT6//TFCP2L1//NSDHL//DHCR24//STAR//CYP39A1//STARD3//RDH11//LEPR//ABCA1//ACSS2//FAR1//GPAT//ECI2//B3GNT5//PRDX6//LIPG//PDK4//ELOVL1//MAPK14//SLC25A1//TYSND1//AKT2//BMP6//CRAT//LGMN//PIK3R5//PIK3R1//EPHA8//NCOA1//TRIB3//HNF4A//PIP4K2A//PIKFYVE//OCRL//SYNJ1//MTMR3//MTM1//VDR//PROX1//LDLRAP1/…
ssc-miR-124a	GO:0009746	response to hexose stimulus	Biological process	11	97	618	16123	2.95855	0.00120175	0.109935	2.92019	NNAT//HNF4A//SMAD2//MAPK14//TXN2//SLC34A2//PPP3CB//FOXA2//STAR//SLC29A1//MEF2A
ssc-miR-124a	GO:0018209	peptidyl-serine modification	Biological process	13	128	618	16123	2.64966	0.00126723	0.113559	2.89714	TGFBR1//MAPK12//MAPK14//MAPKAPK3//HIPK3//LMTK2//SGK1//MBOAT4//CNKSR3//ARAF//SNCA//DOCK7//RPS6KA4
ssc-miR-124a	GO:0044260	cellular macromolecule metabolic process	Biological process	279	6332	618	16123	1.14953	0.0014065	0.123519	2.85186	SMARCAD1//MYST2//NASP//MCM3AP//PCNA//POLA1//VDR//RARG//TP53//CAV1//EPC1//MEF2A//KDM1A//ID4//SEMA4D//SPDEF//BCL6//PROX1//DNMT3B//CBX4//ATF7IP//CBX2//TFCP2L1//WNT2B//TIMELESS//GLIS2//DMAP1//RPS15//RBM8A//EIF3E//MAP3K1//TGFBR1//RAPGEF1//KIDINS220//IKBKG//MAPK14//PTPN11//MAPKAPK3//IL17RD//PSMA4//PSMC2//LNX1//SCAF11//ZFP36L1//CNOT1//CDK13//PTBP1//POLR2B//PRPF38B//SMU1//FOXA2//NCOA1//XRCC6//FTSJ1//PUS7…
ssc-miR-124a	GO:1901700	response to oxygen-containing compound	Biological process	55	951	618	16123	1.50883	0.00149026	0.127007	2.82674	PRDX6//FOXO1//FOXO4//AKT2//TSC1//PTPN11//PIK3R1//TRIB3//EEF2K//SNCA//NNAT//HNF4A//SMAD2//MAPK14//TXN2//SLC34A2//TLR4//AHR//NPY1R//CD38//RELA//JAG1//ACE//KCNJ8//MAPKAPK3//CCKAR//CTSH//BMP6//SYNJ1//HADH//EGR2//FOXA2//STAR//SLC2A4//SGK1//STC2//TGFBR1//PPP3CB//SDC1//NOR-1//CXCL12//BTG2//LRP6//CD27//EPS8//VDR//ABCA1//RARG//FZD4//SLC29A1//MEF2A//GNB3//ADCY6//EGR1//TNFAIP3
ssc-miR-124a	GO:0048514	blood vessel morphogenesis	Biological process	28	398	618	16123	1.83541	0.00152422	0.127007	2.81695	LEPR//POFUT1//RAB11A//DLL4//MAPK14//JAG1//VEZF1//RBPJ//NRCAM//ELK3//CXCL12//NRP1//MYO1E//AMOT//FZD4//ZFP36L1//RASA1//EPHB4//FOXO4//COL4A2//CTSH//HIPK1//TGFBR1//PROX1//TNFAIP3//AHR//SYK//SESTD1
ssc-miR-124a	GO:0060441	epithelial tube branching involved in lung morphogenesis	Biological process	5	23	618	16123	5.67152	0.00154218	0.127007	2.81186	RDH10//CTSH//WNT2B//RAD21//FOXA2
ssc-miR-124a	GO:0044267	cellular protein metabolic process	Biological process	161	3404	618	16123	1.23394	0.00157407	0.127007	2.80298	MAP3K1//TGFBR1//RAPGEF1//KIDINS220//IKBKG//MAPK14//PTPN11//MAPKAPK3//IL17RD//PSMA4//PSMC2//LNX1//IMPACT//SNCA//LRP6//MAVS//CYR61//DNAJA4//BAG3//DNAJC1//LMAN2L//BRAP//DCAF17//UBE4A//RNF103//TRAF4//FBXL7//MRPS9//RPS15//TRMT6//EEF2K//ZFP36L1//EIF4H//TTL//PHKA2//PAM//PPP3CB//POLR2B//TYK2//WNK1//PRKG1//IRAK4//AKT2//RPS6KL1//CDC42BPA//NEK9//CASK//ROR2//PKN2//NEO1//TLK1//MST4//PDK4//STK39//IKBKE//PKN3//…
ssc-miR-124a	GO:0019222	regulation of metabolic process	Biological process	205	4482	618	16123	1.19327	0.00159084	0.127007	2.79837	SMARCAD1//PCNA//POLA1//VDR//RARG//TP53//CAV1//EPC1//MEF2A//KDM1A//ID4//SEMA4D//SPDEF//BCL6//PROX1//DNMT3B//CBX4//ATF7IP//CBX2//TFCP2L1//WNT2B//TIMELESS//GLIS2//DMAP1//MAP3K1//TGFBR1//RAPGEF1//KIDINS220//IKBKG//MAPK14//PTPN11//MAPKAPK3//IL17RD//PTBP1//FOXA2//NCOA1//SNCA//IMPACT//LRP6//MAVS//CYR61//ACE//USP1//ATRX//IRF1//NR3C1//ZFX//NR3C2//NOR-1//POFUT1//SMAD2//IGSF1//MYST2//ZNF558//NFAT5//DMRTA1//…
ssc-miR-124a	GO:0009755	hormone-mediated signaling pathway	Biological process	10	86	618	16123	3.0336	0.00163778	0.128391	2.78575	VDR//RARG//NR3C2//NOR-1//AR//HNF4A//PGRMC2//NR3C1//SGK1//PTPN11
ssc-miR-124a	GO:0043170	macromolecule metabolic process	Biological process	305	7016	618	16123	1.13414	0.00167522	0.128391	2.77593	SMARCAD1//MYST2//NASP//MCM3AP//PCNA//POLA1//VDR//RARG//TP53//CAV1//EPC1//MEF2A//KDM1A//ID4//SEMA4D//SPDEF//BCL6//PROX1//DNMT3B//CBX4//ATF7IP//CBX2//TFCP2L1//WNT2B//TIMELESS//GLIS2//DMAP1//RPS15//RBM8A//EIF3E//MAP3K1//TGFBR1//RAPGEF1//KIDINS220//IKBKG//MAPK14//PTPN11//MAPKAPK3//IL17RD//PSMA4//PSMC2//LNX1//SCAF11//ZFP36L1//CNOT1//CDK13//PTBP1//POLR2B//PRPF38B//SMU1//FOXA2//NCOA1//XRCC6//FTSJ1//PUS7…
ssc-miR-124a	GO:0072358	cardiovascular system development	Biological process	43	704	618	16123	1.5935	0.00176203	0.128391	2.75399	LEPR//POFUT1//RAB11A//DLL4//MAPK14//JAG1//VEZF1//RBPJ//NRCAM//ELK3//AHR//FOXO1//CXCL12//NRP1//MYO1E//AMOT//FZD4//ZFP36L1//RASA1//SYK//PROX1//LRP6//EPHB4//RYR1//NPY1R//PPP3CB//TGFBR1//PCNA//KCNJ8//ADAP2//FOXO4//COL4A2//IFT122//CTSH//HIPK1//SESTD1//MEF2A//TSC1//TNNI1//SMAD2//NSDHL//TNFAIP3//EGR1
ssc-miR-124a	GO:0072359	circulatory system development	Biological process	43	704	618	16123	1.5935	0.00176203	0.128391	2.75399	LEPR//POFUT1//RAB11A//DLL4//MAPK14//JAG1//VEZF1//RBPJ//NRCAM//ELK3//AHR//FOXO1//CXCL12//NRP1//MYO1E//AMOT//FZD4//ZFP36L1//RASA1//SYK//PROX1//LRP6//EPHB4//RYR1//NPY1R//PPP3CB//TGFBR1//PCNA//KCNJ8//ADAP2//FOXO4//COL4A2//IFT122//CTSH//HIPK1//SESTD1//MEF2A//TSC1//TNNI1//SMAD2//NSDHL//TNFAIP3//EGR1
ssc-miR-124a	GO:0018105	peptidyl-serine phosphorylation	Biological process	12	117	618	16123	2.67579	0.00176774	0.128391	2.75258	CNKSR3//ARAF//SNCA//DOCK7//RPS6KA4//TGFBR1//MAPK12//MAPK14//MAPKAPK3//HIPK3//LMTK2//SGK1
ssc-miR-124a	GO:0009966	regulation of signal transduction	Biological process	91	1761	618	16123	1.34815	0.00178958	0.128391	2.74725	MAP3K1//TGFBR1//RAPGEF1//KIDINS220//IKBKG//MAPK14//PTPN11//MAPKAPK3//IL17RD//G3BP2//DTX4//LDLRAP1//BRAP//CD27//SNCA//PTPRJ//HIPK1//BMP6//SEMA4D//SMAD2//CSNK1E//PCSK6//BCL9L//CYR61//FZD4//TSC1//CYTH4//ARFGEF2//ADAP2//ACAP3//AGAP3//ACAP2//SGSM1//TBC1D8B//TBC1D4//BCL6//RASAL1//RASA1//RANGAP1//SIPA1L1//DOCK7//FOXO1//MID1//TNFAIP3//PLEKHG3//PLEKHG5//ITSN2//SH3KBP1//HNF4A//FADD//MAVS//CHUK//RELA//ZDHHC…
ssc-miR-124a	GO:0071383	cellular response to steroid hormone stimulus	Biological process	11	102	618	16123	2.81352	0.00181285	0.128391	2.74164	VDR//RARG//NR3C2//NOR-1//AR//HNF4A//PGRMC2//NR3C1//SGK1//AHR//STAR
ssc-miR-124a	GO:0071407	cellular response to organic cyclic compound	Biological process	18	218	618	16123	2.15414	0.00187971	0.128863	2.72591	SMAD2//VDR//RARG//NR3C2//NOR-1//AR//HNF4A//PGRMC2//NR3C1//SGK1//RYR1//STAR//MAVS//AHR//ABCA1//LRP6//EGR1//SNCA
ssc-miR-124a	GO:0006635	fatty acid beta-oxidation	Biological process	8	60	618	16123	3.47853	0.00196303	0.128863	2.70707	TYSND1//CPT1A//AKT2//CRAT//HADHA//HADH//ACADSB//PCCB
ssc-miR-124a	GO:0006637	acyl-CoA metabolic process	Biological process	8	60	618	16123	3.47853	0.00196303	0.128863	2.70707	ACSS2//SUCLG2//SNCA//PDK4//SLC25A1//ELOVL1//HNF4A//ACADSB
ssc-miR-124a	GO:0035383	thioester metabolic process	Biological process	8	60	618	16123	3.47853	0.00196303	0.128863	2.70707	ACSS2//SUCLG2//HNF4A//ACADSB//SNCA//PDK4//SLC25A1//ELOVL1
ssc-miR-124a	GO:0033993	response to lipid	Biological process	36	564	618	16123	1.66526	0.00196625	0.128863	2.70636	TLR4//MAPK14//AHR//NPY1R//SLC34A2//CD38//ACE//SNCA//KCNJ8//MAPKAPK3//CCKAR//CTSH//BMP6//SYNJ1//RELA//STC2//TGFBR1//VDR//RARG//NR3C2//NOR-1//AR//HNF4A//PGRMC2//NR3C1//SGK1//STAR//LEPR//RCAN1//SDC1//SMAD2//ABCA1//FZD4//LRP6//TNFAIP3//PCNA
ssc-miR-124a	GO:0016197	endosomal transport	Biological process	14	151	618	16123	2.41885	0.00201501	0.130116	2.69572	EEA1//KIF13A//SNX16//MTM1//TRAK1//VAMP7//LMTK2//PIKFYVE//VPS35//ANKRD27//RAB11A//ABCA1//VPS37B//VPS36
ssc-miR-124a	GO:0034142	toll-like receptor 4 signaling pathway	Biological process	10	89	618	16123	2.93135	0.0021235	0.135135	2.67295	TNFAIP3//MAP3K1//MEF2A//IRAK4//IKBKG//CHUK//RELA//MAPK14//MAPKAPK3//IKBKE
ssc-miR-124a	GO:0032012	regulation of ARF protein signal transduction	Biological process	6	36	618	16123	4.34817	0.00225895	0.141701	2.64609	ADAP2//ACAP3//AGAP3//ACAP2//CYTH4//ARFGEF2
ssc-miR-124a	GO:0045995	regulation of embryonic development	Biological process	8	62	618	16123	3.36632	0.00242644	0.149621	2.61503	RBM8A//HNF4A//KDM1A//RBM19//AMOT//FOXA2//WNT2B//LRP6
ssc-miR-124a	GO:0001944	vasculature development	Biological process	31	471	618	16123	1.71711	0.00248902	0.149621	2.60397	LEPR//POFUT1//RAB11A//DLL4//MAPK14//JAG1//VEZF1//RBPJ//NRCAM//ELK3//AHR//FOXO1//CXCL12//NRP1//MYO1E//AMOT//FZD4//ZFP36L1//RASA1//SYK//PROX1//EPHB4//FOXO4//COL4A2//CTSH//HIPK1//SESTD1//TGFBR1//NSDHL//TNFAIP3//EGR1
ssc-miR-124a	GO:0045597	positive regulation of cell differentiation	Biological process	28	413	618	16123	1.76875	0.00260341	0.149621	2.58446	SMAD2//BCL9L//MAML1//SYNJ1//RELA//IL15RA//IL7//BMP6//VDR//JAG1//KDM1A//MAPK14//CXCL12//DNMT3B//FOXA2//NRCAM//ID4//CYR61//NKAP//SEMA4D//STAR//ACE//SGK1//MAPK12//MEF2A//NEO1//PROX1//IL12RB1
ssc-miR-124a	GO:0032011	ARF protein signal transduction	Biological process	6	37	618	16123	4.23065	0.0026103	0.149621	2.58331	CYTH4//ARFGEF2
ssc-miR-124a	GO:0034097	response to cytokine stimulus	Biological process	31	473	618	16123	1.70985	0.00265359	0.149621	2.57617	HIPK1//CXCR6//IL15RA//IRAK4//RELA//NUP188//AAAS//KLF6//PLP2//NUP210//KPNB1//LEPR//SNCA//STAR//IL12RB1//PARP9//IRF1//PTPN11//EGR1//ADAR//TYK2//FADD//MAVS//CXCL12//LIFR//RPS6KA4//CD38//FOXA2//CPD//PPP3CB//SYNJ1
ssc-miR-124a	GO:0071396	cellular response to lipid	Biological process	18	225	618	16123	2.08712	0.00265504	0.149621	2.57593	TLR4//MAPK14//VDR//RARG//NR3C2//NOR-1//AR//HNF4A//PGRMC2//NR3C1//SGK1//STAR//RELA//ABCA1//FZD4//AHR//LRP6//TNFAIP3
ssc-miR-124a	GO:0009062	fatty acid catabolic process	Biological process	9	77	618	16123	3.04936	0.0026622	0.149621	2.57476	HADHA//HADH//ACADSB//PCCB//TYSND1//CPT1A//AKT2//CRAT//ECI2
ssc-miR-124a	GO:0034134	toll-like receptor 2 signaling pathway	Biological process	9	77	618	16123	3.04936	0.0026622	0.149621	2.57476	TNFAIP3//MAP3K1//MEF2A//IRAK4//IKBKG//CHUK//RELA//MAPK14//MAPKAPK3
ssc-miR-124a	GO:0060338	regulation of type I interferon-mediated signaling pathway	Biological process	4	16	618	16123	6.52225	0.00269189	0.149621	2.56994	FADD//MAVS//TYK2//PTPN11
ssc-miR-124a	GO:0060560	developmental growth involved in morphogenesis	Biological process	11	108	618	16123	2.65721	0.00285806	0.156872	2.54393	RARG//NRCAM//SEMA4F//SEMA4D//PPP3CB//NLGN3//CXCL12//NRP1//RYK//RDH10//LRP6
ssc-miR-124a	GO:0048583	regulation of response to stimulus	Biological process	112	2283	618	16123	1.27988	0.0030468	0.165166	2.51616	MAP3K1//TGFBR1//RAPGEF1//KIDINS220//IKBKG//MAPK14//PTPN11//MAPKAPK3//IL17RD//MASP2//PPP3CB//MAVS//IL12RB1//BCL6//TNFAIP3//MEF2A//IRAK4//CHUK//RELA//CTSH//IL27RA//C7//USP1//G3BP2//DTX4//LDLRAP1//BRAP//CD27//SNCA//PTPRJ//HIPK1//BMP6//SEMA4D//SMAD2//CSNK1E//FOXA2//PCSK6//BCL9L//CYR61//FZD4//TSC1//CYTH4//ARFGEF2//ADAP2//ACAP3//AGAP3//ACAP2//SGSM1//TBC1D8B//TBC1D4//RASAL1//RASA1//RANGAP1//SIPA1L1//DOC…
ssc-miR-124a	GO:0008344	adult locomotory behavior	Biological process	7	51	618	16123	3.58084	0.00314131	0.16574	2.50289	GLRB//EFNB3//CXCL12//SNCA//FOXA2//EPS8//LGI4
ssc-miR-124a	GO:0042180	cellular ketone metabolic process	Biological process	16	193	618	16123	2.16282	0.00315214	0.16574	2.50139	PSMA4//PSMC2//STAR//STARD3//SNCA//PDK4//HNF4A//TYSND1//CPT1A//AKT2//BMP6//VKORC1L1//TRIB3//C1QTNF3//BHMT//PROX1
ssc-miR-124a	GO:0048588	developmental cell growth	Biological process	9	79	618	16123	2.97216	0.003175	0.16574	2.49826	RARG//NRCAM//SEMA4F//SEMA4D//PPP3CB//NLGN3//CXCL12//NRP1//RYK
ssc-miR-124a	GO:0019221	cytokine-mediated signaling pathway	Biological process	23	322	618	16123	1.8635	0.00320836	0.16574	2.49372	HIPK1//LEPR//IL12RB1//IRF1//PTPN11//EGR1//ADAR//TYK2//FADD//MAVS//CXCL12//LIFR//RPS6KA4//CXCR6//IL15RA//IRAK4//RELA//NUP188//AAAS//KLF6//PLP2//NUP210//KPNB1
ssc-miR-124a	GO:0051171	regulation of nitrogen compound metabolic process	Biological process	146	3099	618	16123	1.2291	0.00325133	0.166007	2.48794	SMARCAD1//PCNA//POLA1//VDR//RARG//TP53//CAV1//EPC1//MEF2A//KDM1A//ID4//SEMA4D//SPDEF//BCL6//PROX1//DNMT3B//CBX4//ATF7IP//CBX2//TFCP2L1//WNT2B//TIMELESS//GLIS2//DMAP1//PTBP1//FOXA2//NCOA1//USP1//IRF1//NR3C1//ZFX//NR3C2//NOR-1//POFUT1//SMAD2//IGSF1//ATRX//MYST2//ZNF558//NFAT5//DMRTA1//ZNF18//HIVEP1//ZNF235//HIVEP2//ZBTB17//RNF141//ZNF250//RELB//ZFP36L1//AHR//GLO1//VEZF1//FZD4//HLTF//TRAK1//PSMA4//P…
ssc-miR-124a	GO:0034284	response to monosaccharide stimulus	Biological process	11	110	618	16123	2.6089	0.00329842	0.166476	2.48169	NNAT//HNF4A//SMAD2//MAPK14//TXN2//SLC34A2//PPP3CB//FOXA2//STAR//SLC29A1//MEF2A
ssc-miR-124a	GO:0032259	methylation	Biological process	14	160	618	16123	2.28279	0.00343565	0.168675	2.46399	FTSJ1//ATRX//ATF7IP//DMAP1//BHMT//BTG2//DNMT3B//NSUN2//MPHOSPH8//KDM6A//WDR5//KDM1A//MTR//MAT1A
ssc-miR-124a	GO:0009749	response to glucose stimulus	Biological process	10	95	618	16123	2.74621	0.00344108	0.168675	2.46331	PPP3CB//FOXA2//STAR//SLC29A1//MEF2A//NNAT//HNF4A//SMAD2//MAPK14//TXN2
ssc-miR-124a	GO:0065009	regulation of molecular function	Biological process	92	1825	618	16123	1.31517	0.00348622	0.168675	2.45764	MAP3K1//TGFBR1//RAPGEF1//KIDINS220//IKBKG//MAPK14//PTPN11//MAPKAPK3//IL17RD//SH3BP5//TRIB3//FADD//SNCA//HIP1//AIFM1//TLN1//ERN1//TATDN2//ZBTB17//CAP2//ITPR3//ADCY6//STK36//TP53//SEMA4D//WNK1//CTSH//VDR//AMOT//PIM1//PCNA//TNFAIP3//KDM1A//ADAP2//ACAP3//AGAP3//ACAP2//SGSM1//TBC1D8B//TBC1D4//BCL6//RASAL1//RASA1//SGK1//DNAJC1//RPS6KA4//RANGAP1//SIPA1L1//TSC1//DOCK7//FOXA2//GMFB//IL7//PRKG1//HBXIP//CD2…
ssc-miR-124a	GO:0043436	oxoacid metabolic process	Biological process	49	859	618	16123	1.4882	0.00349567	0.168675	2.45647	MAT1A//CPT1A//RDH10//ACO2//L2HGDH//GSTA4//GLO1//SLC7A4//PSMA4//PSMC2//ASPA//NAGS//ALDH4A1//IYD//HNF4A//FA2H//HADHA//HADH//ACADSB//PCCB//STAR//CYP39A1//SNCA//ECI2//MTR//BHMT//ALDH1L2//MTHFD1//PDK4//GLCE//HS3ST3B1//TET1//PADI1//PADI2//ELOVL1//MAPK14//ACSS2//ADI1//GAD2//SGPL1//SLC2A3//CHSY1//TYSND1//AKT2//CRAT//TRIB3//AGXT2//DNMT3B//PROX1
ssc-miR-124a	GO:0051174	regulation of phosphorus metabolic process	Biological process	66	1236	618	16123	1.3931	0.00370751	0.176953	2.43092	MAP3K1//TGFBR1//RAPGEF1//KIDINS220//IKBKG//MAPK14//PTPN11//MAPKAPK3//IL17RD//IMPACT//SNCA//LRP6//MAVS//CYR61//SH3BP5//TRIB3//TLN1//ERN1//TATDN2//ZBTB17//CAP2//PDK4//SEMA4D//BMP6//WNK1//AMOT//ABCA1//PIM1//EEF2K//ADAP2//ACAP3//AGAP3//ACAP2//SGSM1//TBC1D8B//TBC1D4//BCL6//RASAL1//RASA1//DNAJC1//RANGAP1//SIPA1L1//TSC1//DOCK7//RPS6KA4//FOXA2//CNKSR3//ARAF//ADCY6//AR//HNF4A//PRKG1//STK38//PTPRJ//ACTN1//…
ssc-miR-124a	GO:0019219	regulation of nucleobase-containing compound metabolic process	Biological process	142	3014	618	16123	1.22914	0.00375052	0.177081	2.42591	SMARCAD1//PCNA//POLA1//VDR//RARG//TP53//CAV1//EPC1//MEF2A//KDM1A//ID4//SEMA4D//SPDEF//BCL6//PROX1//DNMT3B//CBX4//ATF7IP//CBX2//TFCP2L1//WNT2B//TIMELESS//GLIS2//DMAP1//PTBP1//FOXA2//NCOA1//USP1//IRF1//NR3C1//ZFX//NR3C2//NOR-1//POFUT1//SMAD2//IGSF1//ATRX//MYST2//ZNF558//NFAT5//DMRTA1//ZNF18//HIVEP1//ZNF235//HIVEP2//ZBTB17//RNF141//ZNF250//RELB//ZFP36L1//AHR//GLO1//VEZF1//FZD4//HLTF//TRAK1//TLN1//ER…
ssc-miR-124a	GO:0030258	lipid modification	Biological process	14	162	618	16123	2.2546	0.0038425	0.177777	2.41539	HADHA//HADH//ACADSB//PCCB//MAPK14//TYSND1//CPT1A//AKT2//CRAT//PIK3R1//OCRL//SYNJ1//MTMR3//MTM1
ssc-miR-124a	GO:0008333	endosome to lysosome transport	Biological process	5	28	618	16123	4.65875	0.00384624	0.177777	2.41496	KIF13A//SNX16//MTM1//TRAK1//VAMP7
ssc-miR-124a	GO:0009725	response to hormone stimulus	Biological process	43	735	618	16123	1.5263	0.00388838	0.177853	2.41023	FOXO1//FOXO4//AKT2//TSC1//PTPN11//PIK3R1//TRIB3//EEF2K//AHR//NPY1R//SLC34A2//CD38//RELA//HADH//EGR2//FOXA2//STAR//SLC2A4//SGK1//CCKAR//LEPR//TGFBR1//VDR//RARG//NR3C2//NOR-1//AR//HNF4A//PGRMC2//NR3C1//CXCL12//BTG2//STC2//LRP6//RCAN1//BMP6//SDC1//GNB3//ADCY6//CTSH//LMO2//NCOA4//TXN2
ssc-miR-124a	GO:0051094	positive regulation of developmental process	Biological process	35	570	618	16123	1.60196	0.00420128	0.186998	2.37662	SMAD2//BCL9L//MAML1//SYNJ1//RELA//BMP6//IL15RA//RBM19//AMOT//FOXA2//IL7//IL12RB1//VDR//JAG1//KDM1A//MAPK14//CXCL12//DNMT3B//NRCAM//ID4//CYR61//CTSH//HIPK1//NKAP//SEMA4D//STAR//ACE//SGK1//MAPK12//MEF2A//NEO1//NLGN3//PROX1//WNT2B//CDC20
ssc-miR-124a	GO:0036314	response to sterol	Biological process	4	18	618	16123	5.79755	0.00425867	0.186998	2.37073	TGFBR1//SMAD2//ABCA1//LRP6
ssc-miR-124a	GO:0045124	regulation of bone resorption	Biological process	4	18	618	16123	5.79755	0.00425867	0.186998	2.37073	CD38//TNFAIP3//SYK//LRP6
ssc-miR-124a	GO:0070723	response to cholesterol	Biological process	4	18	618	16123	5.79755	0.00425867	0.186998	2.37073	ABCA1//LRP6//TGFBR1//SMAD2
ssc-miR-124a	GO:0009950	dorsal/ventral axis specification	Biological process	5	29	618	16123	4.4981	0.00450348	0.19387	2.34645	RBM8A//SMAD2//LRP6//WNT2B//LRRFIP2
ssc-miR-124a	GO:0048013	ephrin receptor signaling pathway	Biological process	5	29	618	16123	4.4981	0.00450348	0.19387	2.34645	EFNB3//SIPA1L1//PTPN11//EPHB4//EPHA8
ssc-miR-124a	GO:0019220	regulation of phosphate metabolic process	Biological process	65	1225	618	16123	1.38431	0.00458015	0.195257	2.33912	MAP3K1//TGFBR1//RAPGEF1//KIDINS220//IKBKG//MAPK14//PTPN11//MAPKAPK3//IL17RD//IMPACT//SNCA//LRP6//MAVS//CYR61//SH3BP5//TRIB3//TLN1//ERN1//TATDN2//ZBTB17//CAP2//SEMA4D//BMP6//WNK1//AMOT//ABCA1//PIM1//EEF2K//ADAP2//ACAP3//AGAP3//ACAP2//SGSM1//TBC1D8B//TBC1D4//BCL6//RASAL1//RASA1//DNAJC1//RANGAP1//SIPA1L1//TSC1//DOCK7//RPS6KA4//FOXA2//CNKSR3//ARAF//ADCY6//AR//HNF4A//PRKG1//STK38//PTPRJ//ACTN1//FZD4//…
ssc-miR-124a	GO:0006082	organic acid metabolic process	Biological process	49	873	618	16123	1.46433	0.00476421	0.19888	2.32201	MAT1A//CPT1A//RDH10//ACO2//L2HGDH//GSTA4//GLO1//SLC7A4//PSMA4//PSMC2//ASPA//NAGS//ALDH4A1//IYD//HNF4A//FA2H//HADHA//HADH//ACADSB//PCCB//STAR//CYP39A1//SNCA//ECI2//MTR//BHMT//ALDH1L2//MTHFD1//PDK4//GLCE//HS3ST3B1//TET1//PADI1//PADI2//ELOVL1//MAPK14//ACSS2//ADI1//GAD2//SGPL1//SLC2A3//CHSY1//TYSND1//AKT2//CRAT//TRIB3//AGXT2//DNMT3B//PROX1
ssc-miR-124a	GO:0030534	adult behavior	Biological process	9	84	618	16123	2.79525	0.00479986	0.19888	2.31877	GLRB//EFNB3//SNCA//CXCL12//FOXA2//EPS8//LGI4//NOR-1//GABRG2
ssc-miR-124a	GO:0044272	sulfur compound biosynthetic process	Biological process	7	55	618	16123	3.32042	0.00482814	0.19888	2.31622	MAT1A//MTR//BHMT//GLCE//HS3ST3B1//ADI1//CHSY1
ssc-miR-124a	GO:0007275	multicellular organismal development	Biological process	169	3693	618	16123	1.19389	0.00484631	0.19888	2.31459	TNFRSF11B//WDR5//BMP3//ROR2//LEPR//POFUT1//RAB11A//DLL4//MAPK14//JAG1//VEZF1//RBPJ//NRCAM//ELK3//AHR//FOXO1//CXCL12//NRP1//MYO1E//AMOT//FZD4//ZFP36L1//RASA1//BMP6//CTSH//RDH10//SDC1//TIMELESS//TGFBR1//VIM//SLC34A2//KDM1A//SMAD2//COPS3//FOXA2//KIDINS220//NOR-1//PCDH8//CCKAR//ACE//TSC1//RRM2B//PROX1//NASP//IFT122//LRP6//RELA//KLF6//FSCN1//TFEB//NSDHL//SYK//EPHB4//WNT2B//IL12RB1//IL7//CBLB//RYR1//NP…
ssc-miR-124a	GO:0044708	single-organism behavior	Biological process	21	296	618	16123	1.85091	0.00511695	0.203648	2.29099	EGR2//GRPR//PPP3CB//AAAS//SYNJ1//PCDH8//SGK1//NPY1R//GLRB//EFNB3//NOR-1//GABRG2//BTG2//SNCA//CXCL12//FOXA2//EPS8//LGI4//FZD4//STAR//NLGN4X
ssc-miR-124a	GO:0032269	negative regulation of cellular protein metabolic process	Biological process	26	394	618	16123	1.72161	0.00517311	0.203648	2.28625	IL17RD//IMPACT//SNCA//LRP6//SH3BP5//TRIB3//PTGFRN//TSC1//SAMD4A//N4BP1//TNFAIP3//CNKSR3//HNF4A//STK38//PTPRJ//HIPK3//DNAJC1//FMR1//EIF3E//SEMA4D//PSMA4//CDC20//ANAPC7//PSMC2//KDM1A//DNMT3B
ssc-miR-124a	GO:0045453	bone resorption	Biological process	5	30	618	16123	4.34817	0.00523683	0.203648	2.28093	CD38//TNFAIP3//SYK//LRP6//IL7
ssc-miR-124a	GO:0044283	small molecule biosynthetic process	Biological process	25	375	618	16123	1.73927	0.00531986	0.203648	2.2741	RDH10//MAT1A//ALDH4A1//FA2H//SPTLC2//NSDHL//DHCR24//STAR//CYP39A1//STARD3//NAGS//MTR//BHMT//MTHFD1//PADI1//PADI2//ELOVL1//ACSS2//ADI1//BMP6//TRIB3//HNF4A//VDR//SNCA//PROX1
ssc-miR-124a	GO:0060337	type I interferon-mediated signaling pathway	Biological process	7	56	618	16123	3.26112	0.00533988	0.203648	2.27247	TYK2//PTPN11//FADD//MAVS//IRF1//EGR1//ADAR
ssc-miR-124a	GO:0071357	cellular response to type I interferon	Biological process	7	56	618	16123	3.26112	0.00533988	0.203648	2.27247	IRF1//EGR1//ADAR//TYK2//PTPN11//FADD//MAVS
ssc-miR-124a	GO:0007243	intracellular protein kinase cascade	Biological process	48	857	618	16123	1.46123	0.00539518	0.203648	2.26799	MAP3K1//MAPK12//BRAP//MAPK4//TGFBR1//RAPGEF1//KIDINS220//IKBKG//MAPK14//PTPN11//MAPKAPK3//IL17RD//TNIP2//CHUK//G3BP2//IRAK4//ROR2//SH3BP5//IL15RA//CD27//FOXO1//MID1//HNF4A//FADD//MAVS//RELA//ZDHHC17//PLEKHG5//IKBKE//OTUD7B//TNFAIP3//TRIB3//STK38//PTPRJ//LEPR//EPHA8//RYK//FZD4//HIPK3//TRAF4//MEF2A//CTSH//SYK//CYR61//CNKSR3//TYK2//WNK1//RPS6KA4
ssc-miR-124a	GO:0015693	magnesium ion transport	Biological process	3	10	618	16123	7.8267	0.00549596	0.203648	2.25996	ZDHHC17//MAGT1//MMGT1
ssc-miR-124a	GO:0046856	phosphatidylinositol dephosphorylation	Biological process	3	10	618	16123	7.8267	0.00549596	0.203648	2.25996	MTMR3//MTM1//SYNJ1
ssc-miR-124a	GO:0019752	carboxylic acid metabolic process	Biological process	46	815	618	16123	1.47251	0.00556845	0.203648	2.25427	MAT1A//CPT1A//RDH10//ACO2//L2HGDH//GSTA4//GLO1//SLC7A4//PSMA4//PSMC2//ASPA//NAGS//ALDH4A1//IYD//HNF4A//FA2H//HADHA//HADH//ACADSB//PCCB//STAR//CYP39A1//SNCA//ECI2//MTR//BHMT//ALDH1L2//MTHFD1//PDK4//TET1//PADI1//PADI2//ELOVL1//MAPK14//ACSS2//ADI1//SLC2A3//TYSND1//AKT2//CRAT//TRIB3//AGXT2//DNMT3B//PROX1//GAD2//SGPL1
ssc-miR-124a	GO:0044707	single-multicellular organism process	Biological process	226	5124	618	16123	1.15069	0.00556984	0.203648	2.25416	TNFRSF11B//WDR5//BMP3//ROR2//LEPR//POFUT1//RAB11A//DLL4//MAPK14//JAG1//VEZF1//RBPJ//NRCAM//ELK3//AHR//FOXO1//CXCL12//NRP1//MYO1E//AMOT//FZD4//ZFP36L1//RASA1//RAD21//BMP6//CTSH//RDH10//SDC1//TIMELESS//CCKAR//TGFBR1//VIM//SLC34A2//KDM1A//SMAD2//COPS3//FOXA2//KIDINS220//NOR-1//PCDH8//IRAK4//TLR4//RPS6KA4//ACE//TSC1//RRM2B//PROX1//NASP//IFT122//LRP6//RELA//KLF6//FSCN1//TFEB//NSDHL//SYK//SNCA//GLRB//E…
ssc-miR-124a	GO:0050790	regulation of catalytic activity	Biological process	77	1509	618	16123	1.33125	0.00558519	0.203648	2.25296	MAP3K1//TGFBR1//RAPGEF1//KIDINS220//IKBKG//MAPK14//PTPN11//MAPKAPK3//IL17RD//SH3BP5//TRIB3//FADD//SNCA//HIP1//AIFM1//TLN1//ERN1//TATDN2//ZBTB17//CAP2//ITPR3//ADCY6//TP53//SEMA4D//WNK1//CTSH//VDR//AMOT//PIM1//PCNA//ADAP2//ACAP3//AGAP3//ACAP2//SGSM1//TBC1D8B//TBC1D4//BCL6//RASAL1//RASA1//DNAJC1//RANGAP1//SIPA1L1//TSC1//DOCK7//FOXA2//GMFB//IL7//PRKG1//HBXIP//CD27//TNFAIP3//DHCR24//STK38//PTPRJ//ACTN…
ssc-miR-124a	GO:0008063	Toll signaling pathway	Biological process	9	86	618	16123	2.73024	0.00560622	0.203648	2.25133	MAP3K1//MEF2A//IRAK4//IKBKG//CHUK//RELA//MAPK14//MAPKAPK3//IKBKE
ssc-miR-124a	GO:0007041	lysosomal transport	Biological process	6	43	618	16123	3.64033	0.00564018	0.203648	2.24871	SCARB2//SNX16//KIF13A//MTM1//TRAK1//VAMP7
ssc-miR-124a	GO:0008361	regulation of cell size	Biological process	8	71	618	16123	2.93961	0.00565817	0.203648	2.24732	NRCAM//SEMA4F//TSC1//AMOT//SEMA4D//CXCL12//NRP1//RYK
ssc-miR-124a	GO:0034340	response to type I interferon	Biological process	7	57	618	16123	3.20391	0.00589125	0.209829	2.22979	IRF1//EGR1//ADAR//TYK2//PTPN11//FADD//MAVS
ssc-miR-124a	GO:0006810	transport	Biological process	161	3515	618	16123	1.19497	0.00592549	0.209829	2.22728	RPS15//BCL6//KPNB1//CCKAR//SNCA//ATP1A1//SYK//CALU//FGG//TLN1//ACTN1//ABCA1//SLC38A4//SLC7A4//SYNJ1//RAB11A//CPNE3//ACTR1A//AP1G1//EXOC2//GGA2//PPP1R10//MCM3AP//EEA1//RBM8A//TSC1//RAB27A//KIF13B//TRAK1//CBLB//EGR2//SCARB2//SNX16//TOMM34//TPCN1//TMCO3//KCNE3//KCNJ5//KCNQ5//SLITRK4//SLC13A1//SLC9A9//SLC17A5//GLRB//GABRG2//BEST4//ARMC1//MMGT1//SFXN1//AQP2//ADCY6//SLC1A1//STARD3//SLC25A1//CPT1A//DBI/…
ssc-miR-124a	GO:0044242	cellular lipid catabolic process	Biological process	13	153	618	16123	2.21671	0.00603155	0.210724	2.21957	HADHA//HADH//ACADSB//PCCB//ECI2//PRDX6//LIPG//ABHD5//SGPL1//TYSND1//CPT1A//AKT2//CRAT
ssc-miR-124a	GO:0072329	monocarboxylic acid catabolic process	Biological process	9	87	618	16123	2.69886	0.00604673	0.210724	2.21848	HADHA//HADH//ACADSB//PCCB//ECI2//TYSND1//CPT1A//AKT2//CRAT
ssc-miR-124a	GO:0034138	toll-like receptor 3 signaling pathway	Biological process	8	72	618	16123	2.89878	0.00615759	0.212897	2.21059	TNFAIP3//MEF2A//IKBKG//CHUK//RELA//MAPK14//MAPKAPK3//IKBKE
ssc-miR-124a	GO:0051234	establishment of localization	Biological process	163	3571	618	16123	1.19084	0.00639709	0.216634	2.19402	RPS15//BCL6//KPNB1//CCKAR//SNCA//ATP1A1//SYK//CALU//FGG//TLN1//ACTN1//ABCA1//SLC38A4//SLC7A4//SYNJ1//RAB11A//CPNE3//ACTR1A//AP1G1//EXOC2//GGA2//PPP1R10//MCM3AP//EEA1//RBM8A//TSC1//RAB27A//KIF13B//TRAK1//CBLB//EGR2//SCARB2//SNX16//TOMM34//PITPNM2//SFT2D2//RIMS1//G3BP1//SPIRE2//RANGRF//TPCN1//TMCO3//KCNE3//KCNJ5//KCNQ5//SLITRK4//SLC13A1//SLC9A9//SLC17A5//GLRB//GABRG2//BEST4//ARMC1//MMGT1//SFXN1//AQ…
ssc-miR-124a	GO:0033121	regulation of purine nucleotide catabolic process	Biological process	21	302	618	16123	1.81414	0.00640303	0.216634	2.19361	AMOT//ADAP2//ACAP3//AGAP3//ACAP2//SGSM1//TBC1D8B//TBC1D4//BCL6//RASAL1//RASA1//SEMA4D//DNAJC1//RANGAP1//SIPA1L1//TSC1//DOCK7//PRKG1//ACTN1//IQGAP1//UHRF1
ssc-miR-124a	GO:0000902	cell morphogenesis	Biological process	50	909	618	16123	1.43504	0.00641367	0.216634	2.19289	TGFBR1//RBPJ//CCKAR//PTPRZ1//DOCK7//NOR-1//ST8SIA4//UNC5B//SEMA4D//RANBP9//COL4A2//ARHGAP39//NEO1//TLN1//PTPN11//EPHA8//SEMA6A//CAP2//RPS6KA4//CXCL12//EGR2//RHOJ//SH3KBP1//RASA1//KIF3A//STK36//SMAD2//BCL9L//FOXA2//LRP6//EFNB3//CAMSAP1//NRCAM//SEMA4F//FZD4//PPP3CB//NLGN3//MEF2A//KIDINS220//NRP1//RYK//KIF13B//SIPA1L1//SGK1//IFT122//PROX1//VDR//BCL6//MAPK14//TFCP2L1
ssc-miR-124a	GO:0051147	regulation of muscle cell differentiation	Biological process	9	88	618	16123	2.66819	0.00651343	0.218324	2.18619	MAML1//PTBP1//MAPK12//MEF2A//NEO1//MAPK14//FOXO4//RCAN1//PROX1
ssc-miR-124a	GO:0009118	regulation of nucleoside metabolic process	Biological process	21	303	618	16123	1.80815	0.00664116	0.219151	2.17776	AMOT//ADAP2//ACAP3//AGAP3//ACAP2//SGSM1//TBC1D8B//TBC1D4//BCL6//RASAL1//RASA1//SEMA4D//DNAJC1//RANGAP1//SIPA1L1//TSC1//DOCK7//PRKG1//ACTN1//IQGAP1//UHRF1
ssc-miR-124a	GO:0030811	regulation of nucleotide catabolic process	Biological process	21	303	618	16123	1.80815	0.00664116	0.219151	2.17776	AMOT//ADAP2//ACAP3//AGAP3//ACAP2//SGSM1//TBC1D8B//TBC1D4//BCL6//RASAL1//RASA1//SEMA4D//DNAJC1//RANGAP1//SIPA1L1//TSC1//DOCK7//PRKG1//ACTN1//IQGAP1//UHRF1
ssc-miR-124a	GO:0044711	single-organism biosynthetic process	Biological process	25	382	618	16123	1.7074	0.00668783	0.219151	2.17471	RDH10//MAT1A//ALDH4A1//FA2H//SPTLC2//NSDHL//DHCR24//STAR//CYP39A1//STARD3//NAGS//MTR//BHMT//MTHFD1//PADI1//PADI2//ELOVL1//ACSS2//ADI1//BMP6//TRIB3//HNF4A//VDR//SNCA//PROX1
ssc-miR-124a	GO:0032879	regulation of localization	Biological process	66	1271	618	16123	1.35474	0.00693798	0.224137	2.15877	SNCA//ATP1A1//G3BP2//RBM8A//CPT1A//HNF4A//ITPR3//IQGAP1//PROX1//NRP1//CTSH//AKT2//CNKSR3//SGK1//NUP188//AAAS//NUP210//TRIB3//ABCA1//ABHD5//RYR1//ACE//PIK3R1//PTPN11//JAG1//SEMA4D//CYR61//ROR2//PTP4A1//PTPRJ//NNAT//CD38//LIPG//TBC1D4//MAVS//CXCL12//PPP3CB//NOLC1//DMAP1//CCKAR//STK39//SYK//AMOT//DLL4//TOMM40L//RAB27A//HADH//RANGAP1//NPY1R//ACTN1//LDLRAP1//HIP1//SYNJ1//RYK//ARFIP1//DNAJC1//TPCN2//RA…
ssc-miR-124a	GO:0044255	cellular lipid metabolic process	Biological process	43	760	618	16123	1.47609	0.00694208	0.224137	2.15851	ST8SIA4//CPT1A//RDH10//FA2H//HADHA//HADH//ACADSB//PCCB//SNCA//PTPN11//ABHD5//SGPP1//SPHK2//SGPL1//SPTLC2//B4GALT6//FAR1//GPAT//ECI2//B3GNT5//PRDX6//LIPG//PDK4//STAR//ELOVL1//MAPK14//SLC25A1//ACSS2//TYSND1//AKT2//CRAT//RDH11//TRIB3//HNF4A//PIP4K2A//PIKFYVE//PIK3R1//OCRL//SYNJ1//MTMR3//MTM1//NCOA1//ABCA1
ssc-miR-124a	GO:0071345	cellular response to cytokine stimulus	Biological process	25	384	618	16123	1.6985	0.00712813	0.228465	2.14702	HIPK1//CXCR6//IL15RA//IRAK4//RELA//NUP188//AAAS//KLF6//PLP2//NUP210//KPNB1//LEPR//STAR//IL12RB1//IRF1//PTPN11//EGR1//ADAR//TYK2//FADD//MAVS//CXCL12//LIFR//RPS6KA4//CPD
ssc-miR-124a	GO:0040019	positive regulation of embryonic development	Biological process	3	11	618	16123	7.11518	0.00734367	0.231986	2.13409	RBM19//AMOT//FOXA2
ssc-miR-124a	GO:0048841	regulation of axon extension involved in axon guidance	Biological process	3	11	618	16123	7.11518	0.00734367	0.231986	2.13409	CXCL12//NRP1//RYK
ssc-miR-124a	GO:0043414	macromolecule methylation	Biological process	12	140	618	16123	2.2362	0.00762339	0.237951	2.11785	FTSJ1//ATRX//ATF7IP//DMAP1//BHMT//BTG2//DNMT3B//NSUN2//MPHOSPH8//KDM6A//WDR5//KDM1A
ssc-miR-124a	GO:0019216	regulation of lipid metabolic process	Biological process	16	212	618	16123	1.96898	0.00773497	0.237951	2.11154	STAR//SNCA//PDK4//ABHD5//TYSND1//CPT1A//AKT2//BMP6//PIK3R5//PIK3R1//EPHA8//TRIB3//HNF4A//VDR//PROX1//LDLRAP1
ssc-miR-124a	GO:0048675	axon extension	Biological process	7	60	618	16123	3.04372	0.00780121	0.237951	2.10784	NRCAM//SEMA4F//CXCL12//NRP1//RYK//PPP3CB//NLGN3
ssc-miR-124a	GO:1990138	neuron projection extension	Biological process	7	60	618	16123	3.04372	0.00780121	0.237951	2.10784	NRCAM//SEMA4F//PPP3CB//NLGN3//CXCL12//NRP1//RYK
ssc-miR-124a	GO:1901652	response to peptide	Biological process	25	387	618	16123	1.68534	0.00783318	0.237951	2.10606	FOXO1//FOXO4//AKT2//TSC1//PTPN11//PIK3R1//TRIB3//EEF2K//RELA//MAPK14//JAG1//HADH//EGR2//FOXA2//STAR//SLC2A4//SGK1//NOR-1//CXCL12//BTG2//STC2//LRP6//HNF4A//GNB3//ADCY6
ssc-miR-124a	GO:0034130	toll-like receptor 1 signaling pathway	Biological process	8	75	618	16123	2.78283	0.00785765	0.237951	2.10471	MAP3K1//MEF2A//IRAK4//IKBKG//CHUK//RELA//MAPK14//MAPKAPK3
ssc-miR-124a	GO:0000165	MAPK cascade	Biological process	31	511	618	16123	1.5827	0.00806387	0.242524	2.09346	MAP3K1//TGFBR1//RAPGEF1//KIDINS220//IKBKG//MAPK14//PTPN11//MAPKAPK3//IL17RD//IRAK4//ROR2//SH3BP5//FOXO1//MID1//TRIB3//STK38//PTPRJ//LEPR//EPHA8//RYK//FZD4//HIPK3//TRAF4//MEF2A//CTSH//SYK//CYR61//CNKSR3//MAPK12//BRAP//MAPK4
ssc-miR-124a	GO:0000904	cell morphogenesis involved in differentiation	Biological process	39	681	618	16123	1.49408	0.00818016	0.242929	2.08724	TGFBR1//RBPJ//CCKAR//PTPRZ1//DOCK7//NOR-1//ST8SIA4//UNC5B//SEMA4D//RANBP9//COL4A2//ARHGAP39//NEO1//TLN1//PTPN11//EPHA8//SEMA6A//CAP2//RPS6KA4//CXCL12//EGR2//SMAD2//BCL9L//FOXA2//LRP6//EFNB3//NRCAM//SEMA4F//FZD4//PPP3CB//NLGN3//MEF2A//KIDINS220//NRP1//RYK//KIF13B//SIPA1L1//SGK1//PROX1
ssc-miR-124a	GO:0035282	segmentation	Biological process	7	61	618	16123	2.99382	0.00852922	0.242929	2.06909	POFUT1//ROR2//PCDH8//RBM8A//FOXA2//EGR2//LRP6
ssc-miR-124a	GO:0016053	organic acid biosynthetic process	Biological process	18	252	618	16123	1.8635	0.0085401	0.242929	2.06854	RDH10//MAT1A//ALDH4A1//FA2H//STAR//CYP39A1//NAGS//MTR//BHMT//MTHFD1//PADI1//PADI2//ELOVL1//ACSS2//ADI1//TRIB3//HNF4A//PROX1
ssc-miR-124a	GO:0046394	carboxylic acid biosynthetic process	Biological process	18	252	618	16123	1.8635	0.0085401	0.242929	2.06854	RDH10//MAT1A//ALDH4A1//FA2H//STAR//CYP39A1//NAGS//MTR//BHMT//MTHFD1//PADI1//PADI2//ELOVL1//ACSS2//ADI1//TRIB3//HNF4A//PROX1
ssc-miR-124a	GO:2000026	regulation of multicellular organismal development	Biological process	53	990	618	16123	1.39668	0.00854037	0.242929	2.06852	CBLB//RBM8A//HNF4A//SMAD2//BCL9L//FOXA2//KDM1A//MAML1//IL15RA//ITM2C//SYNJ1//RELA//FOXO4//COL4A2//AMOT//BMP6//NRCAM//SEMA4F//RARG//RBM19//BCL6//IL12RB1//IL7//TGFBR1//VDR//JAG1//LMO2//MAPK14//ID4//DTX4//CXCL12//DNMT3B//CTSH//HIPK1//NKAP//IL27RA//SEMA4D//NRP1//RYK//DLL4//STAR//ACE//KIF13B//SIPA1L1//CDC20//SGK1//NLGN3//ROR2//PROX1//WNT2B//TNFAIP3//LRP6//EGR1
ssc-miR-124a	GO:0032318	regulation of Ras GTPase activity	Biological process	15	196	618	16123	1.99661	0.00861198	0.242929	2.0649	ADAP2//ACAP3//AGAP3//ACAP2//SGSM1//TBC1D8B//TBC1D4//BCL6//RASAL1//RASA1//SEMA4D//RANGAP1//SIPA1L1//TSC1//DOCK7
ssc-miR-124a	GO:0010565	regulation of cellular ketone metabolic process	Biological process	13	160	618	16123	2.11973	0.00868056	0.242929	2.06145	PSMA4//PSMC2//SNCA//PDK4//HNF4A//TYSND1//CPT1A//AKT2//BMP6//TRIB3//C1QTNF3//BHMT//PROX1
ssc-miR-124a	GO:1901565	organonitrogen compound catabolic process	Biological process	48	880	618	16123	1.42304	0.0086959	0.242929	2.06069	GNAI1//RAB11A//RAB27A//RAB32//RAB22A//GNB3//RHOJ//ATL3//ADCY6//RAB10//TUBAL3//PDE4B//ATP5E//CHD1L//ATF7IP//PSMC2//HLTF//ASPA//ALDH4A1//ACADSB//PGLYRP4//ALDH1L2//CTSH//AMOT//SGPL1//ADAP2//ACAP3//AGAP3//ACAP2//SGSM1//TBC1D8B//TBC1D4//BCL6//RASAL1//RASA1//SEMA4D//DNAJC1//RANGAP1//SIPA1L1//TSC1//DOCK7//PRKG1//ACE//ACTN1//IQGAP1//AGXT2//SMOX//UHRF1
ssc-miR-124a	GO:0061387	regulation of extent of cell growth	Biological process	6	47	618	16123	3.33051	0.00873577	0.242929	2.0587	NRCAM//SEMA4F//SEMA4D//CXCL12//NRP1//RYK
ssc-miR-124a	GO:0050793	regulation of developmental process	Biological process	66	1285	618	16123	1.33998	0.00878201	0.242929	2.05641	CBLB//RBM8A//SEMA4D//RHOJ//SH3KBP1//RASA1//HNF4A//SMAD2//BCL9L//FOXA2//KDM1A//ABCA1//MAML1//IL15RA//ITM2C//SYNJ1//RELA//FOXO4//COL4A2//AMOT//CAMSAP1//BMP6//NRCAM//SEMA4F//RARG//RBM19//BCL6//IL12RB1//IL7//RBPJ//ID4//JAG1//LRP6//TRIB3//TGFBR1//VDR//LMO2//MAPK14//DTX4//CXCL12//DNMT3B//CYR61//CTSH//HIPK1//NKAP//IL27RA//NRP1//RYK//DLL4//STAR//ACE//KIF13B//SIPA1L1//CDC20//SGK1//PTBP1//MAPK12//MEF2A//NE…
ssc-miR-124a	GO:0032870	cellular response to hormone stimulus	Biological process	27	432	618	16123	1.63056	0.00892897	0.242929	2.0492	FOXO1//FOXO4//AKT2//TSC1//PTPN11//PIK3R1//TRIB3//EEF2K//STAR//SLC2A4//SGK1//LEPR//VDR//RARG//NR3C2//NOR-1//AR//HNF4A//PGRMC2//NR3C1//RELA//GNB3//ADCY6//AHR//CTSH//LMO2//CCKAR
ssc-miR-124a	GO:0006928	cellular component movement	Biological process	68	1332	618	16123	1.33187	0.00896918	0.242929	2.04725	CXCL12//CCKAR//NRCAM//EPHB4//AMOT//EPHA8//KIF13B//KIF24//KIF3A//TUBAL3//KIF2A//NOR-1//ST8SIA4//UNC5B//SEMA4D//RANBP9//COL4A2//ARHGAP39//NEO1//TLN1//PTPN11//SEMA6A//CAP2//RPS6KA4//EGR2//KIF3B//VCAN//TGFBR1//MYO1E//PROX1//NRP1//PKN2//PKN3//CTSH//ACE//EFNB3//MMP14//CDC42BPA//RASGEF1A//FSCN1//PARP9//SH3KBP1//LRP6//TNNI1//TMOD1//SORD//AKT2//JAG1//SGK1//CYR61//ROR2//PTP4A1//PTPRJ//SYK//SEMA4F//DEF6//DL…
ssc-miR-124a	GO:0032844	regulation of homeostatic process	Biological process	15	197	618	16123	1.98647	0.00900392	0.242929	2.04557	KDM1A//RYR1//POT1//PPP3CB//LMO2//MAPK14//CD38//TNFAIP3//SYK//LRP6//TPCN2//SNCA//SLC30A2//FOXA2//HNF4A
ssc-miR-124a	GO:0045088	regulation of innate immune response	Biological process	15	197	618	16123	1.98647	0.00900392	0.242929	2.04557	MAVS//MAP3K1//MEF2A//IRAK4//IKBKG//CHUK//RELA//MAPK14//MAPKAPK3//TNFAIP3//IKBKE//PARP9//PTPN11//TYK2//FADD
ssc-miR-124a	GO:0032312	regulation of ARF GTPase activity	Biological process	4	22	618	16123	4.74345	0.00901836	0.242929	2.04487	ADAP2//ACAP3//AGAP3//ACAP2
ssc-miR-124a	GO:0046850	regulation of bone remodeling	Biological process	4	22	618	16123	4.74345	0.00901836	0.242929	2.04487	CD38//TNFAIP3//SYK//LRP6
ssc-miR-124a	GO:0048519	negative regulation of biological process	Biological process	134	2895	618	16123	1.20757	0.00907978	0.242929	2.04192	POLA1//MAPK14//PTPN11//VDR//RARG//TP53//CAV1//EPC1//PCNA//MEF2A//KDM1A//ID4//SEMA4D//SPDEF//BCL6//PROX1//DNMT3B//CBX4//ATF7IP//CBX2//TFCP2L1//WNT2B//TIMELESS//GLIS2//DMAP1//IL17RD//FOXA2//RPS6KA4//PPP3CB//IMPACT//SNCA//LRP6//CASK//RASA1//IL27RA//SH3BP5//TRIB3//PSMA4//PSMC2//RFWD2//MID1//TGFBR1//MAPK12//TSC1//ERN1//DHCR24//CDC20//ANAPC7//FOXO4//WDR5//ST8SIA4//G3BP2//CTSH//AR//ARAF//RRM2B//PIM1//CD…
ssc-miR-124a	GO:0009743	response to carbohydrate stimulus	Biological process	11	126	618	16123	2.27761	0.00910823	0.242929	2.04057	NNAT//HNF4A//SMAD2//MAPK14//TXN2//SLC34A2//PPP3CB//FOXA2//STAR//SLC29A1//MEF2A
ssc-miR-124a	GO:0048699	generation of neurons	Biological process	56	1061	618	16123	1.37699	0.0091691	0.242929	2.03767	CXCL12//CCKAR//NRCAM//ID4//PTPRZ1//DOCK7//NOR-1//ST8SIA4//UNC5B//SEMA4D//RANBP9//COL4A2//ARHGAP39//NEO1//TLN1//PTPN11//EPHA8//SEMA6A//CAP2//RPS6KA4//NRP1//EGR2//RBPJ//IL15RA//ITM2C//SYNJ1//RELA//EFNB3//PROX1//LRP6//BTG2//NNAT//HIPK1//FZD4//WNT2B//SEMA4F//RAB11A//JAG1//LGI4//FOXA2//DTX4//BMP6//DNMT3B//TGFBR1//PPP3CB//NLGN3//MEF2A//KIDINS220//RYK//DLL4//STAR//ACE//KIF13B//SIPA1L1//CDC20//SGK1
ssc-miR-124a	GO:0001655	urogenital system development	Biological process	17	235	618	16123	1.88729	0.00924323	0.242929	2.03418	CTSH//RDH10//SDC1//TIMELESS//AHR//TGFBR1//ACE//TSC1//BMP6//RRM2B//PROX1//MYO1E//FEM1B//RARG//IQGAP1//EGR1//WNT2B
ssc-miR-124a	GO:0030148	sphingolipid biosynthetic process	Biological process	7	62	618	16123	2.94553	0.00930594	0.242929	2.03124	ST8SIA4//SPHK2//SPTLC2//B4GALT6//ELOVL1//SGPL1//SGPP1
ssc-miR-124a	GO:0060284	regulation of cell development	Biological process	29	475	618	16123	1.5928	0.00937719	0.242929	2.02793	RBM8A//SMAD2//BCL9L//FOXA2//MAML1//IL15RA//ITM2C//SYNJ1//RELA//NRCAM//SEMA4F//ID4//JAG1//DTX4//CXCL12//BMP6//DNMT3B//SEMA4D//NRP1//RYK//DLL4//STAR//ACE//KIF13B//SIPA1L1//CDC20//SGK1//PROX1//LRP6
ssc-miR-124a	GO:0048523	negative regulation of cellular process	Biological process	123	2632	618	16123	1.2192	0.00939934	0.242929	2.0269	POLA1//MAPK14//PTPN11//VDR//RARG//TP53//CAV1//EPC1//PCNA//MEF2A//KDM1A//ID4//SEMA4D//SPDEF//BCL6//PROX1//DNMT3B//CBX4//ATF7IP//CBX2//TFCP2L1//WNT2B//TIMELESS//GLIS2//DMAP1//IL17RD//FOXA2//IMPACT//SNCA//LRP6//CASK//RASA1//SH3BP5//TRIB3//PSMA4//PSMC2//RFWD2//MID1//TGFBR1//MAPK12//TSC1//ERN1//DHCR24//CDC20//ANAPC7//FOXO4//WDR5//ST8SIA4//G3BP2//CTSH//AR//ARAF//RRM2B//PIM1//CD38//SGK1//HNF4A//ROR2//SM…
ssc-miR-124a	GO:0009719	response to endogenous stimulus	Biological process	58	1108	618	16123	1.36567	0.00949517	0.242929	2.0225	PPP3CB//TGFBR1//SMAD5//FOXO1//FOXO4//AKT2//TSC1//PTPN11//PIK3R1//TRIB3//EEF2K//SNCA//CHUK//ITPR3//ADCY6//NCOA4//TXN2//BTG2//RRM2B//SMAD2//BCL9L//AHR//NPY1R//SLC34A2//CD38//RELA//MAPK14//JAG1//HADH//EGR2//FOXA2//STAR//SLC2A4//SGK1//CCKAR//LEPR//IL17RD//VDR//RARG//NR3C2//NOR-1//AR//HNF4A//PGRMC2//NR3C1//CXCL12//STC2//LRP6//RCAN1//BMP6//SDC1//ABCA1//RYR1//GNB3//EGR1//STK16//CTSH//LMO2
ssc-miR-124a	GO:0000097	sulfur amino acid biosynthetic process	Biological process	3	12	618	16123	6.52225	0.00951578	0.242929	2.02156	MTR//BHMT//ADI1
ssc-miR-124a	GO:0002467	germinal center formation	Biological process	3	12	618	16123	6.52225	0.00951578	0.242929	2.02156	BCL6//TNFAIP3//KLHL6
ssc-miR-124a	GO:0007034	vacuolar transport	Biological process	6	48	618	16123	3.26112	0.00966871	0.245406	2.01463	SCARB2//SNX16//KIF13A//MTM1//TRAK1//VAMP7
ssc-miR-124a	GO:0071702	organic substance transport	Biological process	89	1825	618	16123	1.27229	0.00974368	0.245888	2.01128	BCL6//KPNB1//SYK//ABCA1//SLC38A4//SLC7A4//PPP1R10//MCM3AP//RBM8A//TSC1//RAB27A//KIF13B//TRAK1//CBLB//EGR2//RPS15//SCARB2//SNX16//TOMM34//SLC1A1//SLC25A1//CPT1A//DBI//STARD7//PCNA//RAB32//RAB22A//CASK//TLK1//IPO8//AP1G1//ARFIP1//GGA2//APPBP2//RAB10//STAU1//G3BP2//HNF4A//ITPR3//IQGAP1//PDIA4//STEAP3//AKT2//NUP188//AAAS//NUP210//TRIB3//RIMS1//SNCA//SEC61A2//SCAMP2//RHOJ//AGAP3//LMAN2L//SLC17A5//SLC2…
ssc-miR-124a	GO:0048167	regulation of synaptic plasticity	Biological process	9	94	618	16123	2.49788	0.00991919	0.248887	2.00352	CDC20//STAR//EGR2//RAB11A//SNCA//RIMS1//CD38//PPP3CB//SIPA1L1
ssc-miR-124a	GO:0035265	organ growth	Biological process	7	63	618	16123	2.89878	0.0101332	0.249857	1.99425	IL7//NLGN4X//PROX1//RAD21//SMAD2//PTPN11//KLF6
ssc-miR-124a	GO:0051960	regulation of nervous system development	Biological process	26	416	618	16123	1.63056	0.0101675	0.249857	1.99278	IL15RA//ITM2C//SYNJ1//RELA//NRCAM//SEMA4F//ID4//JAG1//FOXA2//DTX4//CXCL12//BMP6//DNMT3B//SEMA4D//NRP1//RYK//DLL4//STAR//ACE//KIF13B//SIPA1L1//CDC20//SGK1//NLGN3//LRP6//PROX1
ssc-miR-124a	GO:0035384	thioester biosynthetic process	Biological process	5	35	618	16123	3.727	0.0101988	0.249857	1.99145	ACSS2//SNCA//PDK4//SLC25A1//ELOVL1
ssc-miR-124a	GO:0071616	acyl-CoA biosynthetic process	Biological process	5	35	618	16123	3.727	0.0101988	0.249857	1.99145	ACSS2//SNCA//PDK4//SLC25A1//ELOVL1
ssc-miR-124a	GO:0044765	single-organism transport	Biological process	135	2930	618	16123	1.20205	0.0102424	0.249857	1.9896	BCL6//KPNB1//CCKAR//SNCA//ATP1A1//SYK//CALU//FGG//TLN1//ACTN1//ABCA1//SLC38A4//SLC7A4//SYNJ1//PPP1R10//MCM3AP//EEA1//TSC1//RAB27A//KIF13B//TRAK1//CBLB//EGR2//RPS15//SCARB2//SNX16//TOMM34//TPCN1//TMCO3//KCNE3//KCNJ5//KCNQ5//SLITRK4//SLC13A1//SLC9A9//SLC17A5//GLRB//GABRG2//BEST4//ARMC1//MMGT1//SFXN1//AQP2//ADCY6//SLC1A1//STARD3//SLC25A1//CPT1A//DBI//STARD7//ARFGEF2//ATL3//VAMP7//LMAN2L//SCAMP2//AP1…
ssc-miR-124a	GO:0045022	early endosome to late endosome transport	Biological process	4	23	618	16123	4.53722	0.0105923	0.254966	1.97501	EEA1//SNX16//LMTK2//ANKRD27
ssc-miR-124a	GO:0045599	negative regulation of fat cell differentiation	Biological process	4	23	618	16123	4.53722	0.0105923	0.254966	1.97501	ID4//JAG1//LRP6//TRIB3
ssc-miR-124a	GO:0032989	cellular component morphogenesis	Biological process	51	957	618	16123	1.39032	0.010626	0.254966	1.97363	VDR//BCL6//MAPK14//TFCP2L1//TGFBR1//RBPJ//CCKAR//PTPRZ1//DOCK7//NOR-1//ST8SIA4//UNC5B//SEMA4D//RANBP9//COL4A2//ARHGAP39//NEO1//TLN1//PTPN11//EPHA8//SEMA6A//CAP2//RPS6KA4//CXCL12//EGR2//RHOJ//SH3KBP1//RASA1//KIF3A//STK36//SMAD2//BCL9L//FOXA2//LRP6//EFNB3//CAMSAP1//PROX1//NRCAM//SEMA4F//FZD4//PPP3CB//NLGN3//MEF2A//KIDINS220//NRP1//RYK//KIF13B//SIPA1L1//SGK1//IFT122//MTM1
ssc-miR-124a	GO:0048468	cell development	Biological process	70	1389	618	16123	1.31478	0.0106882	0.255063	1.9711	TGFBR1//RBPJ//VEZF1//TFCP2L1//RARG//CXCL12//RBM8A//CCKAR//PTPRZ1//DOCK7//NOR-1//ST8SIA4//UNC5B//SEMA4D//RANBP9//COL4A2//ARHGAP39//NEO1//TLN1//PTPN11//EPHA8//SEMA6A//CAP2//RPS6KA4//NRP1//NRCAM//EGR2//SMAD2//BCL9L//FOXA2//MAML1//IL15RA//ITM2C//SYNJ1//LRP6//RDH10//RELA//EFNB3//BTG2//ID4//LGI4//PROX1//SEMA4F//RAB11A//FZD4//PIP4K2A//JAG1//DTX4//BMP6//DNMT3B//SDC1//PPP3CB//NLGN3//RYR1//RCAN1//MEF2A//KI…
ssc-miR-124a	GO:0002218	activation of innate immune response	Biological process	11	129	618	16123	2.22464	0.0107708	0.255647	1.96775	MAP3K1//MEF2A//IRAK4//IKBKG//CHUK//RELA//MAPK14//MAPKAPK3//TNFAIP3//IKBKE//MAVS
ssc-miR-124a	GO:0051641	cellular localization	Biological process	103	2165	618	16123	1.24119	0.0109248	0.257906	1.96159	RPS15//BCL6//KPNB1//SNCA//SYK//CALU//FGG//TLN1//ACTN1//SYNJ1//PPP1R10//MCM3AP//EEA1//RBM8A//TSC1//RAB27A//KIF13B//TRAK1//CBLB//EGR2//ANKRD13C//SCARB2//SNX16//TOMM34//STARD3//SLC25A1//CPT1A//PCNA//RAB32//RAB22A//CASK//TLK1//IPO8//AP1G1//ARFIP1//GGA2//APPBP2//RAB10//STAU1//ARFGEF2//ATL3//VAMP7//LMAN2L//SCAMP2//RAB11A//G3BP2//GAD2//GLRB//HNF4A//ITPR3//IQGAP1//KIF3B//KIF13A//MTM1//PDIA4//STEAP3//RIMS…
ssc-miR-124a	GO:0006195	purine nucleotide catabolic process	Biological process	38	674	618	16123	1.47089	0.0113629	0.262532	1.94451	GNAI1//RAB11A//RAB27A//RAB32//RAB22A//GNB3//RHOJ//ATL3//ADCY6//RAB10//TUBAL3//PDE4B//ATP5E//CHD1L//ATF7IP//PSMC2//HLTF//AMOT//ADAP2//ACAP3//AGAP3//ACAP2//SGSM1//TBC1D8B//TBC1D4//BCL6//RASAL1//RASA1//SEMA4D//DNAJC1//RANGAP1//SIPA1L1//TSC1//DOCK7//PRKG1//ACTN1//IQGAP1//UHRF1
ssc-miR-124a	GO:0050767	regulation of neurogenesis	Biological process	24	379	618	16123	1.65207	0.0113854	0.262532	1.94365	IL15RA//ITM2C//SYNJ1//RELA//NRCAM//SEMA4F//ID4//JAG1//FOXA2//DTX4//CXCL12//BMP6//DNMT3B//SEMA4D//NRP1//RYK//STAR//ACE//KIF13B//SIPA1L1//CDC20//SGK1//PROX1//DLL4
ssc-miR-124a	GO:0001822	kidney development	Biological process	14	184	618	16123	1.98503	0.0114556	0.262532	1.94098	CTSH//RDH10//MYO1E//IQGAP1//EGR1//WNT2B//AHR//TGFBR1//ACE//TSC1//BMP6//RRM2B//PROX1//TIMELESS
ssc-miR-124a	GO:0006869	lipid transport	Biological process	14	184	618	16123	1.98503	0.0114556	0.262532	1.94098	CPT1A//AKT2//ABCA1//STAR//LIPG//VAMP7//FZD4//ACE//PTPN11//LDLRAP1//LRP6//SYK//DBI//STARD7
ssc-miR-124a	GO:0071331	cellular response to hexose stimulus	Biological process	5	36	618	16123	3.62347	0.0114794	0.262532	1.94008	PPP3CB//FOXA2//STAR//SLC29A1//MEF2A
ssc-miR-124a	GO:0071333	cellular response to glucose stimulus	Biological process	5	36	618	16123	3.62347	0.0114794	0.262532	1.94008	PPP3CB//FOXA2//STAR//SLC29A1//MEF2A
ssc-miR-124a	GO:0045666	positive regulation of neuron differentiation	Biological process	6	50	618	16123	3.13068	0.0117436	0.262648	1.9302	PROX1//CXCL12//BMP6//DNMT3B//FOXA2//NRCAM
ssc-miR-124a	GO:0006974	response to DNA damage stimulus	Biological process	33	568	618	16123	1.51573	0.0117529	0.262648	1.92985	MAPK14//PTPN11//POLA1//BTG2//CHD1L//RRM2B//MUS81//CSNK1E//USP1//POLR2B//PCNA//TP53//UBQLN1//TDP2//EYA3//XRCC6//MAPK12//PSMA4//PSMC2//RFWD2//FOXO4//WDR5//IKBKE//RINT1//POT1//MRPS9//HIPK1//KDM1A//FEM1B//FOXO1//IKBKG//BCL6//SGK1
ssc-miR-124a	GO:0046434	organophosphate catabolic process	Biological process	41	741	618	16123	1.44352	0.0117803	0.262648	1.92884	GNAI1//RAB11A//RAB27A//RAB32//RAB22A//GNB3//RHOJ//ATL3//ADCY6//RAB10//TUBAL3//PDE4B//ATP5E//CHD1L//ATF7IP//PSMC2//HLTF//PRDX6//LIPG//AMOT//ADAP2//ACAP3//AGAP3//ACAP2//SGSM1//TBC1D8B//TBC1D4//BCL6//RASAL1//RASA1//SEMA4D//DNAJC1//RANGAP1//SIPA1L1//TSC1//DOCK7//PRKG1//ACTN1//IQGAP1//SYNJ1//UHRF1
ssc-miR-124a	GO:0045595	regulation of cell differentiation	Biological process	49	918	618	16123	1.39255	0.0118125	0.262648	1.92766	RBM8A//SMAD2//BCL9L//FOXA2//KDM1A//ABCA1//MAML1//IL15RA//ITM2C//SYNJ1//RELA//NRCAM//SEMA4F//RARG//BCL6//IL12RB1//IL7//RBPJ//ID4//JAG1//LRP6//TRIB3//TGFBR1//BMP6//VDR//LMO2//MAPK14//DTX4//CXCL12//DNMT3B//SEMA4D//CYR61//NKAP//NRP1//RYK//DLL4//STAR//ACE//KIF13B//SIPA1L1//CDC20//SGK1//PTBP1//MAPK12//MEF2A//NEO1//FOXO4//RCAN1//PROX1
ssc-miR-124a	GO:0010817	regulation of hormone levels	Biological process	23	360	618	16123	1.6668	0.0118427	0.262648	1.92655	ACE//RDH10//IYD//STAR//STARD3//CPT1A//HNF4A//ITPR3//IQGAP1//KDM1A//PTPN11//SMAD2//CCKAR//NNAT//CD38//BMP6//PCSK6//PPP3CB//RDH11//FZD4//HADH//NPY1R//FOXA2
ssc-miR-124a	GO:0006700	C21-steroid hormone biosynthetic process	Biological process	3	13	618	16123	6.02054	0.0120228	0.262648	1.91999	STAR//STARD3//BMP6
ssc-miR-124a	GO:0031998	regulation of fatty acid beta-oxidation	Biological process	3	13	618	16123	6.02054	0.0120228	0.262648	1.91999	CPT1A//AKT2//TYSND1
ssc-miR-124a	GO:0042074	cell migration involved in gastrulation	Biological process	3	13	618	16123	6.02054	0.0120228	0.262648	1.91999	DEF6//AMOT//LRP6
ssc-miR-124a	GO:0046622	positive regulation of organ growth	Biological process	3	13	618	16123	6.02054	0.0120228	0.262648	1.91999	PROX1//IL7//NLGN4X
ssc-miR-124a	GO:0055114	oxidation-reduction process	Biological process	48	897	618	16123	1.39607	0.0121054	0.263142	1.91702	PGM1//GYS1//PHKA2//ACSS2//ACO2//SUCLG2//LEPR//GNB3//ITPR3//IQGAP1//ADCY6//ATP5E//HADHA//HADH//ACADSB//PCCB//MAPK14//TYSND1//CPT1A//AKT2//CRAT//SNCA//ACADS//GP91-PHOX//PRDX6//CYP2B22//IYD//CYP4A24//MTHFD1//P4HA1//CYP39A1//RDH10//KDM1A//ALDH1L2//L2HGDH//FMO5//RRM2B//NSDHL//SORD//FA2H//AIFM1//PAM//STEAP3//VAT1//FAR1//ADI1//DHCR24//ALDH4A1
ssc-miR-124a	GO:0060255	regulation of macromolecule metabolic process	Biological process	167	3732	618	16123	1.16743	0.0122313	0.264569	1.91253	SMARCAD1//PCNA//POLA1//VDR//RARG//TP53//CAV1//EPC1//MEF2A//KDM1A//ID4//SEMA4D//SPDEF//BCL6//PROX1//DNMT3B//CBX4//ATF7IP//CBX2//TFCP2L1//WNT2B//TIMELESS//GLIS2//DMAP1//MAP3K1//TGFBR1//RAPGEF1//KIDINS220//IKBKG//MAPK14//PTPN11//MAPKAPK3//IL17RD//PTBP1//FOXA2//NCOA1//SNCA//IMPACT//LRP6//MAVS//CYR61//ACE//USP1//ATRX//IRF1//NR3C1//ZFX//NR3C2//NOR-1//POFUT1//SMAD2//IGSF1//MYST2//ZNF558//NFAT5//DMRTA1//…
ssc-miR-124a	GO:0009653	anatomical structure morphogenesis	Biological process	93	1938	618	16123	1.25195	0.012503	0.268992	1.90299	VDR//BCL6//MAPK14//TFCP2L1//ROR2//LEPR//POFUT1//RAB11A//DLL4//JAG1//VEZF1//RBPJ//NRCAM//ELK3//CXCL12//NRP1//MYO1E//AMOT//FZD4//ZFP36L1//RASA1//TIMELESS//FOXA2//NOR-1//SMAD2//PCDH8//TGFBR1//TSC1//IFT122//LRP6//PROX1//BMP6//EPHB4//RYR1//NPY1R//AHR//RARG//HNF4A//IL7//FHL1C//SYK//RELA//SEMA6A//CCKAR//PTPRZ1//DOCK7//ST8SIA4//UNC5B//SEMA4D//RANBP9//COL4A2//ARHGAP39//NEO1//TLN1//PTPN11//EPHA8//CAP2//RPS…
ssc-miR-124a	GO:0006066	alcohol metabolic process	Biological process	17	243	618	16123	1.82516	0.0126027	0.268992	1.89954	PPIP5K2//ACSS2//GDPD5//SGPP1//SPTLC2//NSDHL//DHCR24//LEPR//ABCA1//STARD3//BMP6//LGMN//SYNJ1//VDR//SNCA//STAR//LDLRAP1
ssc-miR-124a	GO:0072523	purine-containing compound catabolic process	Biological process	38	679	618	16123	1.46006	0.012677	0.268992	1.89698	GNAI1//RAB11A//RAB27A//RAB32//RAB22A//GNB3//RHOJ//ATL3//ADCY6//RAB10//TUBAL3//PDE4B//ATP5E//CHD1L//ATF7IP//PSMC2//HLTF//AMOT//ADAP2//ACAP3//AGAP3//ACAP2//SGSM1//TBC1D8B//TBC1D4//BCL6//RASAL1//RASA1//SEMA4D//DNAJC1//RANGAP1//SIPA1L1//TSC1//DOCK7//PRKG1//ACTN1//IQGAP1//UHRF1
ssc-miR-124a	GO:0019395	fatty acid oxidation	Biological process	9	98	618	16123	2.39593	0.0128403	0.268992	1.89143	HADHA//HADH//ACADSB//PCCB//TYSND1//CPT1A//AKT2//CRAT//MAPK14
ssc-miR-124a	GO:0071326	cellular response to monosaccharide stimulus	Biological process	5	37	618	16123	3.52554	0.0128652	0.268992	1.89058	PPP3CB//FOXA2//STAR//SLC29A1//MEF2A
ssc-miR-124a	GO:0044093	positive regulation of molecular function	Biological process	57	1103	618	16123	1.34821	0.0128752	0.268992	1.89025	MAP3K1//TGFBR1//RAPGEF1//KIDINS220//IKBKG//MAPK14//PTPN11//MAPKAPK3//FADD//SNCA//HIP1//AIFM1//TLN1//ERN1//TATDN2//ZBTB17//CAP2//ITPR3//ADCY6//STK36//TP53//CTSH//VDR//PIM1//PCNA//TRIB3//RASAL1//RASA1//SEMA4D//SGK1//DNAJC1//RPS6KA4//RANGAP1//SIPA1L1//TSC1//DOCK7//GMFB//FZD4//IQGAP1//ADAP2//EPHA8//PROX1//CYR61//TRAF4//MAVS//KDM1A//LRP6//AR//CHUK//RELA//POT1//PSMA4//CDC20//ANAPC7//PSMC2//NRP1//UHRF1
ssc-miR-124a	GO:0035666	TRIF-dependent toll-like receptor signaling pathway	Biological process	7	66	618	16123	2.76701	0.0129356	0.268992	1.88821	MEF2A//IKBKG//CHUK//RELA//MAPK14//MAPKAPK3//IKBKE
ssc-miR-124a	GO:0032502	developmental process	Biological process	188	4260	618	16123	1.15135	0.0129634	0.268992	1.88728	VDR//BCL6//MAPK14//TFCP2L1//TNFRSF11B//WDR5//BMP3//ROR2//LEPR//POFUT1//RAB11A//DLL4//JAG1//VEZF1//RBPJ//NRCAM//ELK3//AHR//FOXO1//CXCL12//NRP1//MYO1E//AMOT//FZD4//ZFP36L1//RASA1//RAD21//BMP6//CTSH//RDH10//SDC1//TIMELESS//TGFBR1//VIM//SLC34A2//KDM1A//SMAD2//COPS3//FOXA2//KIDINS220//NOR-1//PCDH8//CCKAR//ACE//TSC1//RRM2B//PROX1//NASP//IFT122//LRP6//RELA//KLF6//FSCN1//TFEB//NSDHL//SYK//EPHB4//WNT2B//I…
ssc-miR-124a	GO:0038179	neurotrophin signaling pathway	Biological process	17	244	618	16123	1.81768	0.0130826	0.268992	1.88331	FOXO1//MAPK12//FOXO4//MEF2A//CHUK//RELA//PCSK6//ITPR3//MAPK14//PTPN11//MAPKAPK3//RAPGEF1//RALGDS//KIDINS220//PLEKHG5//TRIB3//ADCY6
ssc-miR-124a	GO:0048011	neurotrophin TRK receptor signaling pathway	Biological process	17	244	618	16123	1.81768	0.0130826	0.268992	1.88331	FOXO1//MAPK12//FOXO4//MEF2A//CHUK//RELA//PCSK6//ITPR3//MAPK14//PTPN11//MAPKAPK3//RAPGEF1//RALGDS//KIDINS220//PLEKHG5//TRIB3//ADCY6
ssc-miR-124a	GO:0031400	negative regulation of protein modification process	Biological process	20	303	618	16123	1.72205	0.0131315	0.268992	1.88169	IL17RD//IMPACT//SNCA//LRP6//SH3BP5//TRIB3//N4BP1//TNFAIP3//CNKSR3//HNF4A//STK38//PTPRJ//HIPK3//SEMA4D//PSMA4//CDC20//ANAPC7//PSMC2//KDM1A//DNMT3B
ssc-miR-124a	GO:0002755	MyD88-dependent toll-like receptor signaling pathway	Biological process	8	82	618	16123	2.54527	0.0131709	0.268992	1.88039	MAP3K1//MEF2A//IRAK4//IKBKG//CHUK//RELA//MAPK14//MAPKAPK3
ssc-miR-124a	GO:0043087	regulation of GTPase activity	Biological process	18	264	618	16123	1.7788	0.0133466	0.271318	1.87463	AMOT//ADAP2//ACAP3//AGAP3//ACAP2//SGSM1//TBC1D8B//TBC1D4//BCL6//RASAL1//RASA1//SEMA4D//RANGAP1//SIPA1L1//TSC1//DOCK7//IQGAP1//PRKG1
ssc-miR-124a	GO:0051248	negative regulation of protein metabolic process	Biological process	27	447	618	16123	1.57585	0.0135443	0.27407	1.86824	IL17RD//IMPACT//SNCA//LRP6//SH3BP5//TRIB3//PTGFRN//TSC1//SAMD4A//N4BP1//TNFAIP3//CNKSR3//RELA//HNF4A//STK38//PTPRJ//HIPK3//DNAJC1//FMR1//EIF3E//SEMA4D//PSMA4//CDC20//ANAPC7//PSMC2//KDM1A//DNMT3B
ssc-miR-124a	GO:0007610	behavior	Biological process	28	469	618	16123	1.55755	0.0139289	0.279879	1.85608	CCKAR//EGR2//GRPR//PPP3CB//AAAS//SYNJ1//PCDH8//SGK1//NPY1R//GLRB//EFNB3//NOR-1//GABRG2//BTG2//SNCA//CXCL12//FOXA2//EPS8//LGI4//FZD4//NLGN3//NLGN4X//STAR//LEPR//CPT1A//ACE//NRP1//RYK
ssc-miR-124a	GO:0006493	protein O-linked glycosylation	Biological process	7	67	618	16123	2.72572	0.0139825	0.279879	1.85441	B3GNT5//POFUT1//ST3GAL1//GALNTL2//GALNT10//GCNT4//TRAK1
ssc-miR-124a	GO:0051090	regulation of sequence-specific DNA binding transcription factor activity	Biological process	20	305	618	16123	1.71075	0.0140226	0.279879	1.85317	STK36//TNFAIP3//RPS6KA4//HNF4A//KDM1A//PIM1//PROX1//FOXA2//GLIS2//MAVS//LRP6//FZD4//AR//IKBKG//CHUK//RELA//FOXO1//FOXO4//MAPK14//SGK1
ssc-miR-124a	GO:0009116	nucleoside metabolic process	Biological process	43	794	618	16123	1.41288	0.0141372	0.280889	1.84964	PRPS2//ATP5E//NME4//GNAI1//RAB11A//RAB27A//RAB32//RAB22A//GNB3//RHOJ//ATL3//ADCY6//RAB10//TUBAL3//CHD1L//ATF7IP//PSMC2//HLTF//MAT1A//ATP1A1//AMOT//ADAP2//ACAP3//AGAP3//ACAP2//SGSM1//TBC1D8B//TBC1D4//BCL6//RASAL1//RASA1//SEMA4D//DNAJC1//RANGAP1//SIPA1L1//TSC1//DOCK7//PRKG1//ACTN1//IQGAP1//AGXT2//DNMT3B//UHRF1
ssc-miR-124a	GO:0051649	establishment of localization in cell	Biological process	93	1948	618	16123	1.24552	0.0142164	0.281189	1.84721	RPS15//BCL6//KPNB1//SNCA//SYK//CALU//FGG//TLN1//ACTN1//SYNJ1//PPP1R10//MCM3AP//EEA1//RBM8A//TSC1//RAB27A//KIF13B//TRAK1//CBLB//EGR2//SCARB2//SNX16//TOMM34//STARD3//SLC25A1//CPT1A//PCNA//RAB32//RAB22A//CASK//TLK1//IPO8//AP1G1//ARFIP1//GGA2//APPBP2//RAB10//STAU1//ARFGEF2//ATL3//VAMP7//LMAN2L//SCAMP2//RAB11A//G3BP2//GAD2//GLRB//HNF4A//ITPR3//IQGAP1//KIF3B//KIF13A//MTM1//PDIA4//STEAP3//RIMS1//RYR1//A…
ssc-miR-124a	GO:0072001	renal system development	Biological process	15	208	618	16123	1.88142	0.0143152	0.281874	1.8442	CTSH//RDH10//SDC1//TIMELESS//AHR//TGFBR1//ACE//TSC1//BMP6//RRM2B//PROX1//MYO1E//IQGAP1//EGR1//WNT2B
ssc-miR-124a	GO:0048754	branching morphogenesis of an epithelial tube	Biological process	10	117	618	16123	2.22983	0.0144424	0.28311	1.84036	CXCL12//NRP1//TIMELESS//RDH10//RAD21//FOXA2//LRP6//CTSH//WNT2B//MMP14
ssc-miR-124a	GO:0008652	cellular amino acid biosynthetic process	Biological process	9	100	618	16123	2.34801	0.0145201	0.283368	1.83803	MAT1A//ALDH4A1//MTR//BHMT//MTHFD1//PADI1//PADI2//ADI1//NAGS
ssc-miR-124a	GO:0051239	regulation of multicellular organismal process	Biological process	80	1644	618	16123	1.26954	0.0147867	0.285177	1.83013	TLR4//RPS6KA4//SNCA//CCKAR//CBLB//TNNI1//RBM8A//HNF4A//PROX1//NRP1//CTSH//SMAD2//BCL9L//FOXA2//KDM1A//MAML1//IL15RA//ITM2C//LIPG//SYNJ1//RELA//FOXO4//COL4A2//AMOT//ACE//EGR2//CHSY1//BMP6//NRCAM//SEMA4F//CDC20//RARG//IKBKE//TNFAIP3//MAVS//IL12RB1//IL27RA//FADD//BCL6//NPY1R//PTPN11//LGMN//RBM19//CD86//DLL4//IL7//TGFBR1//VDR//JAG1//LMO2//MAPK14//ID4//DTX4//CXCL12//DNMT3B//SEMA4D//CYR61//HIPK1//LRP6/…
ssc-miR-124a	GO:0009889	regulation of biosynthetic process	Biological process	132	2891	618	16123	1.1912	0.0148307	0.285177	1.82884	PCNA//POLA1//VDR//RARG//TP53//CAV1//EPC1//MEF2A//KDM1A//ID4//SEMA4D//SPDEF//BCL6//PROX1//DNMT3B//CBX4//ATF7IP//CBX2//TFCP2L1//WNT2B//TIMELESS//GLIS2//DMAP1//FOXA2//NCOA1//IRF1//NR3C1//ZFX//NR3C2//NOR-1//POFUT1//SMAD2//IGSF1//ATRX//MYST2//ZNF558//NFAT5//DMRTA1//ZNF18//HIVEP1//ZNF235//HIVEP2//ZBTB17//RNF141//ZNF250//RELB//ZFP36L1//AHR//GLO1//VEZF1//FZD4//HLTF//TRAK1//IMPACT//EIF4H//CAP2//RBPJ//STK3…
ssc-miR-124a	GO:0006555	methionine metabolic process	Biological process	3	14	618	16123	5.5905	0.0148726	0.285177	1.82761	MTR//BHMT//ADI1
ssc-miR-124a	GO:0046839	phospholipid dephosphorylation	Biological process	3	14	618	16123	5.5905	0.0148726	0.285177	1.82761	MTMR3//MTM1//SYNJ1
ssc-miR-124a	GO:0009894	regulation of catabolic process	Biological process	31	536	618	16123	1.50888	0.015175	0.28971	1.81887	ABHD5//AMOT//TYSND1//CPT1A//AKT2//ADAP2//ACAP3//AGAP3//ACAP2//SGSM1//TBC1D8B//TBC1D4//BCL6//RASAL1//RASA1//SEMA4D//N4BP1//CSNK1E//DNAJC1//RANGAP1//SIPA1L1//TSC1//DOCK7//RELA//PRKG1//ACTN1//IQGAP1//CBLB//TNFAIP3//BTG2//UHRF1
ssc-miR-124a	GO:0002224	toll-like receptor signaling pathway	Biological process	10	118	618	16123	2.21093	0.0152581	0.290037	1.8165	MAP3K1//MEF2A//IRAK4//IKBKG//CHUK//RELA//MAPK14//MAPKAPK3//TNFAIP3//IKBKE
ssc-miR-124a	GO:0009952	anterior/posterior pattern specification	Biological process	12	154	618	16123	2.03291	0.0155177	0.2937	1.80917	POFUT1//ROR2//PCDH8//RBM8A//LRP6//FOXA2//WNT2B//TGFBR1//RARG//BTG2//SMAD2//HIPK1
ssc-miR-124a	GO:0031399	regulation of protein modification process	Biological process	50	956	618	16123	1.36449	0.015682	0.295536	1.8046	MAP3K1//TGFBR1//RAPGEF1//KIDINS220//IKBKG//MAPK14//PTPN11//MAPKAPK3//IL17RD//IMPACT//SNCA//LRP6//MAVS//CYR61//SH3BP5//TRIB3//TLN1//ERN1//TATDN2//ZBTB17//BMP6//TP53//UBQLN1//N4BP1//TNFAIP3//PIM1//EEF2K//RPS6KA4//CNKSR3//ARAF//DOCK7//EGR1//ADCY6//HNF4A//STK38//PTPRJ//FZD4//HIPK3//PROX1//TSC1//TRAF4//SEMA4D//NRP1//PSMA4//CDC20//ANAPC7//PSMC2//FEM1B//DNMT3B//KDM1A
ssc-miR-124a	GO:1901657	glycosyl compound metabolic process	Biological process	43	800	618	16123	1.40228	0.0158895	0.296898	1.79889	PRPS2//ATP5E//NME4//GNAI1//RAB11A//RAB27A//RAB32//RAB22A//GNB3//RHOJ//ATL3//ADCY6//RAB10//TUBAL3//CHD1L//ATF7IP//PSMC2//HLTF//MAT1A//ATP1A1//AMOT//ADAP2//ACAP3//AGAP3//ACAP2//SGSM1//TBC1D8B//TBC1D4//BCL6//RASAL1//RASA1//SEMA4D//DNAJC1//RANGAP1//SIPA1L1//TSC1//DOCK7//PRKG1//ACTN1//IQGAP1//AGXT2//DNMT3B//UHRF1
ssc-miR-124a	GO:0033124	regulation of GTP catabolic process	Biological process	18	269	618	16123	1.74573	0.0158896	0.296898	1.79889	AMOT//ADAP2//ACAP3//AGAP3//ACAP2//SGSM1//TBC1D8B//TBC1D4//BCL6//RASAL1//RASA1//SEMA4D//RANGAP1//SIPA1L1//TSC1//DOCK7//PRKG1//IQGAP1
ssc-miR-124a	GO:0009166	nucleotide catabolic process	Biological process	38	690	618	16123	1.43679	0.0160084	0.297851	1.79565	GNAI1//RAB11A//RAB27A//RAB32//RAB22A//GNB3//RHOJ//ATL3//ADCY6//RAB10//TUBAL3//PDE4B//ATP5E//CHD1L//ATF7IP//PSMC2//HLTF//AMOT//ADAP2//ACAP3//AGAP3//ACAP2//SGSM1//TBC1D8B//TBC1D4//BCL6//RASAL1//RASA1//SEMA4D//DNAJC1//RANGAP1//SIPA1L1//TSC1//DOCK7//PRKG1//ACTN1//IQGAP1//UHRF1
ssc-miR-124a	GO:0031016	pancreas development	Biological process	7	69	618	16123	2.64671	0.0162557	0.298808	1.789	FOXO1//HNF4A//FOXA2//SMAD2//PROX1//KLF6//CCKAR
ssc-miR-124a	GO:0051568	histone H3-K4 methylation	Biological process	4	26	618	16123	4.01369	0.0163389	0.298808	1.78678	DNMT3B//KDM1A//KDM6A//WDR5
ssc-miR-124a	GO:0061138	morphogenesis of a branching epithelium	Biological process	11	137	618	16123	2.09474	0.0163437	0.298808	1.78665	CXCL12//NRP1//TIMELESS//MMP14//RDH10//RAD21//FOXA2//FEM1B//LRP6//CTSH//WNT2B
ssc-miR-124a	GO:0034440	lipid oxidation	Biological process	9	102	618	16123	2.30197	0.0163568	0.298808	1.7863	HADHA//HADH//ACADSB//PCCB//MAPK14//TYSND1//CPT1A//AKT2//CRAT
ssc-miR-124a	GO:1900542	regulation of purine nucleotide metabolic process	Biological process	23	371	618	16123	1.61738	0.0164001	0.298808	1.78515	CAP2//AMOT//ABCA1//ADAP2//ACAP3//AGAP3//ACAP2//SGSM1//TBC1D8B//TBC1D4//BCL6//RASAL1//RASA1//SEMA4D//DNAJC1//RANGAP1//SIPA1L1//TSC1//DOCK7//PRKG1//ACTN1//IQGAP1//UHRF1
ssc-miR-124a	GO:0006355	regulation of transcription, DNA-dependent	Biological process	113	2440	618	16123	1.20822	0.0165717	0.300688	1.78063	PCNA//POLA1//VDR//RARG//TP53//CAV1//EPC1//MEF2A//KDM1A//ID4//SEMA4D//SPDEF//BCL6//PROX1//DNMT3B//CBX4//ATF7IP//CBX2//TFCP2L1//WNT2B//TIMELESS//GLIS2//DMAP1//FOXA2//NCOA1//AHR//GLO1//VEZF1//FZD4//HLTF//TRAK1//RBPJ//STK36//PPP3CB//TGFBR1//RREB1//ROR2//ILF2//LHX2//ZKSCAN4//NCOA4//SMAD5//CD38//NAA15//SMARCAD1//NOLC1//FUBP3//CAND2//RELA//XRCC6//SMAD2//NKRF//NKAP//MPHOSPH8//ZNF263//ELK3//BMP6//PCSK6//C…
ssc-miR-124a	GO:0010876	lipid localization	Biological process	15	212	618	16123	1.84592	0.0167566	0.302791	1.77581	CPT1A//DBI//STARD7//AKT2//ABCA1//ABHD5//STAR//LIPG//VAMP7//FZD4//ACE//PTPN11//LDLRAP1//LRP6//SYK
ssc-miR-124a	GO:0007169	transmembrane receptor protein tyrosine kinase signaling pathway	Biological process	37	671	618	16123	1.43859	0.0170101	0.306112	1.76929	FOXO1//FOXO4//CHUK//ITPR3//RBM8A//PTPN11//TRIB3//ADCY6//EPS8//AKT2//TSC1//PIK3R1//EEF2K//SNCA//PTPRJ//FZD4//NRP1//IL17RD//SH3KBP1//RELA//MYO1E//NEO1//MAPK14//MAPK12//MEF2A//PCSK6//MAPKAPK3//RAPGEF1//RALGDS//KIDINS220//PLEKHG5//EFNB3//SIPA1L1//EPHB4//EPHA8//HNF4A//ROR1
ssc-miR-124a	GO:2001141	regulation of RNA biosynthetic process	Biological process	114	2467	618	16123	1.20557	0.0171051	0.306565	1.76688	PCNA//POLA1//VDR//RARG//TP53//CAV1//EPC1//MEF2A//KDM1A//ID4//SEMA4D//SPDEF//BCL6//PROX1//DNMT3B//CBX4//ATF7IP//CBX2//TFCP2L1//WNT2B//TIMELESS//GLIS2//DMAP1//FOXA2//NCOA1//IRF1//NR3C1//ZFX//NR3C2//NOR-1//POFUT1//SMAD2//IGSF1//ATRX//MYST2//ZNF558//NFAT5//DMRTA1//ZNF18//HIVEP1//ZNF235//HIVEP2//ZBTB17//RNF141//ZNF250//RELB//ZFP36L1//AHR//GLO1//VEZF1//FZD4//HLTF//TRAK1//RBPJ//STK36//PPP3CB//TGFBR1//RR…
ssc-miR-124a	GO:0030182	neuron differentiation	Biological process	51	985	618	16123	1.3508	0.0175232	0.309949	1.75639	CCKAR//PTPRZ1//DOCK7//NOR-1//ST8SIA4//UNC5B//SEMA4D//RANBP9//COL4A2//ARHGAP39//NEO1//TLN1//PTPN11//EPHA8//SEMA6A//CAP2//RPS6KA4//NRP1//NRCAM//CXCL12//EGR2//RBPJ//IL15RA//ITM2C//EFNB3//PROX1//ID4//BTG2//SEMA4F//RAB11A//JAG1//LGI4//FOXA2//DTX4//BMP6//DNMT3B//TGFBR1//PPP3CB//NLGN3//MEF2A//KIDINS220//RYK//KIF13B//SIPA1L1//CDC20//SGK1//LRP6//NNAT//HIPK1//FZD4//WNT2B
ssc-miR-124a	GO:0001756	somitogenesis	Biological process	5	40	618	16123	3.26112	0.0176887	0.309949	1.7523	FOXA2//LRP6//POFUT1//ROR2//PCDH8
ssc-miR-124a	GO:0030516	regulation of axon extension	Biological process	5	40	618	16123	3.26112	0.0176887	0.309949	1.7523	SEMA4F//CXCL12//NRP1//RYK//NRCAM
ssc-miR-124a	GO:0071322	cellular response to carbohydrate stimulus	Biological process	5	40	618	16123	3.26112	0.0176887	0.309949	1.7523	PPP3CB//FOXA2//STAR//SLC29A1//MEF2A
ssc-miR-124a	GO:0031326	regulation of cellular biosynthetic process	Biological process	130	2859	618	16123	1.18628	0.0176966	0.309949	1.75211	PCNA//POLA1//VDR//RARG//TP53//CAV1//EPC1//MEF2A//KDM1A//ID4//SEMA4D//SPDEF//BCL6//PROX1//DNMT3B//CBX4//ATF7IP//CBX2//TFCP2L1//WNT2B//TIMELESS//GLIS2//DMAP1//FOXA2//NCOA1//IRF1//NR3C1//ZFX//NR3C2//NOR-1//POFUT1//SMAD2//IGSF1//ATRX//MYST2//ZNF558//NFAT5//DMRTA1//ZNF18//HIVEP1//ZNF235//HIVEP2//ZBTB17//RNF141//ZNF250//RELB//ZFP36L1//AHR//GLO1//VEZF1//FZD4//HLTF//TRAK1//IMPACT//EIF4H//CAP2//RBPJ//STK3…
ssc-miR-124a	GO:0033036	macromolecule localization	Biological process	82	1705	618	16123	1.25472	0.0178078	0.309949	1.74939	BCL6//KPNB1//PPP1R10//MCM3AP//CEP250//DDX42//NRCAM//DHCR24//RBM8A//TSC1//RAB27A//KIF13B//TRAK1//CBLB//EGR2//RPS15//ANKRD13C//SCARB2//SNX16//TOMM34//CPT1A//DBI//STARD7//PCNA//RAB32//RAB22A//CASK//TLK1//IPO8//AP1G1//ARFIP1//GGA2//APPBP2//RAB10//STAU1//TLN1//G3BP2//PDIA4//STEAP3//AKT2//ABCA1//ABHD5//SEC61A2//SCAMP2//RHOJ//AGAP3//LMAN2L//STAR//LIPG//NNAT//TBC1D4//SGK1//HNF4A//MAVS//LMTK2//VAMP7//PIKF…
ssc-miR-124a	GO:0006351	transcription, DNA-dependent	Biological process	120	2617	618	16123	1.19629	0.0179861	0.309949	1.74506	PCNA//POLA1//VDR//RARG//TP53//CAV1//EPC1//MEF2A//KDM1A//ID4//SEMA4D//SPDEF//BCL6//PROX1//DNMT3B//CBX4//ATF7IP//CBX2//TFCP2L1//WNT2B//TIMELESS//GLIS2//DMAP1//FOXA2//NCOA1//IRF1//NR3C1//PMF1//RREB1//NFAT5//DTX4//RBM8A//ZFX//NR3C2//NOR-1//POFUT1//SMAD2//IGSF1//ATRX//MYST2//ZNF558//DMRTA1//ZNF18//HIVEP1//ZNF235//HIVEP2//ZBTB17//RNF141//ZNF250//RELB//ZFP36L1//AHR//GLO1//VEZF1//FZD4//HLTF//TRAK1//POLR2…
ssc-miR-124a	GO:0009067	aspartate family amino acid biosynthetic process	Biological process	3	15	618	16123	5.2178	0.0180704	0.309949	1.74303	MTR//BHMT//ADI1
ssc-miR-124a	GO:0043981	histone H4-K5 acetylation	Biological process	3	15	618	16123	5.2178	0.0180704	0.309949	1.74303	WDR5//MYST2//PHF17
ssc-miR-124a	GO:0043982	histone H4-K8 acetylation	Biological process	3	15	618	16123	5.2178	0.0180704	0.309949	1.74303	WDR5//MYST2//PHF17
ssc-miR-124a	GO:0047496	vesicle transport along microtubule	Biological process	3	15	618	16123	5.2178	0.0180704	0.309949	1.74303	KIF13A//KIF3A//KIF3B
ssc-miR-124a	GO:0014070	response to organic cyclic compound	Biological process	33	587	618	16123	1.46667	0.0182159	0.310843	1.73955	SNCA//SMAD2//AHR//NPY1R//SLC34A2//CD38//RELA//STC2//STAR//LEPR//KCNJ8//VDR//RARG//NR3C2//NOR-1//AR//HNF4A//PGRMC2//NR3C1//SGK1//TGFBR1//RCAN1//BMP6//CCKAR//SDC1//LRP6//RYR1//MAVS//ABCA1//EGR1//CPT1A//BTG2//TXN2
ssc-miR-124a	GO:0016266	O-glycan processing	Biological process	6	55	618	16123	2.84607	0.0182641	0.310843	1.7384	B3GNT5//POFUT1//ST3GAL1//GALNTL2//GALNT10//GCNT4
ssc-miR-124a	GO:0006140	regulation of nucleotide metabolic process	Biological process	23	375	618	16123	1.60013	0.018365	0.311353	1.73601	CAP2//AMOT//ABCA1//ADAP2//ACAP3//AGAP3//ACAP2//SGSM1//TBC1D8B//TBC1D4//BCL6//RASAL1//RASA1//SEMA4D//DNAJC1//RANGAP1//SIPA1L1//TSC1//DOCK7//PRKG1//ACTN1//IQGAP1//UHRF1
ssc-miR-124a	GO:0048545	response to steroid hormone stimulus	Biological process	21	334	618	16123	1.64033	0.0184377	0.311384	1.73429	AHR//NPY1R//SLC34A2//CD38//RELA//VDR//RARG//NR3C2//NOR-1//AR//HNF4A//PGRMC2//NR3C1//SGK1//STAR//TGFBR1//LEPR//RCAN1//BMP6//CCKAR//SDC1
ssc-miR-124a	GO:0042755	eating behavior	Biological process	4	27	618	16123	3.86504	0.0186134	0.313148	1.73017	CCKAR//LEPR//CPT1A//ACE
ssc-miR-124a	GO:1901607	alpha-amino acid biosynthetic process	Biological process	7	71	618	16123	2.57215	0.0187787	0.314723	1.72633	ALDH4A1//MTR//BHMT//MTHFD1//PADI1//PADI2//ADI1
ssc-miR-124a	GO:1901292	nucleoside phosphate catabolic process	Biological process	38	699	618	16123	1.41829	0.0192329	0.319973	1.71595	GNAI1//RAB11A//RAB27A//RAB32//RAB22A//GNB3//RHOJ//ATL3//ADCY6//RAB10//TUBAL3//PDE4B//ATP5E//CHD1L//ATF7IP//PSMC2//HLTF//AMOT//ADAP2//ACAP3//AGAP3//ACAP2//SGSM1//TBC1D8B//TBC1D4//BCL6//RASAL1//RASA1//SEMA4D//DNAJC1//RANGAP1//SIPA1L1//TSC1//DOCK7//PRKG1//ACTN1//IQGAP1//UHRF1
ssc-miR-124a	GO:0044249	cellular biosynthetic process	Biological process	191	4380	618	16123	1.13767	0.0194484	0.319973	1.71112	NAGS//MYST2//NASP//MCM3AP//PCNA//POLA1//VDR//RARG//TP53//CAV1//EPC1//MEF2A//KDM1A//ID4//SEMA4D//SPDEF//BCL6//PROX1//DNMT3B//CBX4//ATF7IP//CBX2//TFCP2L1//WNT2B//TIMELESS//GLIS2//DMAP1//FOXA2//NCOA1//ST8SIA4//RDH10//IRF1//NR3C1//PMF1//RREB1//NFAT5//DTX4//RBM8A//PGM1//GYS1//ACSS2//NME4//PRPS2//ATP5E//RRM2B//PPP1R10//ZFX//NR3C2//NOR-1//POFUT1//SMAD2//IGSF1//ATRX//ZNF558//DMRTA1//ZNF18//HIVEP1//ZNF235…
ssc-miR-124a	GO:0060541	respiratory system development	Biological process	12	159	618	16123	1.96898	0.0194805	0.319973	1.7104	TGFBR1//MMP14//SMAD2//PROX1//TIMELESS//RDH10//RAD21//FOXA2//CTSH//WNT2B//RARG//LRP6
ssc-miR-124a	GO:0006305	DNA alkylation	Biological process	5	41	618	16123	3.18158	0.0195292	0.319973	1.70932	ATRX//ATF7IP//DMAP1//DNMT3B//MPHOSPH8
ssc-miR-124a	GO:0006306	DNA methylation	Biological process	5	41	618	16123	3.18158	0.0195292	0.319973	1.70932	DNMT3B//MPHOSPH8//ATRX//ATF7IP//DMAP1
ssc-miR-124a	GO:0045446	endothelial cell differentiation	Biological process	5	41	618	16123	3.18158	0.0195292	0.319973	1.70932	VEZF1//TGFBR1//BMP6//PROX1//JAG1
ssc-miR-124a	GO:0051252	regulation of RNA metabolic process	Biological process	116	2528	618	16123	1.19712	0.0196277	0.320391	1.70713	PCNA//POLA1//VDR//RARG//TP53//CAV1//EPC1//MEF2A//KDM1A//ID4//SEMA4D//SPDEF//BCL6//PROX1//DNMT3B//CBX4//ATF7IP//CBX2//TFCP2L1//WNT2B//TIMELESS//GLIS2//DMAP1//PTBP1//FOXA2//NCOA1//IRF1//NR3C1//ZFX//NR3C2//NOR-1//POFUT1//SMAD2//IGSF1//ATRX//MYST2//ZNF558//NFAT5//DMRTA1//ZNF18//HIVEP1//ZNF235//HIVEP2//ZBTB17//RNF141//ZNF250//RELB//ZFP36L1//AHR//GLO1//VEZF1//FZD4//HLTF//TRAK1//RBPJ//STK36//PPP3CB//TGF…
ssc-miR-124a	GO:0031329	regulation of cellular catabolic process	Biological process	28	483	618	16123	1.51241	0.0197744	0.321302	1.7039	ABHD5//AMOT//TYSND1//CPT1A//AKT2//ADAP2//ACAP3//AGAP3//ACAP2//SGSM1//TBC1D8B//TBC1D4//BCL6//RASAL1//RASA1//SEMA4D//N4BP1//CSNK1E//DNAJC1//RANGAP1//SIPA1L1//TSC1//DOCK7//PRKG1//ACTN1//IQGAP1//BTG2//UHRF1
ssc-miR-124a	GO:0030323	respiratory tube development	Biological process	11	141	618	16123	2.03531	0.0198299	0.321302	1.70268	TGFBR1//MMP14//SMAD2//PROX1//TIMELESS//RDH10//RAD21//FOXA2//CTSH//WNT2B//TRAF4
ssc-miR-124a	GO:1901576	organic substance biosynthetic process	Biological process	194	4458	618	16123	1.13532	0.0199118	0.321444	1.70089	NAGS//MYST2//NASP//MCM3AP//PCNA//POLA1//VDR//RARG//TP53//CAV1//EPC1//MEF2A//KDM1A//ID4//SEMA4D//SPDEF//BCL6//PROX1//DNMT3B//CBX4//ATF7IP//CBX2//TFCP2L1//WNT2B//TIMELESS//GLIS2//DMAP1//FOXA2//NCOA1//ST8SIA4//RDH10//IRF1//NR3C1//PMF1//RREB1//NFAT5//DTX4//RBM8A//PGM1//GYS1//PRPS2//ACSS2//SLC25A1//NME4//ATP5E//RRM2B//PPP1R10//ZFX//NR3C2//NOR-1//POFUT1//SMAD2//IGSF1//ATRX//ZNF558//DMRTA1//ZNF18//HIVEP…
ssc-miR-124a	GO:0046578	regulation of Ras protein signal transduction	Biological process	20	317	618	16123	1.64599	0.0204172	0.327393	1.69	CYTH4//ARFGEF2//ADAP2//ACAP3//AGAP3//ACAP2//SGSM1//TBC1D8B//TBC1D4//BCL6//RASAL1//RASA1//SEMA4D//RANGAP1//SIPA1L1//TSC1//DOCK7//PLEKHG3//PLEKHG5//ITSN2
ssc-miR-124a	GO:0009154	purine ribonucleotide catabolic process	Biological process	35	636	618	16123	1.43572	0.0204479	0.327393	1.68935	GNAI1//RAB11A//RAB27A//RAB32//RAB22A//GNB3//RHOJ//ATL3//ADCY6//RAB10//TUBAL3//PDE4B//ATP5E//CHD1L//ATF7IP//PSMC2//HLTF//AMOT//ADAP2//ACAP3//AGAP3//ACAP2//SGSM1//TBC1D8B//TBC1D4//BCL6//RASAL1//RASA1//SEMA4D//RANGAP1//SIPA1L1//TSC1//DOCK7//PRKG1//IQGAP1
ssc-miR-124a	GO:2000112	regulation of cellular macromolecule biosynthetic process	Biological process	122	2678	618	16123	1.18852	0.020504	0.327393	1.68816	PCNA//POLA1//VDR//RARG//TP53//CAV1//EPC1//MEF2A//KDM1A//ID4//SEMA4D//SPDEF//BCL6//PROX1//DNMT3B//CBX4//ATF7IP//CBX2//TFCP2L1//WNT2B//TIMELESS//GLIS2//DMAP1//FOXA2//NCOA1//IRF1//NR3C1//ZFX//NR3C2//NOR-1//POFUT1//SMAD2//IGSF1//ATRX//MYST2//ZNF558//NFAT5//DMRTA1//ZNF18//HIVEP1//ZNF235//HIVEP2//ZBTB17//RNF141//ZNF250//RELB//ZFP36L1//AHR//GLO1//VEZF1//FZD4//HLTF//TRAK1//IMPACT//EIF4H//RBPJ//STK36//SAM…
ssc-miR-124a	GO:0022008	neurogenesis	Biological process	58	1155	618	16123	1.3101	0.0206049	0.327812	1.68603	CXCL12//CCKAR//NRCAM//ID4//PTPRZ1//DOCK7//NOR-1//ST8SIA4//UNC5B//SEMA4D//RANBP9//COL4A2//ARHGAP39//NEO1//TLN1//PTPN11//EPHA8//SEMA6A//CAP2//RPS6KA4//NRP1//EGR2//VCAN//RBPJ//IL15RA//ITM2C//SYNJ1//RELA//EFNB3//PROX1//FOXA2//LRP6//BTG2//LGI4//NNAT//HIPK1//FZD4//WNT2B//SEMA4F//RAB11A//JAG1//DTX4//BMP6//DNMT3B//TGFBR1//PPP3CB//NLGN3//MEF2A//KIDINS220//RYK//DLL4//STAR//ACE//KIF13B//SIPA1L1//CDC20//SGK1…
ssc-miR-124a	GO:0009261	ribonucleotide catabolic process	Biological process	35	637	618	16123	1.43346	0.0208771	0.329049	1.68033	GNAI1//RAB11A//RAB27A//RAB32//RAB22A//GNB3//RHOJ//ATL3//ADCY6//RAB10//TUBAL3//PDE4B//ATP5E//CHD1L//ATF7IP//PSMC2//HLTF//AMOT//ADAP2//ACAP3//AGAP3//ACAP2//SGSM1//TBC1D8B//TBC1D4//BCL6//RASAL1//RASA1//SEMA4D//RANGAP1//SIPA1L1//TSC1//DOCK7//PRKG1//IQGAP1
ssc-miR-124a	GO:1901135	carbohydrate derivative metabolic process	Biological process	67	1365	618	16123	1.28056	0.0210065	0.329049	1.67765	ST8SIA4//PRPS2//GNPDA1//ATP5E//NME4//GNAI1//RAB11A//RAB27A//RAB32//RAB22A//GNB3//RHOJ//ATL3//ADCY6//RAB10//TUBAL3//PDE4B//CHD1L//ATF7IP//PSMC2//HLTF//MAGT1//ALG2//TRAK1//MAT1A//B4GALT6//ATP1A1//CAP2//PCSK6//B3GNT5//PGLYRP4//RRM2B//GLCE//HS3ST3B1//POFUT1//ST3GAL1//GALNTL2//GALNT10//GCNT4//AMOT//B4GALT1//MAN2A1//PGM1//CHSY1//ABCA1//ADAP2//ACAP3//AGAP3//ACAP2//SGSM1//TBC1D8B//TBC1D4//BCL6//RASAL1//R…
ssc-miR-124a	GO:0008610	lipid biosynthetic process	Biological process	26	443	618	16123	1.53118	0.0210375	0.329049	1.677	ST8SIA4//RDH10//FA2H//ABHD5//SPHK2//SPTLC2//B4GALT6//TFCP2L1//NSDHL//DHCR24//STAR//CYP39A1//STARD3//FAR1//GPAT//B3GNT5//ELOVL1//SLC25A1//ACSS2//SGPL1//SGPP1//BMP6//TRIB3//HNF4A//VDR//PROX1
ssc-miR-124a	GO:0035567	non-canonical Wnt receptor signaling pathway	Biological process	4	28	618	16123	3.727	0.0210746	0.329049	1.67624	ROR2//FZD4//WNT2B//LRP6
ssc-miR-124a	GO:0032268	regulation of cellular protein metabolic process	Biological process	59	1180	618	16123	1.30445	0.0212234	0.329049	1.67318	MAP3K1//TGFBR1//RAPGEF1//KIDINS220//IKBKG//MAPK14//PTPN11//MAPKAPK3//IL17RD//IMPACT//SNCA//LRP6//MAVS//CYR61//ZFP36L1//EIF4H//SH3BP5//TRIB3//TLN1//ERN1//TATDN2//ZBTB17//BMP6//SAMD4A//PTGFRN//TSC1//TP53//UBQLN1//N4BP1//TNFAIP3//PIM1//EEF2K//UHRF1//CSNK1E//RPS6KA4//CNKSR3//ARAF//DOCK7//EGR1//ADCY6//HNF4A//STK38//PTPRJ//FZD4//HIPK3//PROX1//TRAF4//DNAJC1//FMR1//EIF3E//SEMA4D//NRP1//PSMA4//CDC20//ANAP…
ssc-miR-124a	GO:0046039	GTP metabolic process	Biological process	30	529	618	16123	1.47953	0.0212594	0.329049	1.67245	NME4//GNAI1//RAB11A//RAB27A//RAB32//RAB22A//GNB3//RHOJ//ATL3//ADCY6//RAB10//TUBAL3//AMOT//ADAP2//ACAP3//AGAP3//ACAP2//SGSM1//TBC1D8B//TBC1D4//BCL6//RASAL1//RASA1//SEMA4D//RANGAP1//SIPA1L1//TSC1//DOCK7//PRKG1//IQGAP1
ssc-miR-124a	GO:0009058	biosynthetic process	Biological process	196	4516	618	16123	1.13229	0.0212796	0.329049	1.67204	NAGS//MYST2//NASP//MCM3AP//PCNA//POLA1//VDR//RARG//TP53//CAV1//EPC1//MEF2A//KDM1A//ID4//SEMA4D//SPDEF//BCL6//PROX1//DNMT3B//CBX4//ATF7IP//CBX2//TFCP2L1//WNT2B//TIMELESS//GLIS2//DMAP1//FOXA2//NCOA1//ST8SIA4//RDH10//IRF1//NR3C1//PMF1//RREB1//NFAT5//DTX4//RBM8A//PGM1//GYS1//PRPS2//ACSS2//SLC25A1//NME4//ATP5E//RRM2B//PPP1R10//ZFX//NR3C2//NOR-1//POFUT1//SMAD2//IGSF1//ATRX//ZNF558//DMRTA1//ZNF18//HIVEP…
ssc-miR-124a	GO:0002756	MyD88-independent toll-like receptor signaling pathway	Biological process	7	73	618	16123	2.50168	0.0215643	0.329049	1.66627	MEF2A//IKBKG//CHUK//RELA//MAPK14//MAPKAPK3//IKBKE
ssc-miR-124a	GO:0001913	T cell mediated cytotoxicity	Biological process	3	16	618	16123	4.89169	0.0216192	0.329049	1.66516	PPP3CB//RAB27A//CTSH
ssc-miR-124a	GO:0030517	negative regulation of axon extension	Biological process	3	16	618	16123	4.89169	0.0216192	0.329049	1.66516	NRP1//RYK//SEMA4F
ssc-miR-124a	GO:0035115	embryonic forelimb morphogenesis	Biological process	3	16	618	16123	4.89169	0.0216192	0.329049	1.66516	RDH10//RAD21//LRP6
ssc-miR-124a	GO:0060438	trachea development	Biological process	3	16	618	16123	4.89169	0.0216192	0.329049	1.66516	RARG//RAD21//LRP6
ssc-miR-124a	GO:0009203	ribonucleoside triphosphate catabolic process	Biological process	34	617	618	16123	1.43764	0.0217317	0.329049	1.66291	GNAI1//RAB11A//RAB27A//RAB32//RAB22A//GNB3//RHOJ//ATL3//ADCY6//RAB10//TUBAL3//ATP5E//CHD1L//ATF7IP//PSMC2//HLTF//AMOT//ADAP2//ACAP3//AGAP3//ACAP2//SGSM1//TBC1D8B//TBC1D4//BCL6//RASAL1//RASA1//SEMA4D//RANGAP1//SIPA1L1//TSC1//DOCK7//PRKG1//IQGAP1
ssc-miR-124a	GO:0009207	purine ribonucleoside triphosphate catabolic process	Biological process	34	617	618	16123	1.43764	0.0217317	0.329049	1.66291	GNAI1//RAB11A//RAB27A//RAB32//RAB22A//GNB3//RHOJ//ATL3//ADCY6//RAB10//TUBAL3//ATP5E//CHD1L//ATF7IP//PSMC2//HLTF//AMOT//ADAP2//ACAP3//AGAP3//ACAP2//SGSM1//TBC1D8B//TBC1D4//BCL6//RASAL1//RASA1//SEMA4D//RANGAP1//SIPA1L1//TSC1//DOCK7//PRKG1//IQGAP1
ssc-miR-124a	GO:0046128	purine ribonucleoside metabolic process	Biological process	39	728	618	16123	1.39762	0.0219941	0.331877	1.65769	PRPS2//ATP5E//NME4//GNAI1//RAB11A//RAB27A//RAB32//RAB22A//GNB3//RHOJ//ATL3//ADCY6//RAB10//TUBAL3//CHD1L//ATF7IP//PSMC2//HLTF//MAT1A//ATP1A1//AMOT//ADAP2//ACAP3//AGAP3//ACAP2//SGSM1//TBC1D8B//TBC1D4//BCL6//RASAL1//RASA1//SEMA4D//RANGAP1//SIPA1L1//TSC1//DOCK7//PRKG1//IQGAP1//DNMT3B
ssc-miR-124a	GO:0009141	nucleoside triphosphate metabolic process	Biological process	37	684	618	16123	1.41125	0.0221523	0.333118	1.65458	NME4//GNAI1//RAB11A//RAB27A//RAB32//RAB22A//GNB3//RHOJ//ATL3//ADCY6//RAB10//TUBAL3//ATP5E//CHD1L//ATF7IP//PSMC2//HLTF//ATP1A1//RRM2B//AMOT//ADAP2//ACAP3//AGAP3//ACAP2//SGSM1//TBC1D8B//TBC1D4//BCL6//RASAL1//RASA1//SEMA4D//RANGAP1//SIPA1L1//TSC1//DOCK7//PRKG1//IQGAP1
ssc-miR-124a	GO:0043434	response to peptide hormone stimulus	Biological process	23	382	618	16123	1.5708	0.0222434	0.333347	1.6528	FOXO1//FOXO4//AKT2//TSC1//PTPN11//PIK3R1//TRIB3//EEF2K//HADH//EGR2//FOXA2//STAR//SLC2A4//SGK1//RELA//HNF4A//GNB3//ADCY6//NOR-1//CXCL12//BTG2//STC2//LRP6
ssc-miR-124a	GO:1901564	organonitrogen compound metabolic process	Biological process	82	1723	618	16123	1.24161	0.022424	0.334911	1.64929	NAGS//MAT1A//ST8SIA4//GSTA4//GLO1//PRPS2//ATP5E//NME4//GNAI1//RAB11A//RAB27A//RAB32//RAB22A//GNB3//RHOJ//ATL3//ADCY6//RAB10//TUBAL3//PDE4B//CHD1L//ATF7IP//PSMC2//HLTF//AGXT2//PAM//SLC7A4//PSMA4//ASPA//ALDH4A1//IYD//HNF4A//ADI1//SMOX//FA2H//SGPP1//SPHK2//SGPL1//SPTLC2//B4GALT6//ATP1A1//CAP2//SRM//ACADSB//MTR//BHMT//PGLYRP4//ALDH1L2//MTHFD1//CTSH//TET1//AMOT//PADI1//PADI2//ELOVL1//CHSY1//GLCE//ABCA…
ssc-miR-124a	GO:0009146	purine nucleoside triphosphate catabolic process	Biological process	34	619	618	16123	1.433	0.0226566	0.337238	1.6448	GNAI1//RAB11A//RAB27A//RAB32//RAB22A//GNB3//RHOJ//ATL3//ADCY6//RAB10//TUBAL3//ATP5E//CHD1L//ATF7IP//PSMC2//HLTF//AMOT//ADAP2//ACAP3//AGAP3//ACAP2//SGSM1//TBC1D8B//TBC1D4//BCL6//RASAL1//RASA1//SEMA4D//RANGAP1//SIPA1L1//TSC1//DOCK7//PRKG1//IQGAP1
ssc-miR-124a	GO:0002764	immune response-regulating signaling pathway	Biological process	16	240	618	16123	1.73927	0.0228241	0.338583	1.64161	MAP3K1//MEF2A//IRAK4//IKBKG//CHUK//RELA//MAPK14//MAPKAPK3//TNFAIP3//IKBKE//SYK//CD38//KLHL6//PTPRJ//CBLB//CTSH
ssc-miR-124a	GO:0002221	pattern recognition receptor signaling pathway	Biological process	10	126	618	16123	2.07056	0.023066	0.339875	1.63703	MAP3K1//MEF2A//IRAK4//IKBKG//CHUK//RELA//MAPK14//MAPKAPK3//TNFAIP3//IKBKE
ssc-miR-124a	GO:0002758	innate immune response-activating signal transduction	Biological process	10	126	618	16123	2.07056	0.023066	0.339875	1.63703	MAP3K1//MEF2A//IRAK4//IKBKG//CHUK//RELA//MAPK14//MAPKAPK3//TNFAIP3//IKBKE
ssc-miR-124a	GO:0042325	regulation of phosphorylation	Biological process	43	821	618	16123	1.36642	0.0234604	0.34113	1.62967	MAP3K1//TGFBR1//RAPGEF1//KIDINS220//IKBKG//MAPK14//PTPN11//MAPKAPK3//IL17RD//IMPACT//SNCA//LRP6//MAVS//CYR61//SH3BP5//TRIB3//TLN1//ERN1//TATDN2//ZBTB17//BMP6//PIM1//EEF2K//RPS6KA4//FOXA2//CNKSR3//ARAF//DOCK7//ADCY6//AR//HNF4A//STK38//PTPRJ//FZD4//HIPK3//PIK3R5//PIK3R1//EPHA8//PROX1//TSC1//TRAF4//SEMA4D//NRP1
ssc-miR-124a	GO:0005975	carbohydrate metabolic process	Biological process	37	687	618	16123	1.40508	0.0234985	0.34113	1.62896	PGM1//GYS1//PHKA2//NPY1R//CPT1A//MAPK14//GALK2//PPIP5K2//GDPD5//SLC25A1//MAGT1//ST8SIA4//TRAK1//B4GALT1//HNF4A//B3GNT5//POFUT1//ST3GAL1//GALNTL2//GALNT10//GCNT4//ALG2//MAN2A1//B4GALT6//SLC2A3//FOXA2//C1QTNF3//AKT2//SYNJ1//SNCA//SLC2A4//NUP188//AAAS//GLO1//GANC//SHPK//NUP210
ssc-miR-124a	GO:0001678	cellular glucose homeostasis	Biological process	5	43	618	16123	3.0336	0.0235766	0.34113	1.62752	PPP3CB//FOXA2//STAR//SLC29A1//MEF2A
ssc-miR-124a	GO:0021766	hippocampus development	Biological process	5	43	618	16123	3.0336	0.0235766	0.34113	1.62752	BTG2//PROX1//NOR-1//ID4//TSC1
ssc-miR-124a	GO:0060425	lung morphogenesis	Biological process	5	43	618	16123	3.0336	0.0235766	0.34113	1.62752	RDH10//RAD21//FOXA2//CTSH//WNT2B
ssc-miR-124a	GO:0010556	regulation of macromolecule biosynthetic process	Biological process	125	2765	618	16123	1.17943	0.0236173	0.34113	1.62677	PCNA//POLA1//VDR//RARG//TP53//CAV1//EPC1//MEF2A//KDM1A//ID4//SEMA4D//SPDEF//BCL6//PROX1//DNMT3B//CBX4//ATF7IP//CBX2//TFCP2L1//WNT2B//TIMELESS//GLIS2//DMAP1//FOXA2//NCOA1//IRF1//NR3C1//ZFX//NR3C2//NOR-1//POFUT1//SMAD2//IGSF1//ATRX//MYST2//ZNF558//NFAT5//DMRTA1//ZNF18//HIVEP1//ZNF235//HIVEP2//ZBTB17//RNF141//ZNF250//RELB//ZFP36L1//AHR//GLO1//VEZF1//FZD4//HLTF//TRAK1//IMPACT//EIF4H//RBPJ//STK36//CD8…
ssc-miR-124a	GO:0001763	morphogenesis of a branching structure	Biological process	11	145	618	16123	1.97917	0.0238372	0.343177	1.62275	CXCL12//NRP1//TIMELESS//MMP14//RDH10//RAD21//FOXA2//FEM1B//LRP6//CTSH//WNT2B
ssc-miR-124a	GO:0032787	monocarboxylic acid metabolic process	Biological process	22	364	618	16123	1.57681	0.0240427	0.344811	1.61902	CPT1A//RDH10//FA2H//HADHA//HADH//ACADSB//PCCB//STAR//CYP39A1//SNCA//ECI2//PDK4//ELOVL1//MAPK14//ACSS2//TYSND1//AKT2//CRAT//TRIB3//HNF4A//AGXT2//PROX1
ssc-miR-124a	GO:0030073	insulin secretion	Biological process	12	164	618	16123	1.90895	0.0241537	0.344811	1.61702	CPT1A//HNF4A//ITPR3//IQGAP1//NNAT//CD38//PPP3CB//HADH//PTPN11//FOXA2//SMAD2//CCKAR
ssc-miR-124a	GO:0042278	purine nucleoside metabolic process	Biological process	39	733	618	16123	1.38809	0.0241862	0.344811	1.61643	PRPS2//ATP5E//NME4//GNAI1//RAB11A//RAB27A//RAB32//RAB22A//GNB3//RHOJ//ATL3//ADCY6//RAB10//TUBAL3//CHD1L//ATF7IP//PSMC2//HLTF//MAT1A//ATP1A1//AMOT//ADAP2//ACAP3//AGAP3//ACAP2//SGSM1//TBC1D8B//TBC1D4//BCL6//RASAL1//RASA1//SEMA4D//RANGAP1//SIPA1L1//TSC1//DOCK7//PRKG1//IQGAP1//DNMT3B
ssc-miR-124a	GO:1901136	carbohydrate derivative catabolic process	Biological process	38	711	618	16123	1.39435	0.0243204	0.345601	1.61403	GNPDA1//GNAI1//RAB11A//RAB27A//RAB32//RAB22A//GNB3//RHOJ//ATL3//ADCY6//RAB10//TUBAL3//PDE4B//ATP5E//CHD1L//ATF7IP//PSMC2//HLTF//PGLYRP4//AMOT//ADAP2//ACAP3//AGAP3//ACAP2//SGSM1//TBC1D8B//TBC1D4//BCL6//RASAL1//RASA1//SEMA4D//RANGAP1//SIPA1L1//TSC1//DOCK7//PRKG1//IQGAP1//AGXT2
ssc-miR-124a	GO:0048667	cell morphogenesis involved in neuron differentiation	Biological process	31	557	618	16123	1.45199	0.0244559	0.345843	1.61162	CCKAR//PTPRZ1//DOCK7//NOR-1//ST8SIA4//UNC5B//SEMA4D//RANBP9//COL4A2//ARHGAP39//NEO1//TLN1//PTPN11//EPHA8//SEMA6A//CAP2//RPS6KA4//CXCL12//EGR2//EFNB3//NRCAM//SEMA4F//PPP3CB//NLGN3//MEF2A//KIDINS220//NRP1//RYK//KIF13B//SIPA1L1//SGK1
ssc-miR-124a	GO:0051336	regulation of hydrolase activity	Biological process	42	801	618	16123	1.36796	0.0245345	0.345843	1.61022	FADD//SNCA//HIP1//AIFM1//TLN1//ERN1//TATDN2//ZBTB17//ITPR3//ADCY6//TP53//SEMA4D//WNK1//CTSH//AMOT//PCNA//ADAP2//ACAP3//AGAP3//ACAP2//SGSM1//TBC1D8B//TBC1D4//BCL6//RASAL1//RASA1//DNAJC1//RANGAP1//SIPA1L1//TSC1//DOCK7//PRKG1//HBXIP//CD27//TNFAIP3//DHCR24//ACTN1//IQGAP1//RCAN1//POT1//LEPR//UHRF1
ssc-miR-124a	GO:1901698	response to nitrogen compound	Biological process	35	645	618	16123	1.41568	0.0245737	0.345843	1.60953	PPP3CB//FOXO1//FOXO4//AKT2//TSC1//PTPN11//PIK3R1//TRIB3//EEF2K//SNCA//BTG2//RRM2B//SMAD2//RELA//MAPK14//JAG1//HADH//EGR2//FOXA2//STAR//SLC2A4//SGK1//LEPR//KCNJ8//NOR-1//CXCL12//STC2//LRP6//HNF4A//SDC1//RYR1//MAVS//GNB3//ADCY6//EGR1
ssc-miR-124a	GO:0007389	pattern specification process	Biological process	22	365	618	16123	1.57249	0.0247017	0.346018	1.60727	CXCL12//NRP1//POFUT1//ROR2//PCDH8//LRP6//RBM8A//SMAD2//SMAD5//KIF3B//WNT2B//LRRFIP2//TGFBR1//RARG//BTG2//HIPK1//IL17RD//FOXA2//EGR2//FOXO1//FOXO4//MID1
ssc-miR-124a	GO:0019751	polyol metabolic process	Biological process	6	59	618	16123	2.65312	0.0249984	0.346018	1.60209	PPIP5K2//GDPD5//SGPP1//SPTLC2//SYNJ1//SNCA
ssc-miR-124a	GO:0009164	nucleoside catabolic process	Biological process	35	646	618	16123	1.41349	0.0250699	0.346018	1.60085	GNAI1//RAB11A//RAB27A//RAB32//RAB22A//GNB3//RHOJ//ATL3//ADCY6//RAB10//TUBAL3//ATP5E//CHD1L//ATF7IP//PSMC2//HLTF//AMOT//ADAP2//ACAP3//AGAP3//ACAP2//SGSM1//TBC1D8B//TBC1D4//BCL6//RASAL1//RASA1//SEMA4D//RANGAP1//SIPA1L1//TSC1//DOCK7//PRKG1//IQGAP1//AGXT2
ssc-miR-124a	GO:0009143	nucleoside triphosphate catabolic process	Biological process	34	624	618	16123	1.42152	0.0251051	0.346018	1.60024	GNAI1//RAB11A//RAB27A//RAB32//RAB22A//GNB3//RHOJ//ATL3//ADCY6//RAB10//TUBAL3//ATP5E//CHD1L//ATF7IP//PSMC2//HLTF//AMOT//ADAP2//ACAP3//AGAP3//ACAP2//SGSM1//TBC1D8B//TBC1D4//BCL6//RASAL1//RASA1//SEMA4D//RANGAP1//SIPA1L1//TSC1//DOCK7//PRKG1//IQGAP1
ssc-miR-124a	GO:0007548	sex differentiation	Biological process	15	223	618	16123	1.75487	0.0251247	0.346018	1.5999	AHR//LEPR//RDH10//STAR//NCOA4//WNT2B//ROR2//BMP6//DHCR24//LRP6//FZD4//CBX2//SDC1//HNF4A//DMRTA1
ssc-miR-124a	GO:0006631	fatty acid metabolic process	Biological process	17	263	618	16123	1.68636	0.0252229	0.346018	1.5982	CPT1A//FA2H//HADHA//HADH//ACADSB//PCCB//SNCA//ECI2//PDK4//ELOVL1//MAPK14//ACSS2//TYSND1//AKT2//CRAT//TRIB3//HNF4A
ssc-miR-124a	GO:0001953	negative regulation of cell-matrix adhesion	Biological process	3	17	618	16123	4.60394	0.0255202	0.346018	1.59312	CASK//BCL6//RASA1
ssc-miR-124a	GO:0002446	neutrophil mediated immunity	Biological process	3	17	618	16123	4.60394	0.0255202	0.346018	1.59312	VAMP7//SYK//ACE
ssc-miR-124a	GO:0008207	C21-steroid hormone metabolic process	Biological process	3	17	618	16123	4.60394	0.0255202	0.346018	1.59312	STAR//STARD3//BMP6
ssc-miR-124a	GO:0031057	negative regulation of histone modification	Biological process	3	17	618	16123	4.60394	0.0255202	0.346018	1.59312	SNCA//KDM1A//DNMT3B
ssc-miR-124a	GO:0050996	positive regulation of lipid catabolic process	Biological process	3	17	618	16123	4.60394	0.0255202	0.346018	1.59312	ABHD5//CPT1A//AKT2
ssc-miR-124a	GO:0048812	neuron projection morphogenesis	Biological process	31	559	618	16123	1.4468	0.0255317	0.346018	1.59292	CCKAR//PTPRZ1//DOCK7//NOR-1//ST8SIA4//UNC5B//SEMA4D//RANBP9//COL4A2//ARHGAP39//NEO1//TLN1//PTPN11//EPHA8//SEMA6A//CAP2//RPS6KA4//CXCL12//EGR2//EFNB3//NRCAM//SEMA4F//PPP3CB//NLGN3//MEF2A//KIDINS220//NRP1//RYK//KIF13B//SIPA1L1//SGK1
ssc-miR-124a	GO:0009205	purine ribonucleoside triphosphate metabolic process	Biological process	36	670	618	16123	1.4018	0.0259996	0.349589	1.58503	NME4//GNAI1//RAB11A//RAB27A//RAB32//RAB22A//GNB3//RHOJ//ATL3//ADCY6//RAB10//TUBAL3//ATP5E//CHD1L//ATF7IP//PSMC2//HLTF//ATP1A1//AMOT//ADAP2//ACAP3//AGAP3//ACAP2//SGSM1//TBC1D8B//TBC1D4//BCL6//RASAL1//RASA1//SEMA4D//RANGAP1//SIPA1L1//TSC1//DOCK7//PRKG1//IQGAP1
ssc-miR-124a	GO:0002790	peptide secretion	Biological process	13	185	618	16123	1.83328	0.0260881	0.349589	1.58356	CPT1A//HNF4A//ITPR3//IQGAP1//SMAD2//CCKAR//NNAT//CD38//PPP3CB//HADH//PTPN11//FOXA2//ABCA1
ssc-miR-124a	GO:0009199	ribonucleoside triphosphate metabolic process	Biological process	36	671	618	16123	1.39971	0.0265092	0.349589	1.5766	NME4//GNAI1//RAB11A//RAB27A//RAB32//RAB22A//GNB3//RHOJ//ATL3//ADCY6//RAB10//TUBAL3//ATP5E//CHD1L//ATF7IP//PSMC2//HLTF//ATP1A1//AMOT//ADAP2//ACAP3//AGAP3//ACAP2//SGSM1//TBC1D8B//TBC1D4//BCL6//RASAL1//RASA1//SEMA4D//RANGAP1//SIPA1L1//TSC1//DOCK7//PRKG1//IQGAP1
ssc-miR-124a	GO:1901068	guanosine-containing compound metabolic process	Biological process	30	539	618	16123	1.45208	0.0265475	0.349589	1.57598	NME4//GNAI1//RAB11A//RAB27A//RAB32//RAB22A//GNB3//RHOJ//ATL3//ADCY6//RAB10//TUBAL3//AMOT//ADAP2//ACAP3//AGAP3//ACAP2//SGSM1//TBC1D8B//TBC1D4//BCL6//RASAL1//RASA1//SEMA4D//RANGAP1//SIPA1L1//TSC1//DOCK7//PRKG1//IQGAP1
ssc-miR-124a	GO:0010812	negative regulation of cell-substrate adhesion	Biological process	4	30	618	16123	3.47853	0.0265705	0.349589	1.5756	CASK//BCL6//RASA1//FZD4
ssc-miR-124a	GO:0034103	regulation of tissue remodeling	Biological process	4	30	618	16123	3.47853	0.0265705	0.349589	1.5756	CD38//TNFAIP3//SYK//LRP6
ssc-miR-124a	GO:0035176	social behavior	Biological process	4	30	618	16123	3.47853	0.0265705	0.349589	1.5756	PPP3CB//NLGN3//GRPR//NLGN4X
ssc-miR-124a	GO:0051703	intraspecies interaction between organisms	Biological process	4	30	618	16123	3.47853	0.0265705	0.349589	1.5756	PPP3CB//NLGN3//GRPR//NLGN4X
ssc-miR-124a	GO:0071385	cellular response to glucocorticoid stimulus	Biological process	4	30	618	16123	3.47853	0.0265705	0.349589	1.5756	NR3C1//SGK1//STAR//AHR
ssc-miR-124a	GO:0006152	purine nucleoside catabolic process	Biological process	34	627	618	16123	1.41471	0.026671	0.349589	1.57396	GNAI1//RAB11A//RAB27A//RAB32//RAB22A//GNB3//RHOJ//ATL3//ADCY6//RAB10//TUBAL3//ATP5E//CHD1L//ATF7IP//PSMC2//HLTF//AMOT//ADAP2//ACAP3//AGAP3//ACAP2//SGSM1//TBC1D8B//TBC1D4//BCL6//RASAL1//RASA1//SEMA4D//RANGAP1//SIPA1L1//TSC1//DOCK7//PRKG1//IQGAP1
ssc-miR-124a	GO:0046130	purine ribonucleoside catabolic process	Biological process	34	627	618	16123	1.41471	0.026671	0.349589	1.57396	GNAI1//RAB11A//RAB27A//RAB32//RAB22A//GNB3//RHOJ//ATL3//ADCY6//RAB10//TUBAL3//ATP5E//CHD1L//ATF7IP//PSMC2//HLTF//AMOT//ADAP2//ACAP3//AGAP3//ACAP2//SGSM1//TBC1D8B//TBC1D4//BCL6//RASAL1//RASA1//SEMA4D//RANGAP1//SIPA1L1//TSC1//DOCK7//PRKG1//IQGAP1
ssc-miR-124a	GO:0050864	regulation of B cell activation	Biological process	6	60	618	16123	2.6089	0.0269092	0.351661	1.5701	AHR//IL7//BCL6//CD38//IL27RA//TNFAIP3
ssc-miR-124a	GO:1901658	glycosyl compound catabolic process	Biological process	35	650	618	16123	1.40479	0.0271337	0.353543	1.56649	GNAI1//RAB11A//RAB27A//RAB32//RAB22A//GNB3//RHOJ//ATL3//ADCY6//RAB10//TUBAL3//ATP5E//CHD1L//ATF7IP//PSMC2//HLTF//AMOT//ADAP2//ACAP3//AGAP3//ACAP2//SGSM1//TBC1D8B//TBC1D4//BCL6//RASAL1//RASA1//SEMA4D//RANGAP1//SIPA1L1//TSC1//DOCK7//PRKG1//IQGAP1//AGXT2
ssc-miR-124a	GO:0032501	multicellular organismal process	Biological process	229	5382	618	16123	1.11007	0.0274041	0.356011	1.56218	TNFRSF11B//WDR5//BMP3//ROR2//LEPR//POFUT1//RAB11A//DLL4//MAPK14//JAG1//VEZF1//RBPJ//NRCAM//ELK3//AHR//FOXO1//CXCL12//NRP1//MYO1E//AMOT//FZD4//ZFP36L1//RASA1//RAD21//BMP6//CTSH//RDH10//SDC1//TIMELESS//CCKAR//TGFBR1//VIM//SLC34A2//KDM1A//SMAD2//COPS3//FOXA2//KIDINS220//NOR-1//PCDH8//IRAK4//TLR4//RPS6KA4//ACE//TSC1//RRM2B//PROX1//NASP//IFT122//LRP6//RELA//KLF6//FSCN1//TFEB//NSDHL//SYK//SNCA//GLRB//E…
ssc-miR-124a	GO:0046907	intracellular transport	Biological process	66	1362	618	16123	1.26422	0.0278529	0.360773	1.55513	RPS15//BCL6//KPNB1//PPP1R10//MCM3AP//EEA1//RBM8A//TSC1//RAB27A//KIF13B//TRAK1//CBLB//EGR2//SCARB2//SNX16//TOMM34//STARD3//SLC25A1//CPT1A//PCNA//RAB32//RAB22A//CASK//TLK1//IPO8//AP1G1//ARFIP1//GGA2//APPBP2//RAB10//STAU1//ATL3//VAMP7//LMAN2L//SCAMP2//RAB11A//G3BP2//KIF3B//KIF13A//MTM1//RYR1//ABCA1//VPS37B//VPS36//ACTR2//STAR//LMTK2//HNF4A//MAVS//PIKFYVE//VPS35//NOLC1//ATP5E//DMAP1//ANKRD27//CGI-51/…
ssc-miR-124a	GO:0040011	locomotion	Biological process	58	1176	618	16123	1.2867	0.0281927	0.363147	1.54986	CXCL12//CCKAR//NRCAM//EPHB4//AMOT//EPHA8//MAPK14//PLP2//NOR-1//ST8SIA4//UNC5B//SEMA4D//RANBP9//COL4A2//ARHGAP39//NEO1//TLN1//PTPN11//SEMA6A//CAP2//RPS6KA4//EGR2//VCAN//TGFBR1//PROX1//NRP1//PKN2//PKN3//CTSH//ACE//EFNB3//MMP14//CDC42BPA//RASGEF1A//FSCN1//PARP9//SH3KBP1//LRP6//SORD//AKT2//JAG1//SGK1//CYR61//ROR2//PTP4A1//PTPRJ//SYK//SEMA4F//FZD4//SNCA//DEF6//LRRC57//DLL4//RYK//GP6//ITGA3//ELMO2//MSN
ssc-miR-124a	GO:0006184	GTP catabolic process	Biological process	29	520	618	16123	1.45496	0.0282016	0.363147	1.54973	AMOT//ADAP2//ACAP3//AGAP3//ACAP2//SGSM1//TBC1D8B//TBC1D4//BCL6//RASAL1//RASA1//SEMA4D//RANGAP1//SIPA1L1//TSC1//DOCK7//PRKG1//IQGAP1//GNAI1//RAB11A//RAB27A//RAB32//RAB22A//GNB3//RHOJ//ATL3//ADCY6//RAB10//TUBAL3
ssc-miR-124a	GO:0045089	positive regulation of innate immune response	Biological process	11	149	618	16123	1.92603	0.0284048	0.364694	1.54661	MAVS//MAP3K1//MEF2A//IRAK4//IKBKG//CHUK//RELA//MAPK14//MAPKAPK3//TNFAIP3//IKBKE
ssc-miR-124a	GO:0009144	purine nucleoside triphosphate metabolic process	Biological process	36	676	618	16123	1.38935	0.0291758	0.372454	1.53498	NME4//GNAI1//RAB11A//RAB27A//RAB32//RAB22A//GNB3//RHOJ//ATL3//ADCY6//RAB10//TUBAL3//ATP5E//CHD1L//ATF7IP//PSMC2//HLTF//ATP1A1//AMOT//ADAP2//ACAP3//AGAP3//ACAP2//SGSM1//TBC1D8B//TBC1D4//BCL6//RASAL1//RASA1//SEMA4D//RANGAP1//SIPA1L1//TSC1//DOCK7//PRKG1//IQGAP1
ssc-miR-124a	GO:0007167	enzyme linked receptor protein signaling pathway	Biological process	45	879	618	16123	1.33561	0.0292021	0.372454	1.53459	ROR1//FOXO1//FOXO4//CHUK//ITPR3//RBM8A//PTPN11//TRIB3//ADCY6//EPS8//TGFBR1//SMAD5//SMAD2//AKT2//TSC1//PIK3R1//EEF2K//SNCA//PTPRJ//BMP6//PCSK6//BCL9L//CYR61//FZD4//NRP1//IL17RD//SH3KBP1//RELA//MYO1E//NEO1//MAPK14//MAPK12//MEF2A//MAPKAPK3//RAPGEF1//RALGDS//KIDINS220//PLEKHG5//EFNB3//SIPA1L1//EPHB4//EPHA8//LIFR//HNF4A//GP6
ssc-miR-124a	GO:0051246	regulation of protein metabolic process	Biological process	64	1319	618	16123	1.26588	0.0293708	0.372454	1.53208	MAP3K1//TGFBR1//RAPGEF1//KIDINS220//IKBKG//MAPK14//PTPN11//MAPKAPK3//IL17RD//IMPACT//SNCA//LRP6//MAVS//CYR61//ACE//ZFP36L1//EIF4H//SH3BP5//TRIB3//TLN1//ERN1//TATDN2//ZBTB17//BMP6//SAMD4A//PTGFRN//TSC1//TP53//UBQLN1//N4BP1//TNFAIP3//PIM1//EEF2K//UHRF1//CSNK1E//RPS6KA4//CNKSR3//ARAF//DOCK7//EGR1//ADCY6//CD86//RELA//HNF4A//STK38//PTPRJ//FZD4//HIPK3//CBLB//PROX1//TRAF4//DNAJC1//FMR1//EIF3E//SEMA4D//N…
ssc-miR-124a	GO:0033628	regulation of cell adhesion mediated by integrin	Biological process	4	31	618	16123	3.36632	0.0296105	0.372454	1.52855	SYK//FOXA2//PTPN11//EPHA8
ssc-miR-124a	GO:0001775	cell activation	Biological process	36	677	618	16123	1.3873	0.0297333	0.372454	1.52676	SNCA//ELF4//SYK//IL12RB1//IL7//PIK3R5//CALU//GNAI1//FGG//GP6//ITPR3//MAPK14//TLN1//ACTN1//BCL6//KLF6//RBPJ//PPP3CB//AHR//CD38//CD86//CAV1//PTPN11//IL15RA//ZFP36L1//CXCL12//KIF13B//TLR4//VAMP7//RAB27A//CD48//NKAP//CBLB//IL27RA//TNFAIP3//PRKG1
ssc-miR-124a	GO:0019217	regulation of fatty acid metabolic process	Biological process	7	78	618	16123	2.34132	0.0297516	0.372454	1.52649	SNCA//PDK4//TYSND1//CPT1A//AKT2//TRIB3//HNF4A
ssc-miR-124a	GO:0014037	Schwann cell differentiation	Biological process	3	18	618	16123	4.34817	0.0297725	0.372454	1.52618	RELA//LGI4//EGR2
ssc-miR-124a	GO:0031113	regulation of microtubule polymerization	Biological process	3	18	618	16123	4.34817	0.0297725	0.372454	1.52618	SNCA//SGK1//CLIP1
ssc-miR-124a	GO:0050691	regulation of defense response to virus by host	Biological process	3	18	618	16123	4.34817	0.0297725	0.372454	1.52618	MAVS//IL12RB1//TNFAIP3
ssc-miR-124a	GO:1901069	guanosine-containing compound catabolic process	Biological process	29	523	618	16123	1.44662	0.0300975	0.375088	1.52147	GNAI1//RAB11A//RAB27A//RAB32//RAB22A//GNB3//RHOJ//ATL3//ADCY6//RAB10//TUBAL3//AMOT//ADAP2//ACAP3//AGAP3//ACAP2//SGSM1//TBC1D8B//TBC1D4//BCL6//RASAL1//RASA1//SEMA4D//RANGAP1//SIPA1L1//TSC1//DOCK7//PRKG1//IQGAP1
ssc-miR-124a	GO:0009119	ribonucleoside metabolic process	Biological process	39	745	618	16123	1.36573	0.0301539	0.375088	1.52066	PRPS2//ATP5E//NME4//GNAI1//RAB11A//RAB27A//RAB32//RAB22A//GNB3//RHOJ//ATL3//ADCY6//RAB10//TUBAL3//CHD1L//ATF7IP//PSMC2//HLTF//MAT1A//ATP1A1//AMOT//ADAP2//ACAP3//AGAP3//ACAP2//SGSM1//TBC1D8B//TBC1D4//BCL6//RASAL1//RASA1//SEMA4D//RANGAP1//SIPA1L1//TSC1//DOCK7//PRKG1//IQGAP1//DNMT3B
ssc-miR-124a	GO:0043085	positive regulation of catalytic activity	Biological process	47	927	618	16123	1.32274	0.0303363	0.376291	1.51804	MAP3K1//TGFBR1//RAPGEF1//KIDINS220//IKBKG//MAPK14//PTPN11//MAPKAPK3//FADD//SNCA//HIP1//AIFM1//TLN1//ERN1//TATDN2//ZBTB17//CAP2//ITPR3//ADCY6//TP53//CTSH//VDR//PIM1//PCNA//RASAL1//RASA1//SEMA4D//DNAJC1//RANGAP1//SIPA1L1//TSC1//DOCK7//FZD4//IQGAP1//ADAP2//EPHA8//PROX1//CYR61//TRAF4//POT1//PSMA4//CDC20//ANAPC7//PSMC2//TRIB3//UHRF1//GMFB
ssc-miR-124a	GO:0031100	organ regeneration	Biological process	5	46	618	16123	2.83576	0.0305995	0.376366	1.51429	TGFBR1//NOR-1//CXCL12//CCKAR//PRPS2
ssc-miR-124a	GO:0032846	positive regulation of homeostatic process	Biological process	5	46	618	16123	2.83576	0.0305995	0.376366	1.51429	POT1//SYK//LRP6//SNCA//HNF4A
ssc-miR-124a	GO:0090263	positive regulation of canonical Wnt receptor signaling pathway	Biological process	5	46	618	16123	2.83576	0.0305995	0.376366	1.51429	RAD21//ROR2//LRP6//WNT2B//CSNK1E
ssc-miR-124a	GO:0006644	phospholipid metabolic process	Biological process	15	229	618	16123	1.70889	0.0308351	0.378204	1.51095	ABHD5//SGPP1//SPHK2//SPTLC2//GPAT//PRDX6//LIPG//PIP4K2A//PIKFYVE//PIK3R1//OCRL//SYNJ1//MTMR3//MTM1//SNCA
ssc-miR-124a	GO:0007155	cell adhesion	Biological process	41	792	618	16123	1.35057	0.0311577	0.380804	1.50644	ROR2//CD164//CASK//BCL6//RASA1//PCDH8//PCDHAC2//DSG2//NLGN3//MSN//SYK//ITGB1//ITGA3//ST8SIA4//EGFL6//FZD4//ICAM3//LRP6//NRCAM//CLDN4//CLDN18//CLDN6//CYTH4//PTPN11//EPHA8//ACTN1//TSC1//PTPRJ//SEMA4D//PRKG1//FOXA2//VCAN//SELE//SCARB2//CXCL12//TLN1//NRP1//CD151//EPHB4//CTNND1//NLGN4X
ssc-miR-124a	GO:0042454	ribonucleoside catabolic process	Biological process	34	635	618	16123	1.39689	0.0312205	0.380804	1.50556	GNAI1//RAB11A//RAB27A//RAB32//RAB22A//GNB3//RHOJ//ATL3//ADCY6//RAB10//TUBAL3//ATP5E//CHD1L//ATF7IP//PSMC2//HLTF//AMOT//ADAP2//ACAP3//AGAP3//ACAP2//SGSM1//TBC1D8B//TBC1D4//BCL6//RASAL1//RASA1//SEMA4D//RANGAP1//SIPA1L1//TSC1//DOCK7//PRKG1//IQGAP1
ssc-miR-124a	GO:0022610	biological adhesion	Biological process	41	794	618	16123	1.34716	0.0322499	0.390879	1.49147	ROR2//CD164//CASK//BCL6//RASA1//VCAN//SELE//SCARB2//CXCL12//TLN1//NRP1//CD151//EPHB4//CTNND1//NLGN4X//PCDH8//PCDHAC2//DSG2//NLGN3//MSN//SYK//ITGB1//ITGA3//ST8SIA4//EGFL6//FZD4//ICAM3//LRP6//NRCAM//CLDN4//CLDN18//CLDN6//CYTH4//PTPN11//EPHA8//ACTN1//TSC1//PTPRJ//SEMA4D//PRKG1//FOXA2
ssc-miR-124a	GO:0006807	nitrogen compound metabolic process	Biological process	234	5532	618	16123	1.10355	0.0325529	0.390879	1.48741	SMARCAD1//NAGS//MYST2//NASP//MCM3AP//PCNA//POLA1//MAT1A//VDR//RARG//TP53//CAV1//EPC1//MEF2A//KDM1A//ID4//SEMA4D//SPDEF//BCL6//PROX1//DNMT3B//CBX4//ATF7IP//CBX2//TFCP2L1//WNT2B//TIMELESS//GLIS2//DMAP1//RPS15//RBM8A//EIF3E//SCAF11//ZFP36L1//CNOT1//CDK13//PTBP1//POLR2B//PRPF38B//SMU1//FOXA2//NCOA1//XRCC6//FTSJ1//PUS7//ST8SIA4//URM1//IRF1//NR3C1//PMF1//RREB1//NFAT5//DTX4//GSTA4//GLO1//SLC29A1//NME4//…
ssc-miR-124a	GO:0033500	carbohydrate homeostasis	Biological process	8	97	618	16123	2.15167	0.0326435	0.390879	1.4862	PPP3CB//SLC2A4//HNF4A//PTPN11//FOXA2//STAR//SLC29A1//MEF2A
ssc-miR-124a	GO:0042593	glucose homeostasis	Biological process	8	97	618	16123	2.15167	0.0326435	0.390879	1.4862	PPP3CB//FOXA2//STAR//SLC29A1//MEF2A//SLC2A4//HNF4A//PTPN11
ssc-miR-124a	GO:0046467	membrane lipid biosynthetic process	Biological process	8	97	618	16123	2.15167	0.0326435	0.390879	1.4862	ST8SIA4//SPHK2//SPTLC2//B4GALT6//B3GNT5//ELOVL1//SGPL1//SGPP1
ssc-miR-124a	GO:0050804	regulation of synaptic transmission	Biological process	13	191	618	16123	1.77569	0.0326532	0.390879	1.48607	SNCA//CDC20//ACTN1//PPP3CB//SIPA1L1//STAR//EGR2//RAB11A//RIMS1//GNAI1//LGI4//NLGN3//CD38
ssc-miR-124a	GO:0031076	embryonic camera-type eye development	Biological process	4	32	618	16123	3.26112	0.0328477	0.390879	1.48349	PROX1//HIPK1//LRP6//RDH10
ssc-miR-124a	GO:0048048	embryonic eye morphogenesis	Biological process	4	32	618	16123	3.26112	0.0328477	0.390879	1.48349	PROX1//HIPK1//LRP6//RARG
ssc-miR-124a	GO:0071384	cellular response to corticosteroid stimulus	Biological process	4	32	618	16123	3.26112	0.0328477	0.390879	1.48349	NR3C1//SGK1//AHR//STAR
ssc-miR-124a	GO:0051707	response to other organism	Biological process	24	419	618	16123	1.49436	0.0331444	0.392969	1.47959	MAVS//IL12RB1//SYK//RBPJ//HBXIP//CXCL12//IKBKG//CHUK//IFI44//IL27RA//PGLYRP4//TLR4//MAPK14//ACE//SNCA//KCNJ8//MAPKAPK3//CCKAR//AP1G1//TNFAIP3//FADD//RELA//STAR//ABCA1
ssc-miR-124a	GO:0043967	histone H4 acetylation	Biological process	5	47	618	16123	2.77543	0.0332023	0.392969	1.47883	WDR5//MYST2//PHF17//EPC1//DMAP1
ssc-miR-124a	GO:0019637	organophosphate metabolic process	Biological process	61	1258	618	16123	1.26505	0.0333436	0.393078	1.47699	PRPS2//NME4//ATP5E//GNAI1//RAB11A//RAB27A//RAB32//RAB22A//GNB3//RHOJ//ATL3//ADCY6//RAB10//TUBAL3//PDE4B//CHD1L//ATF7IP//PSMC2//HLTF//SNCA//ABHD5//SGPP1//SPHK2//SPTLC2//ATP1A1//CAP2//GPAT//SMARCAD1//RRM2B//PRDX6//LIPG//AMOT//PGM1//ABCA1//ADAP2//ACAP3//AGAP3//ACAP2//SGSM1//TBC1D8B//TBC1D4//BCL6//RASAL1//RASA1//SEMA4D//DNAJC1//RANGAP1//SIPA1L1//TSC1//DOCK7//PRKG1//ACTN1//IQGAP1//PIP4K2A//PIKFYVE//PI…
ssc-miR-124a	GO:0021700	developmental maturation	Biological process	10	134	618	16123	1.94694	0.0334215	0.393078	1.47597	TFCP2L1//RBM8A//EPHA8//LGI4//RYR1//SEMA4D//NRCAM//RBPJ//FEM1B//CDC20
ssc-miR-124a	GO:0071216	cellular response to biotic stimulus	Biological process	7	80	618	16123	2.28279	0.033543	0.393078	1.4744	TLR4//MAPK14//STAR//RELA//ABCA1//SYK//TNFAIP3
ssc-miR-124a	GO:0006575	cellular modified amino acid metabolic process	Biological process	11	153	618	16123	1.87568	0.0335697	0.393078	1.47405	GSTA4//GLO1//MAT1A//IYD//ALDH1L2//MTHFD1//TET1//PADI1//PADI2//DNMT3B//BHMT
ssc-miR-124a	GO:0002757	immune response-activating signal transduction	Biological process	15	232	618	16123	1.68679	0.0340236	0.395149	1.46822	MAP3K1//MEF2A//IRAK4//IKBKG//CHUK//RELA//MAPK14//MAPKAPK3//TNFAIP3//IKBKE//SYK//CD38//KLHL6//PTPRJ//CBLB
ssc-miR-124a	GO:0007409	axonogenesis	Biological process	28	507	618	16123	1.44081	0.0341221	0.395149	1.46696	NOR-1//ST8SIA4//UNC5B//SEMA4D//RANBP9//COL4A2//ARHGAP39//NEO1//TLN1//PTPN11//EPHA8//SEMA6A//CAP2//RPS6KA4//CXCL12//EGR2//EFNB3//NRCAM//SEMA4F//PPP3CB//NLGN3//NRP1//RYK//KIF13B//SIPA1L1//CCKAR//PTPRZ1//DOCK7
ssc-miR-124a	GO:0031638	zymogen activation	Biological process	3	19	618	16123	4.11932	0.0343737	0.395149	1.46377	DHCR24//CTSH//MMP14
ssc-miR-124a	GO:0043984	histone H4-K16 acetylation	Biological process	3	19	618	16123	4.11932	0.0343737	0.395149	1.46377	WDR5//MYST2//PHF17
ssc-miR-124a	GO:0048846	axon extension involved in axon guidance	Biological process	3	19	618	16123	4.11932	0.0343737	0.395149	1.46377	CXCL12//NRP1//RYK
ssc-miR-124a	GO:1902284	neuron projection extension involved in neuron projection guidance	Biological process	3	19	618	16123	4.11932	0.0343737	0.395149	1.46377	CXCL12//NRP1//RYK
ssc-miR-124a	GO:0072521	purine-containing compound metabolic process	Biological process	45	889	618	16123	1.32059	0.0343764	0.395149	1.46374	PRPS2//ATP5E//NME4//GNAI1//RAB11A//RAB27A//RAB32//RAB22A//GNB3//RHOJ//ATL3//ADCY6//RAB10//TUBAL3//PDE4B//CHD1L//ATF7IP//PSMC2//HLTF//MAT1A//ATP1A1//CAP2//AMOT//ABCA1//ADAP2//ACAP3//AGAP3//ACAP2//SGSM1//TBC1D8B//TBC1D4//BCL6//RASAL1//RASA1//SEMA4D//DNAJC1//RANGAP1//SIPA1L1//TSC1//DOCK7//PRKG1//ACTN1//IQGAP1//DNMT3B//UHRF1
ssc-miR-124a	GO:0009617	response to bacterium	Biological process	16	253	618	16123	1.6499	0.0348105	0.398706	1.45829	MAVS//SYK//RBPJ//IL27RA//PGLYRP4//TLR4//MAPK14//ACE//SNCA//KCNJ8//MAPKAPK3//CCKAR//STAR//RELA//ABCA1//TNFAIP3
ssc-miR-124a	GO:0015850	organic hydroxy compound transport	Biological process	10	135	618	16123	1.93252	0.0349126	0.398706	1.45702	CPT1A//ABCA1//SNCA//AQP2//STAR//LIPG//CXCL12//PTPN11//LDLRAP1//LRP6
ssc-miR-124a	GO:0090276	regulation of peptide hormone secretion	Biological process	11	154	618	16123	1.8635	0.0349583	0.398706	1.45645	CPT1A//HNF4A//ITPR3//IQGAP1//NNAT//CD38//PPP3CB//HADH//PTPN11//FOXA2//CCKAR
ssc-miR-124a	GO:0009451	RNA modification	Biological process	6	64	618	16123	2.44584	0.0355099	0.402134	1.44965	FTSJ1//PUS7//URM1//ADAR//NSUN2//PUS1
ssc-miR-124a	GO:0032526	response to retinoic acid	Biological process	7	81	618	16123	2.2546	0.0355539	0.402134	1.44911	RARG//ABCA1//FZD4//CTSH//BMP6//CD38//SYNJ1
ssc-miR-124a	GO:0003158	endothelium development	Biological process	5	48	618	16123	2.7176	0.0359388	0.402134	1.44444	VEZF1//JAG1//TGFBR1//BMP6//PROX1
ssc-miR-124a	GO:0046849	bone remodeling	Biological process	5	48	618	16123	2.7176	0.0359388	0.402134	1.44444	IL7//CD38//TNFAIP3//SYK//LRP6
ssc-miR-124a	GO:0010627	regulation of intracellular protein kinase cascade	Biological process	35	665	618	16123	1.37311	0.036075	0.402134	1.44279	MAP3K1//TGFBR1//RAPGEF1//KIDINS220//IKBKG//MAPK14//PTPN11//MAPKAPK3//IL17RD//G3BP2//FOXO1//MID1//HNF4A//FADD//MAVS//CHUK//RELA//ZDHHC17//PLEKHG5//IKBKE//OTUD7B//TNFAIP3//TRIB3//STK38//PTPRJ//LEPR//EPHA8//RYK//FZD4//HIPK3//TRAF4//SYK//CYR61//CNKSR3//CD27
ssc-miR-124a	GO:0045321	leukocyte activation	Biological process	26	466	618	16123	1.45561	0.0361319	0.402134	1.44211	SNCA//ELF4//SYK//IL12RB1//IL7//BCL6//KLF6//RBPJ//PPP3CB//AHR//CD38//CD86//CAV1//PTPN11//IL15RA//ZFP36L1//CXCL12//KIF13B//TLR4//VAMP7//RAB27A//CD48//NKAP//CBLB//IL27RA//TNFAIP3
ssc-miR-124a	GO:0002753	cytoplasmic pattern recognition receptor signaling pathway	Biological process	4	33	618	16123	3.1623	0.0362836	0.402134	1.44029	IKBKG//CHUK//TNFAIP3//RELA
ssc-miR-124a	GO:0006081	cellular aldehyde metabolic process	Biological process	4	33	618	16123	3.1623	0.0362836	0.402134	1.44029	RELA//GLO1//RDH10//AGXT2
ssc-miR-124a	GO:0055081	anion homeostasis	Biological process	4	33	618	16123	3.1623	0.0362836	0.402134	1.44029	SLC34A2//HNF4A//ABCA1//LIPG
ssc-miR-124a	GO:0070423	nucleotide-binding oligomerization domain containing signaling pathway	Biological process	4	33	618	16123	3.1623	0.0362836	0.402134	1.44029	RELA//IKBKG//CHUK//TNFAIP3
ssc-miR-124a	GO:2001251	negative regulation of chromosome organization	Biological process	4	33	618	16123	3.1623	0.0362836	0.402134	1.44029	POT1//SNCA//KDM1A//DNMT3B
ssc-miR-124a	GO:0040007	growth	Biological process	36	688	618	16123	1.36512	0.0364263	0.402134	1.43858	CYR61//POT1//RARG//TGFBR1//CD38//SGK1//TP53//FHL1C//HNF4A//BCL6//PHF17//PTPRJ//NRCAM//SEMA4F//SMAD2//PTPN11//KLF6//NPY1R//LGMN//TFCP2L1//IL7//NLGN4X//SEMA4D//PPP3CB//NLGN3//CXCL12//NRP1//RYK//PROX1//RAD21//RDH10//LRP6//AHR//BMP6//BMP3
ssc-miR-124a	GO:0010741	negative regulation of intracellular protein kinase cascade	Biological process	10	136	618	16123	1.91831	0.0364494	0.402134	1.43831	IL17RD//G3BP2//FOXO1//HNF4A//OTUD7B//TNFAIP3//STK38//PTPRJ//HIPK3//CNKSR3
ssc-miR-124a	GO:1901615	organic hydroxy compound metabolic process	Biological process	19	317	618	16123	1.56369	0.036794	0.404919	1.43422	PPIP5K2//ACSS2//GDPD5//IYD//SGPP1//SPTLC2//NSDHL//DHCR24//LEPR//ABCA1//STARD3//CPT1A//STAR//BMP6//LGMN//SNCA//SYNJ1//VDR//LDLRAP1
ssc-miR-124a	GO:0065008	regulation of biological quality	Biological process	108	2396	618	16123	1.17596	0.0375249	0.411449	1.42568	PCNA//POLA1//XRCC6//CCKAR//TNFAIP3//SNCA//ACE//RDH10//AHR//IRF1//RAB27A//HNF4A//KDM1A//SH2B3//PTPN11//ITGA3//KIF3A//EFEMP2//KIF3B//KIF2A//TXN2//SELT//PDIA4//AIFM1//TMX4//IYD//ANKRD13C//STAR//STARD3//RHCG//CXCL12//TRPM8//CYBRD1//STEAP3//SGK1//SLC9A9//TLN1//CD38//LRP6//G3BP2//GAD2//SLC29A1//CPT1A//ITPR3//IQGAP1//NPY1R//GNB3//SEMA4D//RHOJ//SH3KBP1//RASA1//ABHD5//RYR1//RIMS1//SYNJ1//TSC1//ID4//LGI4//…
ssc-miR-124a	GO:0071495	cellular response to endogenous stimulus	Biological process	38	735	618	16123	1.34882	0.0376388	0.411449	1.42436	TGFBR1//SMAD5//FOXO1//FOXO4//AKT2//TSC1//PTPN11//PIK3R1//TRIB3//EEF2K//CHUK//ITPR3//ADCY6//SMAD2//BCL9L//STAR//SLC2A4//SGK1//CCKAR//LEPR//IL17RD//VDR//RARG//NR3C2//NOR-1//AR//HNF4A//PGRMC2//NR3C1//RELA//RYR1//GNB3//AHR//EGR1//STK16//SNCA//CTSH//LMO2
ssc-miR-124a	GO:0006163	purine nucleotide metabolic process	Biological process	43	849	618	16123	1.32135	0.0377298	0.411449	1.42332	PRPS2//ATP5E//NME4//GNAI1//RAB11A//RAB27A//RAB32//RAB22A//GNB3//RHOJ//ATL3//ADCY6//RAB10//TUBAL3//PDE4B//CHD1L//ATF7IP//PSMC2//HLTF//ATP1A1//CAP2//AMOT//ABCA1//ADAP2//ACAP3//AGAP3//ACAP2//SGSM1//TBC1D8B//TBC1D4//BCL6//RASAL1//RASA1//SEMA4D//DNAJC1//RANGAP1//SIPA1L1//TSC1//DOCK7//PRKG1//ACTN1//IQGAP1//UHRF1
ssc-miR-124a	GO:0002791	regulation of peptide secretion	Biological process	11	156	618	16123	1.83961	0.0378559	0.411449	1.42187	CPT1A//HNF4A//ITPR3//IQGAP1//NNAT//CD38//PPP3CB//HADH//PTPN11//FOXA2//CCKAR
ssc-miR-124a	GO:0090087	regulation of peptide transport	Biological process	11	156	618	16123	1.83961	0.0378559	0.411449	1.42187	CPT1A//HNF4A//ITPR3//IQGAP1//NNAT//CD38//PPP3CB//HADH//PTPN11//FOXA2//CCKAR
ssc-miR-124a	GO:0030324	lung development	Biological process	10	137	618	16123	1.90431	0.0380325	0.412347	1.41985	RDH10//RAD21//FOXA2//CTSH//WNT2B//TGFBR1//MMP14//SMAD2//PROX1//TIMELESS
ssc-miR-124a	GO:0009615	response to virus	Biological process	12	176	618	16123	1.7788	0.038648	0.417751	1.41287	MAVS//IL12RB1//AP1G1//TNFAIP3//FADD//RELA//KCNJ8//HBXIP//CXCL12//IKBKG//CHUK//IFI44
ssc-miR-124a	GO:0051149	positive regulation of muscle cell differentiation	Biological process	5	49	618	16123	2.66214	0.0388102	0.417751	1.41105	MAML1//MAPK12//MEF2A//NEO1//MAPK14
ssc-miR-124a	GO:0002009	morphogenesis of an epithelium	Biological process	19	319	618	16123	1.55389	0.0388163	0.417751	1.41099	CXCL12//NRP1//TIMELESS//TSC1//IFT122//LRP6//JAG1//PCDH8//CYR61//MMP14//DEF6//ROR2//RDH10//RAD21//FOXA2//FEM1B//CTSH//WNT2B//RARG
ssc-miR-124a	GO:0035116	embryonic hindlimb morphogenesis	Biological process	3	20	618	16123	3.91335	0.0393198	0.422135	1.40539	RARG//RAD21//LRP6
ssc-miR-124a	GO:0048008	platelet-derived growth factor receptor signaling pathway	Biological process	4	34	618	16123	3.06929	0.0399188	0.427495	1.39882	SNCA//PTPRJ//MYO1E//NRP1
ssc-miR-124a	GO:0009108	coenzyme biosynthetic process	Biological process	8	101	618	16123	2.06646	0.0400673	0.427495	1.39721	ACSS2//MAT1A//SNCA//MTHFD1//PDK4//SLC25A1//ELOVL1//TET1
ssc-miR-124a	GO:0040008	regulation of growth	Biological process	25	449	618	16123	1.45262	0.0401404	0.427495	1.39642	CYR61//POT1//CCKAR//TGFBR1//CD38//SGK1//TP53//FHL1C//HNF4A//BCL6//PHF17//PTPRJ//NRCAM//SEMA4F//NPY1R//PTPN11//LGMN//TFCP2L1//IL7//NLGN4X//SEMA4D//CXCL12//NRP1//RYK//PROX1
ssc-miR-124a	GO:0060759	regulation of response to cytokine stimulus	Biological process	6	66	618	16123	2.37173	0.0404032	0.427495	1.39358	HIPK1//PARP9//PTPN11//TYK2//FADD//MAVS
ssc-miR-124a	GO:0061351	neural precursor cell proliferation	Biological process	6	66	618	16123	2.37173	0.0404032	0.427495	1.39358	ID4//LRP6//DOCK7//BTG2//KDM1A//PROX1
ssc-miR-124a	GO:1902275	regulation of chromatin organization	Biological process	6	66	618	16123	2.37173	0.0404032	0.427495	1.39358	TLK1//TP53//RPS6KA4//SNCA//DNMT3B//KDM1A
ssc-miR-124a	GO:0048729	tissue morphogenesis	Biological process	23	407	618	16123	1.47432	0.0414292	0.437297	1.38269	CXCL12//NRP1//TIMELESS//NOR-1//SMAD2//TSC1//IFT122//LRP6//JAG1//PCDH8//CYR61//MMP14//PROX1//TNNI1//DEF6//ROR2//RDH10//RAD21//FOXA2//FEM1B//CTSH//WNT2B//RARG
ssc-miR-124a	GO:0032990	cell part morphogenesis	Biological process	35	673	618	16123	1.35678	0.0416834	0.438926	1.38004	CCKAR//PTPRZ1//DOCK7//NOR-1//ST8SIA4//UNC5B//SEMA4D//RANBP9//COL4A2//ARHGAP39//NEO1//TLN1//PTPN11//EPHA8//SEMA6A//CAP2//RPS6KA4//CXCL12//EGR2//KIF3A//STK36//EFNB3//NRCAM//SEMA4F//PPP3CB//NLGN3//MEF2A//KIDINS220//NRP1//RYK//KIF13B//SIPA1L1//SGK1//IFT122//MTM1
ssc-miR-124a	GO:0061053	somite development	Biological process	5	50	618	16123	2.6089	0.0418176	0.439285	1.37864	POFUT1//ROR2//PCDH8//FOXA2//LRP6
ssc-miR-124a	GO:0045834	positive regulation of lipid metabolic process	Biological process	7	84	618	16123	2.17408	0.0420592	0.440768	1.37614	ABHD5//CPT1A//AKT2//BMP6//EPHA8//HNF4A//LDLRAP1
ssc-miR-124a	GO:0070661	leukocyte proliferation	Biological process	11	159	618	16123	1.8049	0.0425107	0.444067	1.3715	ELF4//AHR//IL7//BCL6//CD38//ACE//PPP3CB//CXCL12//IL12RB1//CBLB//TNFAIP3
ssc-miR-124a	GO:0033043	regulation of organelle organization	Biological process	25	452	618	16123	1.44298	0.0428594	0.444067	1.36795	TLK1//MID1//CDK13//CDC20//ANAPC7//CXCL12//RASA1//KANK1//CEP250//TP53//SNCA//SGK1//CLIP1//POT1//RPS6KA4//MTM1//NEK2//TSC1//CAPN6//AMOT//FHOD1//DNMT3B//KDM1A//PROX1//BID
ssc-miR-124a	GO:0046879	hormone secretion	Biological process	14	219	618	16123	1.66779	0.0429011	0.444067	1.36753	CPT1A//HNF4A//ITPR3//IQGAP1//PTPN11//SMAD2//CCKAR//NNAT//CD38//PPP3CB//FZD4//HADH//NPY1R//FOXA2
ssc-miR-124a	GO:0043648	dicarboxylic acid metabolic process	Biological process	6	67	618	16123	2.33633	0.043002	0.444067	1.36651	L2HGDH//ASPA//NAGS//ALDH1L2//STAR//MTHFD1
ssc-miR-124a	GO:0050796	regulation of insulin secretion	Biological process	10	140	618	16123	1.8635	0.0430652	0.444067	1.36587	NNAT//CD38//PPP3CB//HADH//PTPN11//FOXA2//CPT1A//HNF4A//ITPR3//IQGAP1
ssc-miR-124a	GO:0045664	regulation of neuron differentiation	Biological process	19	323	618	16123	1.53465	0.043103	0.444067	1.36549	IL15RA//ITM2C//NRCAM//SEMA4F//ID4//JAG1//FOXA2//DTX4//CXCL12//BMP6//DNMT3B//SEMA4D//NRP1//RYK//KIF13B//SIPA1L1//CDC20//SGK1//PROX1
ssc-miR-124a	GO:0015833	peptide transport	Biological process	13	199	618	16123	1.70431	0.0431562	0.444067	1.36496	ABCA1//CPT1A//HNF4A//ITPR3//IQGAP1//SMAD2//CCKAR//NNAT//CD38//PPP3CB//HADH//PTPN11//FOXA2
ssc-miR-124a	GO:0032940	secretion by cell	Biological process	35	675	618	16123	1.35276	0.043183	0.444067	1.36469	SNCA//SYK//CALU//FGG//TLN1//ACTN1//ARFGEF2//GAD2//GLRB//CPT1A//HNF4A//ITPR3//IQGAP1//PDIA4//STEAP3//RIMS1//SYNJ1//PTPN11//PPP3CB//VAMP7//SMAD2//CCKAR//NNAT//CD38//CXCL12//FZD4//RAB27A//HADH//NPY1R//ABCA1//ARFIP1//DNAJC1//FOXA2//RBPJ//PCSK6
ssc-miR-124a	GO:0007411	axon guidance	Biological process	21	366	618	16123	1.49691	0.0435001	0.444123	1.36151	CXCL12//EGR2//EFNB3//SEMA4F//NRCAM//NRP1//RYK//NOR-1//ST8SIA4//UNC5B//SEMA4D//RANBP9//COL4A2//ARHGAP39//NEO1//TLN1//PTPN11//EPHA8//SEMA6A//CAP2//RPS6KA4
ssc-miR-124a	GO:0097485	neuron projection guidance	Biological process	21	366	618	16123	1.49691	0.0435001	0.444123	1.36151	NOR-1//ST8SIA4//UNC5B//SEMA4D//RANBP9//COL4A2//ARHGAP39//NEO1//TLN1//PTPN11//EPHA8//SEMA6A//CAP2//RPS6KA4//CXCL12//EGR2//EFNB3//SEMA4F//NRCAM//NRP1//RYK
ssc-miR-124a	GO:0000018	regulation of DNA recombination	Biological process	4	35	618	16123	2.9816	0.0437536	0.444123	1.35899	POT1//BCL6//IL27RA//SMARCAD1
ssc-miR-124a	GO:0030888	regulation of B cell proliferation	Biological process	4	35	618	16123	2.9816	0.0437536	0.444123	1.35899	IL7//BCL6//CD38//AHR
ssc-miR-124a	GO:2001252	positive regulation of chromosome organization	Biological process	4	35	618	16123	2.9816	0.0437536	0.444123	1.35899	TP53//POT1//RPS6KA4//DNMT3B
ssc-miR-124a	GO:0045087	innate immune response	Biological process	25	453	618	16123	1.43979	0.0437953	0.444123	1.35857	MASP2//MAVS//MAP3K1//MEF2A//IRAK4//IKBKG//CHUK//RELA//MAPK14//MAPKAPK3//IKBKE//SNCA//RAB27A//PARP9//IRF1//PTPN11//EGR1//ADAR//TYK2//FADD//TNFAIP3//STAR//IL12RB1//C7//SYK
ssc-miR-124a	GO:0031570	DNA integrity checkpoint	Biological process	11	160	618	16123	1.79362	0.0441462	0.44665	1.35511	POLA1//MAPK14//PTPN11//PSMA4//PSMC2//RFWD2//FOXO4//WDR5//TP53//RINT1//FEM1B
ssc-miR-124a	GO:0001701	in utero embryonic development	Biological process	14	220	618	16123	1.66021	0.0442818	0.446991	1.35378	TGFBR1//NASP//TFEB//NSDHL//VIM//SLC34A2//RDH10//KDM1A//MYO1E//SMAD2//AMOT//COPS3//FOXA2//KIDINS220
ssc-miR-124a	GO:0006400	tRNA modification	Biological process	3	21	618	16123	3.727	0.0446056	0.447176	1.35061	URM1//NSUN2//PUS1
ssc-miR-124a	GO:0032845	negative regulation of homeostatic process	Biological process	3	21	618	16123	3.727	0.0446056	0.447176	1.35061	POT1//CD38//TNFAIP3
ssc-miR-124a	GO:0046785	microtubule polymerization	Biological process	3	21	618	16123	3.727	0.0446056	0.447176	1.35061	SNCA//SGK1//CLIP1
ssc-miR-124a	GO:0042445	hormone metabolic process	Biological process	10	141	618	16123	1.85028	0.0448389	0.448491	1.34835	RDH10//IYD//STAR//STARD3//KDM1A//BMP6//PCSK6//ACE//RDH11//PTPN11
ssc-miR-124a	GO:0048168	regulation of neuronal synaptic plasticity	Biological process	5	51	618	16123	2.55774	0.0449619	0.448699	1.34716	RAB11A//SNCA//RIMS1//STAR//EGR2
ssc-miR-124a	GO:0051128	regulation of cellular component organization	Biological process	57	1187	618	16123	1.2528	0.0453332	0.44971	1.34358	CYR61//POT1//TLK1//MID1//CDK13//CDC20//ANAPC7//RBM8A//CXCL12//SEMA4D//RHOJ//SH3KBP1//RASA1//SMAD2//BCL9L//FOXA2//IL15RA//ITM2C//CAMSAP1//TGFBR1//CD38//SGK1//TP53//FHL1C//HNF4A//BCL6//PHF17//PTPRJ//NRCAM//SEMA4F//KANK1//CEP250//SNCA//CLIP1//BID//RPS6KA4//MTM1//AR//ATF7IP//NEK2//LDLRAP1//HIP1//SYNJ1//NRP1//RYK//SYK//KIF13B//SIPA1L1//TSC1//CAPN6//AMOT//FHOD1//DNMT3B//KDM1A//NLGN3//PROX1//PIK3R1
ssc-miR-124a	GO:0046903	secretion	Biological process	38	746	618	16123	1.32893	0.0453476	0.44971	1.34345	CCKAR//SNCA//SYK//CALU//FGG//TLN1//ACTN1//ABCA1//ARFGEF2//GAD2//GLRB//SLC29A1//CPT1A//HNF4A//ITPR3//IQGAP1//PDIA4//STEAP3//RIMS1//SYNJ1//PTPN11//PPP3CB//VAMP7//SMAD2//NNAT//CD38//PCSK6//CXCL12//FZD4//RAB27A//HADH//NPY1R//ACE//ARFIP1//DNAJC1//SGK1//FOXA2//RBPJ
ssc-miR-124a	GO:0001525	angiogenesis	Biological process	19	325	618	16123	1.5252	0.0453704	0.44971	1.34323	CXCL12//NRP1//EPHB4//FOXO4//COL4A2//AMOT//CTSH//HIPK1//TNFAIP3//LEPR//POFUT1//RAB11A//DLL4//MAPK14//JAG1//VEZF1//RBPJ//NRCAM//ELK3
ssc-miR-124a	GO:1901566	organonitrogen compound biosynthetic process	Biological process	28	521	618	16123	1.4021	0.0455338	0.450313	1.34167	NAGS//ST8SIA4//PRPS2//ATP5E//NME4//MAT1A//ALDH4A1//SMOX//SPHK2//SPTLC2//B4GALT6//ATP1A1//CAP2//SRM//MTR//BHMT//MTHFD1//PADI1//PADI2//ADI1//ELOVL1//SGPL1//SGPP1//CHSY1//GLCE//ABCA1//SNCA//MRPS9
ssc-miR-124a	GO:0071222	cellular response to lipopolysaccharide	Biological process	6	68	618	16123	2.30197	0.0457033	0.450973	1.34005	TLR4//MAPK14//TNFAIP3//STAR//RELA//ABCA1
ssc-miR-124a	GO:0042592	homeostatic process	Biological process	47	955	618	16123	1.28396	0.0465592	0.458389	1.33199	PCNA//POLA1//XRCC6//CCKAR//TNFAIP3//AHR//TXN2//SELT//PDIA4//AIFM1//TMX4//RHCG//CXCL12//TRPM8//CYBRD1//STEAP3//SGK1//SLC9A9//CD38//LRP6//KDM1A//RYR1//SFXN1//SLC34A2//POT1//PPP3CB//SLC2A4//HNF4A//PTPN11//LDLRAP1//ABCA1//LIPG//CTSH//IL7//LMO2//MAPK14//SYK//BCL6//TPCN2//SNCA//NPY1R//ITPR3//SLC30A2//FOXA2//STAR//SLC29A1//MEF2A
ssc-miR-124a	GO:0001558	regulation of cell growth	Biological process	17	284	618	16123	1.56167	0.0468786	0.460501	1.32903	TGFBR1//CD38//SGK1//TP53//FHL1C//HNF4A//BCL6//PHF17//PTPRJ//NRCAM//SEMA4F//SEMA4D//CXCL12//NRP1//RYK//CYR61//POT1
ssc-miR-124a	GO:0051969	regulation of transmission of nerve impulse	Biological process	13	202	618	16123	1.67899	0.0476446	0.461491	1.32199	SNCA//CDC20//ACTN1//PPP3CB//SIPA1L1//STAR//EGR2//RAB11A//RIMS1//GNAI1//LGI4//NLGN3//CD38
ssc-miR-124a	GO:0003001	generation of a signal involved in cell-cell signaling	Biological process	19	327	618	16123	1.51587	0.0477225	0.461491	1.32128	SNCA//GAD2//CPT1A//HNF4A//ITPR3//IQGAP1//RIMS1//SYNJ1//PTPN11//SMAD2//CCKAR//NNAT//CD38//PPP3CB//FZD4//HADH//NPY1R//ACTN1//FOXA2
ssc-miR-124a	GO:0023061	signal release	Biological process	19	327	618	16123	1.51587	0.0477225	0.461491	1.32128	SNCA//GAD2//CPT1A//HNF4A//ITPR3//IQGAP1//RIMS1//SYNJ1//PTPN11//SMAD2//CCKAR//NNAT//CD38//PPP3CB//FZD4//HADH//NPY1R//ACTN1//FOXA2
ssc-miR-124a	GO:0033627	cell adhesion mediated by integrin	Biological process	4	36	618	16123	2.89878	0.0477879	0.461491	1.32068	PTPN11//EPHA8//SYK//FOXA2
ssc-miR-124a	GO:0042446	hormone biosynthetic process	Biological process	4	36	618	16123	2.89878	0.0477879	0.461491	1.32068	STAR//STARD3//KDM1A//BMP6
ssc-miR-124a	GO:0046717	acid secretion	Biological process	4	36	618	16123	2.89878	0.0477879	0.461491	1.32068	CCKAR//ACE//SGK1//SYK
ssc-miR-124a	GO:0030072	peptide hormone secretion	Biological process	12	182	618	16123	1.72015	0.0478202	0.461491	1.32039	CPT1A//HNF4A//ITPR3//IQGAP1//SMAD2//CCKAR//NNAT//CD38//PPP3CB//HADH//PTPN11//FOXA2
ssc-miR-124a	GO:0046883	regulation of hormone secretion	Biological process	12	182	618	16123	1.72015	0.0478202	0.461491	1.32039	CPT1A//HNF4A//ITPR3//IQGAP1//PTPN11//NNAT//CD38//PPP3CB//HADH//NPY1R//FOXA2//CCKAR
ssc-miR-124a	GO:0045454	cell redox homeostasis	Biological process	5	52	618	16123	2.50856	0.0482436	0.464556	1.31656	TXN2//SELT//PDIA4//AIFM1//TMX4
ssc-miR-124a	GO:0050770	regulation of axonogenesis	Biological process	8	105	618	16123	1.98773	0.0485385	0.466374	1.31391	NRCAM//SEMA4F//SEMA4D//CXCL12//NRP1//RYK//KIF13B//SIPA1L1
ssc-miR-124a	GO:0007626	locomotory behavior	Biological process	9	124	618	16123	1.89356	0.0489631	0.469425	1.31013	GLRB//EFNB3//CXCL12//SNCA//FOXA2//EPS8//LGI4//FZD4//NPY1R
ssc-miR-124a	GO:0000041	transition metal ion transport	Biological process	7	87	618	16123	2.09911	0.0492904	0.470509	1.30724	MMGT1//SFXN1//LMTK2//STEAP3//SLC31A2//SLC30A2//SLC39A2
ssc-miR-124a	GO:0009953	dorsal/ventral pattern formation	Biological process	7	87	618	16123	2.09911	0.0492904	0.470509	1.30724	RBM8A//SMAD2//WNT2B//LRRFIP2//FOXA2//LRP6//IL17RD
ssc-miR-124a	GO:0010243	response to organonitrogen compound	Biological process	32	615	618	16123	1.35748	0.0495498	0.47124	1.30496	PPP3CB//FOXO1//FOXO4//AKT2//TSC1//PTPN11//PIK3R1//TRIB3//EEF2K//SNCA//RRM2B//RELA//MAPK14//JAG1//HADH//EGR2//FOXA2//STAR//SLC2A4//SGK1//LEPR//NOR-1//CXCL12//BTG2//STC2//LRP6//HNF4A//SDC1//RYR1//GNB3//ADCY6//EGR1
ssc-miR-124a	GO:0044767	single-organism developmental process	Biological process	144	3316	618	16123	1.13294	0.0495817	0.47124	1.30468	VDR//BCL6//MAPK14//TFCP2L1//ROR2//LEPR//POFUT1//RAB11A//DLL4//JAG1//VEZF1//RBPJ//NRCAM//ELK3//AHR//FOXO1//CXCL12//NRP1//MYO1E//AMOT//FZD4//ZFP36L1//RASA1//BMP6//CTSH//RDH10//TIMELESS//TGFBR1//VIM//SLC34A2//KDM1A//SMAD2//COPS3//FOXA2//KIDINS220//NOR-1//PCDH8//ACE//TSC1//RRM2B//PROX1//NASP//IFT122//LRP6//RELA//KLF6//FSCN1//TFEB//SYK//EPHB4//WNT2B//IL12RB1//IL7//RYR1//NPY1R//NLGN4X//RARG//HNF4A//RBM…
ssc-miR-124a	GO:0005622	intracellular	Cellular component	462	11472	532	16040	1.21421	9.67264e-18	5.3393e-15	17.0145	ERCC4//MYST2//PHF16//PHF20//GTF3C3//LYZ//SEC23A//ARF4//ARF1//GALNT10//MAN2A1//MBTPS1//ARFIP1//EXOC1//FBXO21//UBE2V1//SMURF2//SHOC2//DIS3//SMC2//BRD4//LCK//GNAI1//ATP5L//CDK6//MAP1LC3B//HELLS//BUB3//NDEL1//KIF2C//ATM//TERF2IP//RAD50//TP53//STAG2//POLA1//ASF1B//RUNX2//PAX6//HNRNPK//NCAPG//SBDS//RGS14//KIF2A//EIF4E//DDX6//DCP1A//CDKN2AIP//GFAP//TLK2//VCL//ILF2//LARP6//ERG//STS//HPS4//CD164//VPS36//R…
ssc-miR-124a	GO:0044464	cell part	Cellular component	503	13279	532	16040	1.14208	1.24946e-16	2.43244e-14	15.9033	IRAK1//GOT2//SOD1//ADAM10//PRKACA//APOA1//ATP6V1A//STS//RGS10//ARF4//SLC7A2//ADSS//MCOLN3//SLC2A8//KCNAB1//AKT2//NFATC2//PTCHD1//CD164//SFRP5//STK38//RHOV//LAMP2//MCMBP//SLK//GLDN//ATP5B//RGS4//ARF4//NRP1//ARF1//ADAP2//STX6//MME//SYT1//ZBTB33//CCDC88A//MLLT4//PXK//DLG3//STAMBP//STK38L//MTM1//DRP2//ADCY2//PPP1R16B//EPS15//PLXNC1//IKBKE//UTRN//CALD1//RGS14//BCORL1//IL10RA//PRMT8//EXOC1//IGF2BP1//SM…
ssc-miR-124a	GO:0005623	cell	Cellular component	503	13281	532	16040	1.1419	1.32198e-16	2.43244e-14	15.8788	IRAK1//GOT2//SOD1//ADAM10//PRKACA//APOA1//ATP6V1A//STS//RGS10//ARF4//SLC7A2//ADSS//MCOLN3//SLC2A8//KCNAB1//AKT2//NFATC2//PTCHD1//CD164//SFRP5//STK38//RHOV//LAMP2//MCMBP//SLK//GLDN//ATP5B//RGS4//ARF4//NRP1//ARF1//ADAP2//STX6//MME//SYT1//ZBTB33//CCDC88A//MLLT4//PXK//DLG3//STAMBP//STK38L//MTM1//DRP2//ADCY2//PPP1R16B//EPS15//PLXNC1//IKBKE//UTRN//CALD1//RGS14//BCORL1//IL10RA//PRMT8//EXOC1//IGF2BP1//SM…
ssc-miR-124a	GO:0044424	intracellular part	Cellular component	432	10743	532	16040	1.21241	7.7379e-14	1.06783e-11	13.1114	ERCC4//MYST2//PHF16//PHF20//GTF3C3//LYZ//SEC23A//ARF4//ARF1//GALNT10//MAN2A1//MBTPS1//ARFIP1//EXOC1//FBXO21//UBE2V1//SMURF2//SHOC2//DIS3//SMC2//BRD4//LCK//GNAI1//ATP5L//CDK6//MAP1LC3B//HELLS//BUB3//NDEL1//KIF2C//ATM//TERF2IP//RAD50//TP53//STAG2//POLA1//ASF1B//RUNX2//PAX6//HNRNPK//NCAPG//SBDS//RGS14//KIF2A//EIF4E//DDX6//DCP1A//CDKN2AIP//GFAP//TLK2//VCL//ILF2//LARP6//ERG//STS//HPS4//CD164//VPS36//R…
ssc-miR-124a	GO:0005737	cytoplasm	Cellular component	325	7710	532	16040	1.27093	5.8898e-10	6.50234e-08	9.2299	LYZ//SEC23A//ARF4//ARF1//GALNT10//MAN2A1//MBTPS1//ARFIP1//EXOC1//SHOC2//LCK//ATP5L//MAP1LC3B//EIF4E//DDX6//DCP1A//STS//HPS4//CD164//VPS36//RHOA//SOD1//TP53//ME1//UCP2//HSD17B4//PRKACA//ALDH1L2//LACTB//CHCHD1//HKDC1//GHITM//FRMD6//SPTLC2//TXN2//AGK//TACO1//SLC25A46//TRIT1//RIPK1//TMEM143//USP48//GSTZ1//TMEM126A//FAM162A//GFAP//IRAK1//VCL//UGP2//PSMA4//ARG1//SMAD4//KMO//KPNA5//NPY1R//PGM1//PRDX6//A…
ssc-miR-124a	GO:0043229	intracellular organelle	Cellular component	353	8842	532	16040	1.2037	5.42958e-08	4.99521e-06	7.26523	ERCC4//MYST2//PHF16//PHF20//GTF3C3//LYZ//SEC23A//ARF4//ARF1//GALNT10//MAN2A1//MBTPS1//ARFIP1//DIS3//SMC2//BRD4//LCK//ATP5L//MAP1LC3B//HELLS//BUB3//NDEL1//KIF2C//ATM//TERF2IP//RAD50//TP53//STAG2//POLA1//ASF1B//RUNX2//PAX6//HNRNPK//NCAPG//SBDS//RGS14//KIF2A//EIF4E//DDX6//DCP1A//CDKN2AIP//GFAP//TLK2//VCL//STS//HPS4//CD164//VPS36//RHOA//SOD1//ME1//UCP2//HSD17B4//PRKACA//ALDH1L2//LACTB//CHCHD1//HKDC1/…
ssc-miR-124a	GO:0043226	organelle	Cellular component	353	8858	532	16040	1.20152	7.00016e-08	5.52013e-06	7.15489	ERCC4//MYST2//PHF16//PHF20//GTF3C3//LYZ//SEC23A//ARF4//ARF1//GALNT10//MAN2A1//MBTPS1//ARFIP1//DIS3//SMC2//BRD4//LCK//ATP5L//MAP1LC3B//HELLS//BUB3//NDEL1//KIF2C//ATM//TERF2IP//RAD50//TP53//STAG2//POLA1//ASF1B//RUNX2//PAX6//HNRNPK//NCAPG//SBDS//RGS14//KIF2A//EIF4E//DDX6//DCP1A//CDKN2AIP//GFAP//TLK2//VCL//STS//HPS4//CD164//VPS36//RHOA//SOD1//ME1//UCP2//HSD17B4//PRKACA//ALDH1L2//LACTB//CHCHD1//HKDC1/…
ssc-miR-124a	GO:0043231	intracellular membrane-bounded organelle	Cellular component	312	7756	532	16040	1.21286	8.22594e-07	5.6759e-05	6.08481	ERCC4//MYST2//PHF16//PHF20//GTF3C3//LYZ//SEC23A//ARF4//ARF1//GALNT10//MAN2A1//MBTPS1//ARFIP1//DIS3//SMC2//BRD4//ATP5L//MAP1LC3B//TERF2IP//RAD50//RUNX2//PAX6//HNRNPK//CDKN2AIP//STS//HPS4//CD164//VPS36//RHOA//SOD1//TP53//ME1//UCP2//HSD17B4//PRKACA//ALDH1L2//LACTB//CHCHD1//HKDC1//GHITM//FRMD6//SPTLC2//TXN2//AGK//TACO1//SLC25A46//TRIT1//RIPK1//TMEM143//USP48//GSTZ1//TMEM126A//FAM162A//SCD//ARL6IP5//M…
ssc-miR-124a	GO:0043227	membrane-bounded organelle	Cellular component	312	7768	532	16040	1.21098	9.79332e-07	6.00657e-05	6.00907	ERCC4//MYST2//PHF16//PHF20//GTF3C3//LYZ//SEC23A//ARF4//ARF1//GALNT10//MAN2A1//MBTPS1//ARFIP1//DIS3//SMC2//BRD4//ATP5L//MAP1LC3B//TERF2IP//RAD50//RUNX2//PAX6//HNRNPK//CDKN2AIP//STS//HPS4//CD164//VPS36//RHOA//SOD1//TP53//ME1//UCP2//HSD17B4//PRKACA//ALDH1L2//LACTB//CHCHD1//HKDC1//GHITM//FRMD6//SPTLC2//TXN2//AGK//TACO1//SLC25A46//TRIT1//RIPK1//TMEM143//USP48//GSTZ1//TMEM126A//FAM162A//SCD//ARL6IP5//M…
ssc-miR-124a	GO:0043233	organelle lumen	Cellular component	140	2914	532	16040	1.44854	1.40444e-06	7.74172e-05	5.8525	MYST2//PHF16//PHF20//DIS3//SMC2//BRD4//TERF2IP//ERCC4//RAD50//RUNX2//PAX6//HNRNPK//CDKN2AIP//NARF//CASK//PSMA4//KPNA5//PPARA//PRKACA//PSMA5//UBE2D2//ATM//NCOA3//RFC5//SF3A1//STAG2//FMR1//NUP214//ANAPC7//RORA//RRM2B//POLA1//RBMX//ELAVL1//CCNE2//CCRN4L//XPC//KPNB1//EGR1//TRIM27//NR5A2//POLR3E//ZFP36L2//PSMA2//NR1D2//SRSF10//MAML3//HNRNPC//POLR2B//MAP3K7//KAT2A//ATRX//AHR//SMAD4//SELP//TP53//DECR1//…
ssc-miR-124a	GO:0031974	membrane-enclosed lumen	Cellular component	141	2945	532	16040	1.44353	1.54273e-06	7.74172e-05	5.81171	MYST2//PHF16//PHF20//DIS3//SMC2//BRD4//TERF2IP//ERCC4//RAD50//RUNX2//PAX6//HNRNPK//CDKN2AIP//NARF//CASK//PSMA4//KPNA5//PPARA//PRKACA//PSMA5//UBE2D2//ATM//NCOA3//RFC5//SF3A1//STAG2//FMR1//NUP214//ANAPC7//RORA//RRM2B//POLA1//RBMX//ELAVL1//CCNE2//CCRN4L//XPC//KPNB1//EGR1//TRIM27//NR5A2//POLR3E//ZFP36L2//PSMA2//NR1D2//SRSF10//MAML3//HNRNPC//POLR2B//MAP3K7//KAT2A//ATRX//AHR//SMAD4//SELP//TP53//DECR1//…
ssc-miR-124a	GO:0070013	intracellular organelle lumen	Cellular component	138	2871	532	16040	1.44923	1.683e-06	7.74182e-05	5.77391	MYST2//PHF16//PHF20//DIS3//SMC2//BRD4//TERF2IP//ERCC4//RAD50//RUNX2//PAX6//HNRNPK//CDKN2AIP//NARF//CASK//PSMA4//KPNA5//PPARA//PRKACA//PSMA5//UBE2D2//ATM//NCOA3//RFC5//SF3A1//STAG2//FMR1//NUP214//ANAPC7//RORA//RRM2B//POLA1//RBMX//ELAVL1//CCNE2//CCRN4L//XPC//KPNB1//EGR1//TRIM27//NR5A2//POLR3E//ZFP36L2//PSMA2//NR1D2//SRSF10//MAML3//HNRNPC//POLR2B//MAP3K7//KAT2A//ATRX//AHR//SMAD4//SELP//TP53//DECR1//…
ssc-miR-124a	GO:0043235	receptor complex	Cellular component	19	164	532	16040	3.49303	2.19843e-06	9.33489e-05	5.65789	NRP1//ITGAV//ITGA2//ITGB6//ITGA5//ITGA4//CHRNA7//SDCBP//IL13RA1//INSR//NLGN1//EPS8//GRIA4//DLG4//AHR//CD3G//TLR4//TGFBR1//RIPK1
ssc-miR-124a	GO:0044422	organelle part	Cellular component	240	5709	532	16040	1.26749	2.67254e-06	0.000105374	5.57308	ERCC4//MYST2//PHF16//PHF20//GTF3C3//LYZ//SEC23A//ARF4//ARF1//GALNT10//MAN2A1//MBTPS1//ARFIP1//DIS3//SMC2//BRD4//LCK//ATP5L//MAP1LC3B//HELLS//BUB3//NDEL1//KIF2C//ATM//TERF2IP//RAD50//TP53//STAG2//POLA1//ASF1B//RUNX2//PAX6//HNRNPK//NCAPG//SBDS//RGS14//KIF2A//CDKN2AIP//GFAP//TLK2//VCL//PNPLA8//STS//FAF1//NARF//AAAS//KPNB1//CASK//PSMA4//KPNA5//PPARA//PRKACA//PSMA5//UBE2D2//NCOA3//RFC5//SF3A1//FMR1//N…
ssc-miR-124a	GO:0044446	intracellular organelle part	Cellular component	236	5609	532	16040	1.26858	3.33734e-06	0.000122814	5.4766	ERCC4//MYST2//PHF16//PHF20//GTF3C3//LYZ//SEC23A//ARF4//ARF1//GALNT10//MAN2A1//MBTPS1//ARFIP1//DIS3//SMC2//BRD4//LCK//ATP5L//MAP1LC3B//HELLS//BUB3//NDEL1//KIF2C//ATM//TERF2IP//RAD50//TP53//STAG2//POLA1//ASF1B//RUNX2//PAX6//HNRNPK//NCAPG//SBDS//RGS14//KIF2A//CDKN2AIP//GFAP//TLK2//VCL//PNPLA8//STS//FAF1//NARF//AAAS//KPNB1//CASK//PSMA4//KPNA5//PPARA//PRKACA//PSMA5//UBE2D2//NCOA3//RFC5//SF3A1//FMR1//N…
ssc-miR-124a	GO:0031981	nuclear lumen	Cellular component	122	2509	532	16040	1.46606	4.80742e-06	0.000165856	5.31809	MYST2//PHF16//PHF20//DIS3//SMC2//BRD4//TERF2IP//ERCC4//RAD50//RUNX2//PAX6//HNRNPK//CDKN2AIP//NARF//CASK//PSMA4//KPNA5//PPARA//PRKACA//PSMA5//UBE2D2//ATM//NCOA3//RFC5//SF3A1//STAG2//FMR1//NUP214//ANAPC7//RORA//RRM2B//POLA1//RBMX//ELAVL1//CCNE2//CCRN4L//XPC//KPNB1//EGR1//TRIM27//NR5A2//POLR3E//ZFP36L2//PSMA2//NR1D2//SRSF10//MAML3//HNRNPC//POLR2B//MAP3K7//KAT2A//ATRX//AHR//SMAD4//SELP//TP53//DECR1//…
ssc-miR-124a	GO:0043234	protein complex	Cellular component	145	3164	532	16040	1.38173	1.2078e-05	0.00039218	4.918	ERCC4//MYST2//PHF16//PHF20//GTF3C3//EXOC1//FBXO21//UBE2V1//SMURF2//SHOC2//DIS3//GNAI1//ATP5L//CDK6//BUB3//NDEL1//KIF2C//NCAPG//SMC2//SBDS//RGS14//KIF2A//GFAP//TLK2//NRP1//PRPS2//CD1D//THBS1//ITGAV//ITGA2//ITGB6//ITGA5//ITGA4//NARF//AAAS//KPNB1//POLA1//RFC5//POLR2B//AHR//TP53//HNF4A//POU5F1//FOS//NCOA6//TFEB//LPIN1//SMAD5//ATF7IP//NPAS2//FOXP1//DCP1A//MAP3K7//KAT2A//ANAPC7//TIMM23//ATP5B//ARL6IP1/…
ssc-miR-124a	GO:0044428	nuclear part	Cellular component	132	2841	532	16040	1.40086	1.78961e-05	0.000548815	4.74724	ERCC4//MYST2//PHF16//PHF20//GTF3C3//DIS3//SMC2//BRD4//TERF2IP//RAD50//RUNX2//PAX6//HNRNPK//CDKN2AIP//STS//POLA1//NDEL1//FAF1//NARF//AAAS//KPNB1//CASK//PSMA4//KPNA5//PPARA//PRKACA//PSMA5//UBE2D2//ATM//NCOA3//RFC5//SF3A1//STAG2//FMR1//NUP214//ANAPC7//RORA//RRM2B//RBMX//ELAVL1//CCNE2//CCRN4L//XPC//EGR1//TRIM27//NR5A2//POLR3E//ZFP36L2//PSMA2//NR1D2//SRSF10//MAML3//HNRNPC//POLR2B//MAP3K7//KAT2A//DHX15…
ssc-miR-124a	GO:0005634	nucleus	Cellular component	198	4671	532	16040	1.27805	2.60839e-05	0.000757806	4.58363	ERCC4//MYST2//PHF16//PHF20//GTF3C3//DIS3//SMC2//BRD4//TERF2IP//RAD50//RUNX2//PAX6//HNRNPK//CDKN2AIP//STS//POLA1//NDEL1//FAF1//NARF//AAAS//KPNB1//CASK//PSMA4//KPNA5//PPARA//PRKACA//PSMA5//UBE2D2//ATM//NCOA3//RFC5//SF3A1//STAG2//FMR1//NUP214//ANAPC7//RORA//RRM2B//RBMX//ELAVL1//CCNE2//CCRN4L//XPC//EGR1//TRIM27//NR5A2//POLR3E//ZFP36L2//PSMA2//NR1D2//SRSF10//MAML3//HNRNPC//POLR2B//MAP3K7//KAT2A//DHX15…
ssc-miR-124a	GO:0005654	nucleoplasm	Cellular component	65	1204	532	16040	1.62772	6.3695e-05	0.00171794	4.19589	MYST2//PHF16//PHF20//POLR2B//MAP3K7//KAT2A//PIP5K1A//SMN1//HEY2//SUDS3//MORF4L1//RPRD1B//MED14//RBM8A//RGS14//IKBKE//N4BP1//SKIL//AFF2//PHF12//TAF5L//SUPT7L//INTS2//STK38//TBX18//MSL1//PSMA4//KPNA5//PPARA//PRKACA//PSMA5//UBE2D2//ATM//NCOA3//RFC5//SF3A1//STAG2//FMR1//NUP214//ANAPC7//RORA//RRM2B//POLA1//RBMX//ELAVL1//CCNE2//CCRN4L//CDKN2AIP//XPC//ERCC4//KPNB1//EGR1//DIS3//TERF2IP//RAD50//TRIM27//NR…
ssc-miR-124a	GO:0044444	cytoplasmic part	Cellular component	241	5973	532	16040	1.21651	6.53564e-05	0.00171794	4.18471	LYZ//SEC23A//ARF4//ARF1//GALNT10//MAN2A1//MBTPS1//ARFIP1//EXOC1//SHOC2//LCK//ATP5L//MAP1LC3B//EIF4E//DDX6//DCP1A//STS//HPS4//CD164//VPS36//RHOA//SOD1//TP53//ME1//UCP2//HSD17B4//PRKACA//ALDH1L2//LACTB//CHCHD1//HKDC1//GHITM//FRMD6//SPTLC2//TXN2//AGK//TACO1//SLC25A46//TRIT1//RIPK1//TMEM143//USP48//GSTZ1//TMEM126A//FAM162A//GFAP//IRAK1//VCL//UGP2//PSMA4//ARG1//SMAD4//KMO//KPNA5//NPY1R//PGM1//PRDX6//A…
ssc-miR-124a	GO:0005829	cytosol	Cellular component	112	2404	532	16040	1.40468	8.49945e-05	0.00213259	4.07061	CCT2//MAP3K7//UBQLN4//AHR//GFAP//IRAK1//RHOA//VCL//SOD1//UGP2//PSMA4//ARG1//SMAD4//KMO//KPNA5//TP53//ME1//NPY1R//PGM1//PRKACA//PRDX6//A2M//ATP6V1A//PSMA5//ABHD5//UBE2D2//DAB1//EIF4E//ADSS//LNPEP//POU5F1//AKT2//NFATC2//AIMP1//OAZ2//SDCBP//CASK//TCP1//RHOV//IFIT2//NUP214//ANAPC7//SEC23A//UPB1//BUB3//RBM8A//SERPINB8//ATP6V1D//COPZ1//UROC1//RGS4//SMN1//LCK//ARF4//NRP1//ARF1//SMAD5//TMOD1//ELAVL1//EIF…
ssc-miR-124a	GO:0001726	ruffle	Cellular component	11	91	532	16040	3.64455	0.000207009	0.00489882	3.68401	RHOA//ITGA5//WWC2//PIP5K1A//MYO5A//MTMR14//MTM1//CDK6//ABL1//RASA1//ACAP2
ssc-miR-124a	GO:0043228	non-membrane-bounded organelle	Cellular component	154	3599	532	16040	1.29012	0.000221867	0.00489882	3.65391	SMC2//BRD4//LCK//HELLS//BUB3//NDEL1//KIF2C//ATM//TERF2IP//ERCC4//RAD50//TP53//STAG2//POLA1//ASF1B//RUNX2//PAX6//HNRNPK//NCAPG//SBDS//RGS14//KIF2A//EIF4E//DDX6//DCP1A//CDKN2AIP//GFAP//TLK2//VCL//NARF//RFC5//SETD2//RBMX//ATRX//AHR//POLR2B//SMAD4//SELP//PSMA5//DECR1//NFATC2//NCOA3//FOS//STX16//TRIM35//CASK//STK38//CHCHD1//HKDC1//RUFY2//AAAS//SCAMP2//ILF2//SF3A1//FMR1//VPAC1//MCMBP//DPP8//RBM8A//NCOA…
ssc-miR-124a	GO:0043232	intracellular non-membrane-bounded organelle	Cellular component	154	3599	532	16040	1.29012	0.000221867	0.00489882	3.65391	SMC2//BRD4//LCK//HELLS//BUB3//NDEL1//KIF2C//ATM//TERF2IP//ERCC4//RAD50//TP53//STAG2//POLA1//ASF1B//RUNX2//PAX6//HNRNPK//NCAPG//SBDS//RGS14//KIF2A//EIF4E//DDX6//DCP1A//CDKN2AIP//GFAP//TLK2//VCL//NARF//RFC5//SETD2//RBMX//ATRX//AHR//POLR2B//SMAD4//SELP//PSMA5//DECR1//NFATC2//NCOA3//FOS//STX16//TRIM35//CASK//STK38//CHCHD1//HKDC1//RUFY2//AAAS//SCAMP2//ILF2//SF3A1//FMR1//VPAC1//MCMBP//DPP8//RBM8A//NCOA…
ssc-miR-124a	GO:0005730	nucleolus	Cellular component	72	1481	532	16040	1.46578	0.000602865	0.0127993	3.21978	CDKN2AIP//AHR//POLR2B//SMAD4//SELP//TP53//PSMA5//DECR1//NFATC2//NCOA3//FOS//STX16//TRIM35//CASK//STK38//CHCHD1//HKDC1//RUFY2//AAAS//SCAMP2//ILF2//SF3A1//FMR1//VPAC1//MCMBP//RUNX2//DPP8//BUB3//RBM8A//NCOA6//RRM2B//POLA1//CCT2//TXN2//FEM1B//MYST2//FAM32A//CD79B//ZNF641//SCAF8//ZBTB33//PAX6//MLLT4//BHLHE40//PHF12//VWA5A//SBDS//STAMBP//STK38L//ZNF384//BTBD10//GOLIM4//N4BP1//HLTF//DIS3//LARP6//PRKD3//…
ssc-miR-124a	GO:0030425	dendrite	Cellular component	19	253	532	16040	2.26426	0.000806176	0.0164818	3.09357	SOD1//KLHL3//DLG4//CHRNA7//DLG3//PCSK1//PLK2//ATXN10//BMPR2//CASK//TXN2//BMPR1A//MAP1LC3B//MME//DRP2//ADCY2//MAP1S//KCNJ14//IGF2BP1
ssc-miR-124a	GO:0005871	kinesin complex	Cellular component	5	24	532	16040	6.28133	0.000992045	0.0195575	3.00347	KIF3B//KIF1C//NDEL1//KIF2C//KIF5C
ssc-miR-124a	GO:0042995	cell projection	Cellular component	52	1014	532	16040	1.54617	0.00115331	0.0219526	2.93805	MYO5A//MTMR14//MTM1//CDK6//ABL1//RASA1//ACAP2//INA//NRP1//LYZ//IQGAP2//DAB1//MME//SYT1//RHOA//CCDC88A//PIP5K1A//CCK//NPY1R//DST//CHRNA7//MAP1LC3B//NDEL1//LSAMP//PCSK1//PLK2//ATXN10//BMPR2//CASK//TXN2//BMPR1A//DRP2//ADCY2//MAP1S//KCNJ14//IGF2BP1//DLG3//SLC34A2//CYBRD1//NLGN1//ITGA5//WWC2//SOD1//KLHL3//DLG4//SMURF1//TMEM17//GRIA4//DIXDC1//ADCY5//GFAP//SFRP5
ssc-miR-124a	GO:0048471	perinuclear region of cytoplasm	Cellular component	23	355	532	16040	1.9534	0.0017893	0.0329231	2.74732	PCSK1//PRKACA//ATXN10//DAB1//VPS33A//CAV2//LNPEP//SEC23A//MTMR14//STX6//FBXL5//LSAMP//MEX3D//TLK2//ANKRD13C//MAP1S//FAF1//TP53BP2//AGGF1//CAPN6//ABL1//RAB10//WWC2
ssc-miR-124a	GO:0043005	neuron projection	Cellular component	32	563	532	16040	1.7137	0.00220749	0.0372455	2.6561	INA//NRP1//RHOA//CCK//NPY1R//DST//CHRNA7//MAP1LC3B//MME//NDEL1//LSAMP//PCSK1//PLK2//ATXN10//BMPR2//CASK//TXN2//BMPR1A//DRP2//ADCY2//MAP1S//KCNJ14//IGF2BP1//MYO5A//DLG3//SOD1//KLHL3//DLG4//SMURF1//GRIA4//DIXDC1//SYT1
ssc-miR-124a	GO:0044297	cell body	Cellular component	21	318	532	16040	1.99106	0.00221416	0.0372455	2.65479	SOD1//PCSK1//ATXN10//DAB1//LNPEP//BMPR2//TXN2//BMPR1A//NRP1//CHRNA7//MAP1LC3B//DLG3//MAP1S//KLHL3//DIXDC1//KCNJ14//GRIA4//SMURF1//GOT2//GFAP//NDEL1
ssc-miR-124a	GO:0032991	macromolecular complex	Cellular component	155	3814	532	16040	1.2253	0.00222663	0.0372455	2.65235	ERCC4//MYST2//PHF16//PHF20//GTF3C3//EXOC1//FBXO21//UBE2V1//SMURF2//SHOC2//DIS3//GNAI1//ATP5L//CDK6//BUB3//NDEL1//KIF2C//TERF2IP//NCAPG//SMC2//SBDS//RGS14//KIF2A//EIF4E//DDX6//DCP1A//GFAP//TLK2//NRP1//PRPS2//ILF2//LARP6//ERG//CD1D//ATM//THBS1//ITGAV//ITGA2//ITGB6//ITGA5//ITGA4//NARF//AAAS//KPNB1//POLA1//RFC5//POLR2B//AHR//TP53//HNF4A//POU5F1//FOS//NCOA6//TFEB//LPIN1//SMAD5//ATF7IP//NPAS2//FOXP1//M…
ssc-miR-124a	GO:0008305	integrin complex	Cellular component	5	31	532	16040	4.86296	0.00327652	0.0531952	2.48459	ITGAV//ITGA2//ITGB6//ITGA5//ITGA4
ssc-miR-124a	GO:0000123	histone acetyltransferase complex	Cellular component	9	92	532	16040	2.94949	0.00343196	0.054127	2.46446	MAP3K7//KAT2A//TAF5L//SUPT7L//MORF4L1//MSL1//MYST2//PHF16//PHF20
ssc-miR-124a	GO:0043025	neuronal cell body	Cellular component	19	291	532	16040	1.96858	0.00397686	0.0609786	2.40046	GOT2//SOD1//PCSK1//ATXN10//DAB1//LNPEP//BMPR2//TXN2//BMPR1A//NRP1//CHRNA7//MAP1LC3B//DLG3//MAP1S//KLHL3//DIXDC1//KCNJ14//GRIA4//SMURF1
ssc-miR-124a	GO:0060053	neurofilament cytoskeleton	Cellular component	3	11	532	16040	8.22283	0.00490581	0.0731894	2.30929	INA//NRP1//NDEL1
ssc-miR-124a	GO:0014069	postsynaptic density	Cellular component	10	118	532	16040	2.55512	0.00587919	0.085403	2.23068	DAB1//CHRNA7//PDLIM5//DLG3//KLHL3//NLGN1//RGS14//GRIA4//EPS8//DLG4
ssc-miR-124a	GO:0016580	Sin3 complex	Cellular component	3	12	532	16040	7.53759	0.00638143	0.0859158	2.19508	HEY2//SUDS3//MORF4L1
ssc-miR-124a	GO:0030914	STAGA complex	Cellular component	3	12	532	16040	7.53759	0.00638143	0.0859158	2.19508	TAF5L//SUPT7L//KAT2A
ssc-miR-124a	GO:0070822	Sin3-type complex	Cellular component	3	12	532	16040	7.53759	0.00638143	0.0859158	2.19508	HEY2//SUDS3//MORF4L1
ssc-miR-124a	GO:0097458	neuron part	Cellular component	35	687	532	16040	1.53605	0.00792368	0.10414	2.10107	INA//NRP1//SYT1//RHOA//CCK//NPY1R//DST//CHRNA7//MAP1LC3B//MME//NDEL1//LSAMP//PCSK1//PLK2//ATXN10//BMPR2//CASK//TXN2//BMPR1A//DRP2//ADCY2//MAP1S//KCNJ14//IGF2BP1//MYO5A//DLG3//SOD1//KLHL3//DLG4//SMURF1//DAB1//LNPEP//DIXDC1//GRIA4//GOT2
ssc-miR-124a	GO:0005667	transcription factor complex	Cellular component	17	269	532	16040	1.90541	0.00854239	0.10966	2.06842	GTF3C3//SMAD4//TAF5L//KAT2A//AHR//TP53//HNF4A//POU5F1//FOS//NCOA6//TFEB//LPIN1//SMAD5//ATF7IP//NPAS2//FOXP1//DCP1A
ssc-miR-124a	GO:0005886	plasma membrane	Cellular component	134	3359	532	16040	1.20278	0.0093365	0.117131	2.02982	GNAI1//CD1D//HTR7//LIFR//NPY1R//SLC4A4//SLC34A2//ATP2B4//LPAR2//SLC2A8//LNPEP//BMPR2//GABBR1//FCAR//SLC39A14//MMP16//ACVRL1//LRP12//AMHR2//VPAC1//GPR64//RASGRP3//IL27RA//CD79B//EPHB4//SYT13//ROR1//NUMB//PTPRC//RYK//TRIM27//SORL1//PCDHAC2//ITGAV//ITGA2//ITGB6//ITGA5//ITGA4//CACNA1D//CHRNA7//SDCBP//IL13RA1//INSR//CAV2//BMPR1A//KCNJ13//KCNJ14//THBS1//CXCL12//MCAM//GPR125//DST//TGFBR1//CASK//ANK3//ST…
ssc-miR-124a	GO:0005856	cytoskeleton	Cellular component	67	1523	532	16040	1.32638	0.0100186	0.122895	1.99919	LCK//SBDS//RGS14//KIF2A//GFAP//TLK2//VCL//NARF//SMAD4//GNAI1//PRKACA//AAAS//ZFYVE26//DDHD2//NDEL1//NCAPG//CKAP2//PXK//DCAF12//CEP350//TNFAIP3//KIF3B//PLK2//CEP76//ATM//KIF1C//KIF2C//KIF5C//MAP1S//HOOK1//MAP1LC3B//MID1//CAPN6//INA//NRP1//DAB1//CHRNA7//PDLIM5//DLG3//KLHL3//NLGN1//GRIA4//EPS8//DLG4//PGM1//NFATC2//DST//CASK//CORO1C//NEB//STK38L//IQGAP2//FYB//CALD1//ABL1//RABGAP1//DBT//NUCB1//MYO5A//C…
ssc-miR-124a	GO:0009986	cell surface	Cellular component	24	436	532	16040	1.65965	0.0108626	0.130351	1.96407	THBS1//CXCL12//MCAM//ITGA5//CHRNA7//GPR125//ITGA4//PTPRC//GOT2//ITGAV//ADAM10//ITGA2//LPAR2//LNPEP//BMPR2//ACVRL1//RAD21//ATP5B//NRP1//LSAMP//EPHB4//INTU//NLGN1//EMR4
ssc-miR-124a	GO:0044440	endosomal part	Cellular component	11	152	532	16040	2.18194	0.0125168	0.147006	1.90251	IRAK1//INSR//MAP3K7//IKBKE//RIPK1//SNX2//ZFYVE20//PIKFYVE//LNPEP//SCAMP2//RAB11FIP4
ssc-miR-124a	GO:0060076	excitatory synapse	Cellular component	4	28	532	16040	4.3072	0.0130234	0.149769	1.88527	LSAMP//SYT1//NLGN1//DLG4
ssc-miR-124a	GO:0071944	cell periphery	Cellular component	135	3445	532	16040	1.18151	0.0161486	0.181919	1.79186	IRAK1//GOT2//SOD1//ADAM10//PRKACA//APOA1//ATP6V1A//STS//RGS10//ARF4//SLC7A2//ADSS//MCOLN3//SLC2A8//KCNAB1//AKT2//NFATC2//PTCHD1//CD164//SFRP5//STK38//RHOV//LAMP2//MCMBP//SLK//GLDN//ATP5B//RGS4//ARF4//NRP1//ARF1//ADAP2//STX6//MME//SYT1//ZBTB33//CCDC88A//MLLT4//PXK//DLG3//STAMBP//STK38L//MTM1//DRP2//ADCY2//PPP1R16B//EPS15//PLXNC1//IKBKE//UTRN//CALD1//RGS14//BCORL1//IL10RA//PRMT8//EXOC1//IGF2BP1//SM…
ssc-miR-124a	GO:0008328	ionotropic glutamate receptor complex	Cellular component	4	30	532	16040	4.02005	0.0165505	0.182718	1.78119	NLGN1//EPS8//GRIA4//DLG4
ssc-miR-124a	GO:0033178	proton-transporting two-sector ATPase complex, catalytic domain	Cellular component	3	17	532	16040	5.32065	0.0174434	0.188799	1.75837	ATP5B//ATP6V1A//ATP6V1D
ssc-miR-124a	GO:0031090	organelle membrane	Cellular component	63	1465	532	16040	1.29657	0.0192867	0.204736	1.71474	SEC23A//ARF4//ARF1//GALNT10//MAN2A1//MBTPS1//ARFIP1//ATP5L//MAP1LC3B//PNPLA8//VDAC1//KMO//TOMM34//LPIN1//GOT2//UCP2//PDK4//TIMM23//ATP5B//LAMP2//SIDT1//ARL6IP1//SRPR//STS//HMGCR//UBQLN4//HSD3B7//LMAN2L//DHCR24//COPZ1//AQP2//IRAK1//INSR//MAP3K7//IKBKE//RIPK1//SNX2//ZFYVE20//ATP6V1D//SPTLC2//SPTLC3//ST8SIA4//SCD//MARCH6//SLC37A4//SGPL1//SYT1//GRIA4//DLG4//VPS33A//HOOK1//PIKFYVE//AAAS//KPNB1//TRIM27…
ssc-miR-124a	GO:0030133	transport vesicle	Cellular component	8	103	532	16040	2.34178	0.0211575	0.220357	1.67454	LMAN2L//AQP2//SEC23A//LYZ//SYT1//SYTL2//ERP29//SYT13
ssc-miR-124a	GO:0010008	endosome membrane	Cellular component	10	146	532	16040	2.06509	0.0237012	0.241493	1.62523	PIKFYVE//SCAMP2//RAB11FIP4//IRAK1//INSR//MAP3K7//IKBKE//RIPK1//SNX2//ZFYVE20
ssc-miR-124a	GO:0044451	nucleoplasm part	Cellular component	26	519	532	16040	1.51042	0.0244814	0.241493	1.61116	MYST2//PHF16//PHF20//POLR2B//MAP3K7//KAT2A//PIP5K1A//SMN1//HEY2//SUDS3//MORF4L1//RPRD1B//MED14//RBM8A//RGS14//IKBKE//N4BP1//SKIL//AFF2//PHF12//TAF5L//SUPT7L//INTS2//STK38//TBX18//MSL1
ssc-miR-124a	GO:0031252	cell leading edge	Cellular component	14	234	532	16040	1.80387	0.0244993	0.241493	1.61085	MYO5A//MTMR14//MTM1//CDK6//ABL1//RASA1//ACAP2//RHOA//CCDC88A//PIP5K1A//ITGA5//WWC2//CDC42BPA//NDEL1
ssc-miR-124a	GO:0045121	membrane raft	Cellular component	11	170	532	16040	1.95091	0.0264198	0.255698	1.57807	INSR//CAV2//BMPR2//BMPR1A//GNAI1//ADCY5//LCK//CHRNA7//PIKFYVE//RIPK1//USP48
ssc-miR-124a	GO:0044432	endoplasmic reticulum part	Cellular component	24	475	532	16040	1.52339	0.0273736	0.255698	1.56267	ARL6IP1//SRPR//APOA1//CLN6//ERP29//NTF4//MBTPS1//STS//HMGCR//SEC23A//LPIN1//UBQLN4//HSD3B7//LMAN2L//DHCR24//SPTLC2//SPTLC3//SCD//MARCH6//SLC37A4//SGPL1//FAF1//FAF2//LYZ
ssc-miR-124a	GO:0005768	endosome	Cellular component	21	402	532	16040	1.57502	0.0274461	0.255698	1.56152	VPS33A//STX6//NUMB//LAMP2//VPS36//MTM1//IRAK1//INSR//MAP3K7//IKBKE//RIPK1//SNX2//ZFYVE20//PIKFYVE//LNPEP//SCAMP2//RAB11FIP4//STS//CD164//ADCY5//RAPGEF1
ssc-miR-124a	GO:0032587	ruffle membrane	Cellular component	4	35	532	16040	3.44576	0.0277933	0.255698	1.55606	RHOA//ITGA5//WWC2//PIP5K1A
ssc-miR-124a	GO:0030424	axon	Cellular component	16	286	532	16040	1.68673	0.0294509	0.266506	1.5309	INA//NRP1//SMURF1//GRIA4//PCSK1//DIXDC1//DLG4//RHOA//CCK//NPY1R//DST//CHRNA7//MAP1LC3B//MME//NDEL1//LSAMP
ssc-miR-124a	GO:0031410	cytoplasmic vesicle	Cellular component	32	682	532	16040	1.41468	0.0308322	0.27116	1.511	ADAM10//COPZ1//LMAN2L//ERP29//SYT13//PCSK1//APOA1//LYZ//AQP2//LPAR2//GOLIM4//RAB11FIP4//NPY1R//SLC2A8//DMXL2//MME//SEC23A//STX6//SYT1//GRIA4//DLG4//LAMP2//A2M//THBS1//LNPEP//HPS4//SYTL2//ITGAV//SOD1//VPS33A//NRP1//CCDC88A
ssc-miR-124a	GO:0000784	nuclear chromosome, telomeric region	Cellular component	3	21	532	16040	4.3072	0.0309476	0.27116	1.50937	TERF2IP//ERCC4//RAD50
ssc-miR-124a	GO:0005788	endoplasmic reticulum lumen	Cellular component	6	72	532	16040	2.51253	0.0320263	0.276226	1.49449	LYZ//APOA1//CLN6//ERP29//NTF4//MBTPS1
ssc-miR-124a	GO:0000781	chromosome, telomeric region	Cellular component	4	37	532	16040	3.2595	0.0333019	0.281976	1.47753	TERF2IP//ERCC4//RAD50//ATM
ssc-miR-124a	GO:0045202	synapse	Cellular component	22	436	532	16040	1.52135	0.0340694	0.281976	1.46764	NPY1R//SLC2A8//DMXL2//MME//DAB1//CHRNA7//PDLIM5//DLG3//KLHL3//NLGN1//RGS14//GRIA4//EPS8//DLG4//SYT1//PRKACA//SYNC//USP48//DLGAP1//LSAMP//CASK//MAP1S
ssc-miR-124a	GO:0044454	nuclear chromosome part	Cellular component	13	222	532	16040	1.76556	0.0342253	0.281976	1.46565	TERF2IP//ERCC4//RAD50//RUNX2//PAX6//BRD4//HNRNPK//POLA1//RBMX//ATRX//HEY2//SUDS3//MORF4L1
ssc-miR-124a	GO:0030139	endocytic vesicle	Cellular component	8	114	532	16040	2.11582	0.0359123	0.290222	1.44476	SYT1//GRIA4//DLG4//ITGAV//APOA1//LPAR2//GOLIM4//RAB11FIP4
ssc-miR-124a	GO:0005791	rough endoplasmic reticulum	Cellular component	4	38	532	16040	3.17372	0.0362778	0.290222	1.44036	ARL6IP1//SRPR//LYZ//PCSK1
ssc-miR-124a	GO:0000790	nuclear chromatin	Cellular component	9	136	532	16040	1.99525	0.0373645	0.294646	1.42754	RBMX//ATRX//HEY2//SUDS3//MORF4L1//RUNX2//PAX6//BRD4//HNRNPK
ssc-miR-124a	GO:0005839	proteasome core complex	Cellular component	3	23	532	16040	3.93266	0.0392589	0.305225	1.40606	PSMA4//PSMA5//PSMA2
ssc-miR-124a	GO:0031982	vesicle	Cellular component	33	724	532	16040	1.37426	0.0404456	0.310083	1.39313	ADAM10//COPZ1//LMAN2L//ERP29//SYT13//PCSK1//APOA1//LYZ//AQP2//LPAR2//GOLIM4//RAB11FIP4//NPY1R//SLC2A8//DMXL2//MME//SEC23A//STX6//SYT1//GRIA4//DLG4//LAMP2//A2M//THBS1//SOD1//VPS33A//NRP1//CCDC88A//LNPEP//HPS4//SYTL2//ITGAV//RBMX
ssc-miR-124a	GO:0009897	external side of plasma membrane	Cellular component	8	118	532	16040	2.04409	0.0426656	0.320893	1.36992	THBS1//CXCL12//MCAM//ITGA5//CHRNA7//GPR125//ITGA4//PTPRC
ssc-miR-124a	GO:0044430	cytoskeletal part	Cellular component	48	1125	532	16040	1.28642	0.0430182	0.320893	1.36635	LCK//SBDS//RGS14//KIF2A//GFAP//TLK2//VCL//NARF//SMAD4//GNAI1//PRKACA//AAAS//ZFYVE26//DDHD2//NDEL1//NCAPG//CKAP2//PXK//DCAF12//CEP350//TNFAIP3//KIF3B//PLK2//CEP76//ATM//KIF1C//KIF2C//KIF5C//MAP1S//HOOK1//MAP1LC3B//MID1//CAPN6//INA//NRP1//DAB1//CHRNA7//PDLIM5//DLG3//KLHL3//NLGN1//GRIA4//EPS8//DLG4//MYO5A//CDC42BPA//DST//RABGAP1
ssc-miR-124a	GO:0032839	dendrite cytoplasm	Cellular component	3	25	532	16040	3.61805	0.0485818	0.357562	1.31353	SOD1//KLHL3//DLG4
ssc-miR-124a	GO:0005488	binding	Molecular function	515	13289	578	17310	1.1606	9.28125e-15	8.84503e-12	14.0324	SEC63//TCP1//CCT2//RP2//SRSF10//ALDH1L2//AIMP1//YARS//HNF4A//HSD17B4//SART3//RFC5//RBM8A//RBMX//ELAVL1//ATG7//SCAF8//DHRS11//LARP6//HSD3B7//IGF2BP1//PPIL4//FAR1//HNRNPC//SKIL//POLR2B//PTGFRN//UGP2//PSMA4//SELP//KPNA5//PLK2//ITGA2//IL13RA1//PRDX6//SUCLA2//TLR4//CD4//ATXN10//RNF114//TXK//C1QC//KLF13//PSMA5//SLC4A4//HNF1A//MYO5A//ARF4//MCAM//UBE2D2//BTG2//CD1D//LNPEP//KCNAB1//AKT2//NFATC2//MAP3K7//G…
ssc-miR-124a	GO:0005515	protein binding	Molecular function	408	9860	578	17310	1.23923	4.71028e-12	2.24445e-09	11.327	SEC63//TCP1//CCT2//RP2//SRSF10//ID4//TBX18//LPIN1//HEY2//BHLHE40//ITGAV//SDCBP//LCK//CSNK1G3//RASA1//THBS1//ITGA4//TNFAIP3//TP53//CDKN2AIP//NARF//ASF1B//SOD1//PCSK1//VCL//CCDC88A//PDLIM5//PXK//IQGAP2//CALD1//HOOK1//ADAP2//RAD50//WWC2//CORO1C//MAP1S//KLHL3//ABL1//HNF4A//ANKRD13C//PLXNC1//FYB//ITGA5//MLLT4//NLGN1//LIFR//BMPR2//NRP1//FEM1B//RIPK1//GAB1//TP53BP2//EPS8//RYK//TGFBR1//IL17A//AIMP1//YARS…
ssc-miR-124a	GO:0043167	ion binding	Molecular function	219	4853	578	17310	1.35146	1.15713e-07	3.67582e-05	6.93662	HNF4A//PGM1//ADSS//CDC42BPA//STK38//PRPS2//NLK//ICK//CSNK1G3//STK38L//ABL1//STK36//THBS1//DST//PLA2G12B//RCN2//CAMKK2//RASGRP3//NUCB1//PLA2G2D//SYT1//SUSD1//EPS15//PITPNM3//RAB11FIP4//PCDHAC2//DSC2//FKBP9//PAMR1//SYTL2//NR2F2//ARG1//SUCLA2//RUFY2//ZFYVE26//GLO1//DDHD2//XDH//DDHD1//PIKFYVE//SCD//FBXL5//SOD1//TP53//IRAK1//TGFBR1//INSR//GRK7//PLK2//PRKACA//TXK//ATP6V1A//DDX3Y//MYO5A//ATP2B4//AKT2//B…
ssc-miR-124a	GO:0004713	protein tyrosine kinase activity	Molecular function	39	474	578	17310	2.46408	2.19127e-07	5.22071e-05	6.6593	NTF4//ROR1//TRIM27//JAK3//ABL1//INSR//EPHB4//NRP1//IRAK1//TGFBR1//GRK7//PLK2//PRKACA//TXK//AKT2//BMPR2//MAP3K7//CASK//ACVRL1//STK38//AMHR2//SLK//CAMKK2//TLK1//PIM1//BMPR1A//LCK//KSR1//NLK//ICK//CSNK1G3//TLK2//STK38L//IKBKE//PRKD3//RYK//RIPK1//DSTYK//STK36
ssc-miR-124a	GO:0016772	transferase activity, transferring phosphorus-containing groups	Molecular function	64	1004	578	17310	1.90904	4.67632e-07	8.70347e-05	6.3301	PDK4//PPIP5K2//AGK//POLA1//POLM//POLK//POLR2B//POLR3E//UGP2//PCYT1A//GALK2//GK//CASK//DLG3//HKDC1//PIKFYVE//PIP5K1A//ABL1//RP2//PAPOLG//PXK//IRAK1//PLK2//ATM//AKT2//CDC42BPA//STK38//SLK//CAMKK2//TLK1//PIM1//KSR1//ICK//CSNK1G3//TLK2//HIPK3//STK38L//RIPK1//DSTYK//STK36//PHKA2//PRKACA//CDK6//PRKD3//GRK7//IKBKE//NLK//MAP3K7//TGFBR1//TXK//BMPR2//ACVRL1//AMHR2//BMPR1A//LCK//RYK//NTF4//ROR1//TRIM27//JAK…
ssc-miR-124a	GO:0036094	small molecule binding	Molecular function	120	2341	578	17310	1.53514	6.94864e-07	8.70347e-05	6.1581	HSD17B4//SART3//RFC5//RBM8A//RBMX//ELAVL1//ATG7//SCAF8//DHRS11//LARP6//HSD3B7//IGF2BP1//PPIL4//SRSF10//FAR1//HNRNPC//SKIL//IRAK1//TGFBR1//INSR//GRK7//PLK2//TP53//PRKACA//SUCLA2//TXK//ATP6V1A//DDX3Y//MYO5A//ATP2B4//AKT2//BMPR2//MAP3K7//GALK2//CDC42BPA//CASK//ACVRL1//STK38//UBA3//TCP1//HKDC1//MORC2//AMHR2//HELLS//ILF2//RUNX2//SLK//ATP5B//CAMKK2//DDX55//TLK1//CCT2//PIM1//BMPR1A//LCK//PDK4//PRPS2//KI…
ssc-miR-124a	GO:0005524	ATP binding	Molecular function	75	1262	578	17310	1.7798	6.95715e-07	8.70347e-05	6.15757	IRAK1//TGFBR1//INSR//GRK7//PLK2//TP53//PRKACA//SUCLA2//TXK//ATP6V1A//DDX3Y//MYO5A//ATP2B4//AKT2//BMPR2//MAP3K7//GALK2//CDC42BPA//CASK//ACVRL1//STK38//UBA3//TCP1//HKDC1//MORC2//AMHR2//HELLS//ILF2//RUNX2//SLK//ATP5B//CAMKK2//DDX55//TLK1//CCT2//PIM1//BMPR1A//LCK//PDK4//PRPS2//KIF1C//KSR1//NLK//ICK//CSNK1G3//DDX6//TLK2//HIPK3//PXK//KIF2C//STK38L//EPHB4//DHX15//SMC2//TRIT1//JAK3//CDK6//IKBKE//MCM9//RO…
ssc-miR-124a	GO:0032559	adenyl ribonucleotide binding	Molecular function	76	1290	578	17310	1.76438	8.12157e-07	8.70347e-05	6.09036	IRAK1//TGFBR1//INSR//GRK7//PLK2//TP53//PRKACA//SUCLA2//TXK//ATP6V1A//DDX3Y//MYO5A//ATP2B4//AKT2//BMPR2//MAP3K7//GALK2//CDC42BPA//CASK//ACVRL1//STK38//UBA3//TCP1//HKDC1//MORC2//AMHR2//HELLS//ILF2//RUNX2//SLK//ATP5B//CAMKK2//DDX55//TLK1//CCT2//PIM1//BMPR1A//LCK//PDK4//PRPS2//KIF1C//KSR1//NLK//ICK//CSNK1G3//DDX6//TLK2//HIPK3//PXK//KIF2C//STK38L//EPHB4//DHX15//SMC2//TRIT1//JAK3//CDK6//IKBKE//MCM9//RO…
ssc-miR-124a	GO:0030554	adenyl nucleotide binding	Molecular function	76	1294	578	17310	1.75893	9.14365e-07	8.70347e-05	6.03888	IRAK1//TGFBR1//INSR//GRK7//PLK2//TP53//PRKACA//SUCLA2//TXK//ATP6V1A//DDX3Y//MYO5A//ATP2B4//AKT2//BMPR2//MAP3K7//GALK2//CDC42BPA//CASK//ACVRL1//STK38//UBA3//TCP1//HKDC1//MORC2//AMHR2//HELLS//ILF2//RUNX2//SLK//ATP5B//CAMKK2//DDX55//TLK1//CCT2//PIM1//BMPR1A//LCK//PDK4//PRPS2//KIF1C//KSR1//NLK//ICK//CSNK1G3//DDX6//TLK2//HIPK3//PXK//KIF2C//STK38L//EPHB4//DHX15//SMC2//TRIT1//JAK3//CDK6//IKBKE//MCM9//RO…
ssc-miR-124a	GO:0032549	ribonucleoside binding	Molecular function	90	1625	578	17310	1.65866	1.019e-06	8.70347e-05	5.99183	IRAK1//TGFBR1//INSR//GRK7//PLK2//TP53//PRKACA//SUCLA2//TXK//ATP6V1A//DDX3Y//MYO5A//ATP2B4//AKT2//BMPR2//MAP3K7//GALK2//CDC42BPA//CASK//ACVRL1//STK38//UBA3//TCP1//HKDC1//MORC2//AMHR2//HELLS//ILF2//RUNX2//SLK//ATP5B//CAMKK2//DDX55//TLK1//CCT2//PIM1//BMPR1A//LCK//PDK4//PRPS2//KIF1C//KSR1//NLK//ICK//CSNK1G3//DDX6//TLK2//HIPK3//PXK//KIF2C//STK38L//EPHB4//DHX15//SMC2//TRIT1//JAK3//CDK6//IKBKE//MCM9//RO…
ssc-miR-124a	GO:0016301	kinase activity	Molecular function	56	860	578	17310	1.95011	1.33585e-06	8.70347e-05	5.87424	PDK4//PPIP5K2//AGK//GALK2//GK//CASK//DLG3//HKDC1//PIKFYVE//PIP5K1A//RP2//POLR2B//PXK//IRAK1//PLK2//ATM//AKT2//CDC42BPA//STK38//SLK//CAMKK2//TLK1//PIM1//KSR1//ICK//CSNK1G3//TLK2//HIPK3//STK38L//RIPK1//DSTYK//STK36//PHKA2//PRKACA//CDK6//PRKD3//GRK7//IKBKE//NLK//MAP3K7//TGFBR1//TXK//BMPR2//ACVRL1//AMHR2//BMPR1A//LCK//RYK//NTF4//ROR1//TRIM27//JAK3//ABL1//INSR//EPHB4//NRP1
ssc-miR-124a	GO:0043168	anion binding	Molecular function	125	2497	578	17310	1.4992	1.33636e-06	8.70347e-05	5.87408	HNF4A//THBS1//SYTL2//NR2F2//IRAK1//TGFBR1//INSR//GRK7//PLK2//TP53//PRKACA//SUCLA2//TXK//ATP6V1A//DDX3Y//MYO5A//ATP2B4//AKT2//BMPR2//MAP3K7//GALK2//CDC42BPA//CASK//ACVRL1//STK38//UBA3//TCP1//HKDC1//MORC2//AMHR2//HELLS//ILF2//RUNX2//SLK//ATP5B//CAMKK2//DDX55//TLK1//CCT2//PIM1//BMPR1A//LCK//PDK4//PRPS2//KIF1C//KSR1//NLK//ICK//CSNK1G3//DDX6//TLK2//HIPK3//PXK//KIF2C//STK38L//EPHB4//DHX15//SMC2//TRIT1/…
ssc-miR-124a	GO:0000166	nucleotide binding	Molecular function	114	2221	578	17310	1.53718	1.33991e-06	8.70347e-05	5.87292	IRAK1//TGFBR1//INSR//GRK7//PLK2//TP53//PRKACA//SUCLA2//TXK//ATP6V1A//DDX3Y//MYO5A//ATP2B4//AKT2//BMPR2//MAP3K7//GALK2//CDC42BPA//CASK//ACVRL1//STK38//UBA3//TCP1//HKDC1//MORC2//AMHR2//HELLS//ILF2//RUNX2//SLK//ATP5B//CAMKK2//DDX55//TLK1//CCT2//PIM1//BMPR1A//LCK//PDK4//PRPS2//KIF1C//KSR1//NLK//ICK//CSNK1G3//DDX6//TLK2//HIPK3//PXK//KIF2C//STK38L//EPHB4//DHX15//SMC2//TRIT1//JAK3//CDK6//IKBKE//MCM9//RO…
ssc-miR-124a	GO:0001882	nucleoside binding	Molecular function	90	1636	578	17310	1.64751	1.35557e-06	8.70347e-05	5.86788	IRAK1//TGFBR1//INSR//GRK7//PLK2//TP53//PRKACA//SUCLA2//TXK//ATP6V1A//DDX3Y//MYO5A//ATP2B4//AKT2//BMPR2//MAP3K7//GALK2//CDC42BPA//CASK//ACVRL1//STK38//UBA3//TCP1//HKDC1//MORC2//AMHR2//HELLS//ILF2//RUNX2//SLK//ATP5B//CAMKK2//DDX55//TLK1//CCT2//PIM1//BMPR1A//LCK//PDK4//PRPS2//KIF1C//KSR1//NLK//ICK//CSNK1G3//DDX6//TLK2//HIPK3//PXK//KIF2C//STK38L//EPHB4//DHX15//SMC2//TRIT1//JAK3//CDK6//IKBKE//MCM9//RO…
ssc-miR-124a	GO:1901265	nucleoside phosphate binding	Molecular function	114	2222	578	17310	1.53649	1.36991e-06	8.70347e-05	5.86331	HSD17B4//SART3//RFC5//RBM8A//RBMX//ELAVL1//ATG7//SCAF8//DHRS11//LARP6//HSD3B7//IGF2BP1//PPIL4//SRSF10//FAR1//HNRNPC//SKIL//IRAK1//TGFBR1//INSR//GRK7//PLK2//TP53//PRKACA//SUCLA2//TXK//ATP6V1A//DDX3Y//MYO5A//ATP2B4//AKT2//BMPR2//MAP3K7//GALK2//CDC42BPA//CASK//ACVRL1//STK38//UBA3//TCP1//HKDC1//MORC2//AMHR2//HELLS//ILF2//RUNX2//SLK//ATP5B//CAMKK2//DDX55//TLK1//CCT2//PIM1//BMPR1A//LCK//PDK4//PRPS2//KI…
ssc-miR-124a	GO:0032550	purine ribonucleoside binding	Molecular function	89	1620	578	17310	1.6453	1.65841e-06	9.87791e-05	5.78031	IRAK1//TGFBR1//INSR//GRK7//PLK2//TP53//PRKACA//SUCLA2//TXK//ATP6V1A//DDX3Y//MYO5A//ATP2B4//AKT2//BMPR2//MAP3K7//GALK2//CDC42BPA//CASK//ACVRL1//STK38//UBA3//TCP1//HKDC1//MORC2//AMHR2//HELLS//ILF2//RUNX2//SLK//ATP5B//CAMKK2//DDX55//TLK1//CCT2//PIM1//BMPR1A//LCK//PDK4//PRPS2//KIF1C//KSR1//NLK//ICK//CSNK1G3//DDX6//TLK2//HIPK3//PXK//KIF2C//STK38L//EPHB4//DHX15//SMC2//TRIT1//JAK3//CDK6//IKBKE//MCM9//RO…
ssc-miR-124a	GO:0017076	purine nucleotide binding	Molecular function	90	1647	578	17310	1.63651	1.79528e-06	9.97676e-05	5.74587	IRAK1//TGFBR1//INSR//GRK7//PLK2//TP53//PRKACA//SUCLA2//TXK//ATP6V1A//DDX3Y//MYO5A//ATP2B4//AKT2//BMPR2//MAP3K7//GALK2//CDC42BPA//CASK//ACVRL1//STK38//UBA3//TCP1//HKDC1//MORC2//AMHR2//HELLS//ILF2//RUNX2//SLK//ATP5B//CAMKK2//DDX55//TLK1//CCT2//PIM1//BMPR1A//LCK//PDK4//PRPS2//KIF1C//KSR1//NLK//ICK//CSNK1G3//DDX6//TLK2//HIPK3//PXK//KIF2C//STK38L//EPHB4//DHX15//SMC2//TRIT1//JAK3//CDK6//IKBKE//MCM9//RO…
ssc-miR-124a	GO:0001883	purine nucleoside binding	Molecular function	89	1625	578	17310	1.64023	1.88438e-06	9.97676e-05	5.72483	IRAK1//TGFBR1//INSR//GRK7//PLK2//TP53//PRKACA//SUCLA2//TXK//ATP6V1A//DDX3Y//MYO5A//ATP2B4//AKT2//BMPR2//MAP3K7//GALK2//CDC42BPA//CASK//ACVRL1//STK38//UBA3//TCP1//HKDC1//MORC2//AMHR2//HELLS//ILF2//RUNX2//SLK//ATP5B//CAMKK2//DDX55//TLK1//CCT2//PIM1//BMPR1A//LCK//PDK4//PRPS2//KIF1C//KSR1//NLK//ICK//CSNK1G3//DDX6//TLK2//HIPK3//PXK//KIF2C//STK38L//EPHB4//DHX15//SMC2//TRIT1//JAK3//CDK6//IKBKE//MCM9//RO…
ssc-miR-124a	GO:0035639	purine ribonucleoside triphosphate binding	Molecular function	88	1604	578	17310	1.64304	2.02768e-06	0.000101704	5.693	IRAK1//TGFBR1//INSR//GRK7//PLK2//TP53//PRKACA//SUCLA2//TXK//ATP6V1A//DDX3Y//MYO5A//ATP2B4//AKT2//BMPR2//MAP3K7//GALK2//CDC42BPA//CASK//ACVRL1//STK38//UBA3//TCP1//HKDC1//MORC2//AMHR2//HELLS//ILF2//RUNX2//SLK//ATP5B//CAMKK2//DDX55//TLK1//CCT2//PIM1//BMPR1A//LCK//PDK4//PRPS2//KIF1C//KSR1//NLK//ICK//CSNK1G3//DDX6//TLK2//HIPK3//PXK//KIF2C//STK38L//EPHB4//DHX15//SMC2//TRIT1//JAK3//CDK6//IKBKE//MCM9//RO…
ssc-miR-124a	GO:0016773	phosphotransferase activity, alcohol group as acceptor	Molecular function	53	812	578	17310	1.95474	2.4314e-06	0.000115759	5.61414	PDK4//AGK//GALK2//GK//HKDC1//PIKFYVE//PIP5K1A//POLR2B//PXK//IRAK1//PLK2//ATM//AKT2//CDC42BPA//STK38//SLK//CAMKK2//TLK1//PIM1//KSR1//ICK//CSNK1G3//TLK2//HIPK3//STK38L//RIPK1//DSTYK//STK36//CASK//PHKA2//PRKACA//CDK6//PRKD3//GRK7//IKBKE//NLK//MAP3K7//TGFBR1//TXK//BMPR2//ACVRL1//AMHR2//BMPR1A//LCK//RYK//NTF4//ROR1//TRIM27//JAK3//ABL1//INSR//EPHB4//NRP1
ssc-miR-124a	GO:0032555	purine ribonucleotide binding	Molecular function	89	1637	578	17310	1.62821	2.55083e-06	0.000115759	5.59332	IRAK1//TGFBR1//INSR//GRK7//PLK2//TP53//PRKACA//SUCLA2//TXK//ATP6V1A//DDX3Y//MYO5A//ATP2B4//AKT2//BMPR2//MAP3K7//GALK2//CDC42BPA//CASK//ACVRL1//STK38//UBA3//TCP1//HKDC1//MORC2//AMHR2//HELLS//ILF2//RUNX2//SLK//ATP5B//CAMKK2//DDX55//TLK1//CCT2//PIM1//BMPR1A//LCK//PDK4//PRPS2//KIF1C//KSR1//NLK//ICK//CSNK1G3//DDX6//TLK2//HIPK3//PXK//KIF2C//STK38L//EPHB4//DHX15//SMC2//TRIT1//JAK3//CDK6//IKBKE//MCM9//RO…
ssc-miR-124a	GO:0004672	protein kinase activity	Molecular function	47	692	578	17310	2.03405	3.21978e-06	0.000139475	5.49217	PDK4//IRAK1//PLK2//ATM//AKT2//CDC42BPA//STK38//SLK//CAMKK2//TLK1//PIM1//KSR1//ICK//CSNK1G3//TLK2//HIPK3//STK38L//RIPK1//DSTYK//STK36//CASK//PHKA2//PRKACA//CDK6//PRKD3//GRK7//IKBKE//NLK//MAP3K7//TGFBR1//TXK//BMPR2//ACVRL1//AMHR2//BMPR1A//LCK//RYK//NTF4//ROR1//TRIM27//JAK3//ABL1//INSR//EPHB4//NRP1//POLR2B//PXK
ssc-miR-124a	GO:0032553	ribonucleotide binding	Molecular function	89	1653	578	17310	1.61245	3.7887e-06	0.000156984	5.42151	IRAK1//TGFBR1//INSR//GRK7//PLK2//TP53//PRKACA//SUCLA2//TXK//ATP6V1A//DDX3Y//MYO5A//ATP2B4//AKT2//BMPR2//MAP3K7//GALK2//CDC42BPA//CASK//ACVRL1//STK38//UBA3//TCP1//HKDC1//MORC2//AMHR2//HELLS//ILF2//RUNX2//SLK//ATP5B//CAMKK2//DDX55//TLK1//CCT2//PIM1//BMPR1A//LCK//PDK4//PRPS2//KIF1C//KSR1//NLK//ICK//CSNK1G3//DDX6//TLK2//HIPK3//PXK//KIF2C//STK38L//EPHB4//DHX15//SMC2//TRIT1//JAK3//CDK6//IKBKE//MCM9//RO…
ssc-miR-124a	GO:0004674	protein serine/threonine kinase activity	Molecular function	33	449	578	17310	2.20109	2.04143e-05	0.000810617	4.69007	ATM//CASK//CAMKK2//PHKA2//PRKACA//CDK6//PRKD3//GRK7//IRAK1//IKBKE//NLK//MAP3K7//BMPR2//TGFBR1//ACVRL1//AMHR2//BMPR1A//PLK2//AKT2//CDC42BPA//STK38//SLK//TLK1//PIM1//KSR1//ICK//CSNK1G3//TLK2//HIPK3//STK38L//RIPK1//DSTYK//STK36
ssc-miR-124a	GO:0097159	organic cyclic compound binding	Molecular function	202	4774	578	17310	1.26718	4.81846e-05	0.0018368	4.31709	AIMP1//YARS//HSD17B4//SART3//RFC5//RBM8A//RBMX//ELAVL1//ATG7//SCAF8//DHRS11//LARP6//HSD3B7//IGF2BP1//PPIL4//SRSF10//FAR1//HNRNPC//SKIL//EIF4E//XPC//TBX18//HNRNPK//PAX6//SMAD4//UHRF1//TXK//AFF2//DDX3Y//KLF7//IKZF5//PATZ1//HELLS//DDX55//ZBTB2//EIF2C4//ZNF641//ZBTB33//ZNF558//DDX6//DHX15//ZNF366//AGGF1//ZNF667//ZNF398//TRIM27//ZNF235//ZNF583//MKRN2//ZNF10//POLR2B//KLF13//PLAGL1//ZFAND5//NFATC2//TRIM…
ssc-miR-124a	GO:1901363	heterocyclic compound binding	Molecular function	199	4722	578	17310	1.26211	7.34575e-05	0.0026925	4.13396	AIMP1//YARS//HSD17B4//SART3//RFC5//RBM8A//RBMX//ELAVL1//ATG7//SCAF8//DHRS11//LARP6//HSD3B7//IGF2BP1//PPIL4//SRSF10//FAR1//HNRNPC//SKIL//EIF4E//XPC//TBX18//HNRNPK//PAX6//SMAD4//UHRF1//TXK//AFF2//DDX3Y//KLF7//IKZF5//PATZ1//HELLS//DDX55//ZBTB2//EIF2C4//ZNF641//ZBTB33//ZNF558//DDX6//DHX15//ZNF366//AGGF1//ZNF667//ZNF398//TRIM27//ZNF235//ZNF583//MKRN2//ZNF10//POLR2B//KLF13//PLAGL1//ZFAND5//NFATC2//TRIM…
ssc-miR-124a	GO:0016740	transferase activity	Molecular function	88	1788	578	17310	1.47396	0.000123532	0.00436022	3.90822	PDK4//TFB1M//DIMT1//PPIP5K2//AGK//ST8SIA4//AGPAT4//POLA1//POLM//POLK//POLR2B//POLR3E//PARP8//UGP2//GOT2//PCYT1A//GALK2//GSTZ1//GK//CASK//DLG3//HKDC1//NCOA3//TAF5L//SUPT7L//PIKFYVE//PIP5K1A//ABL1//RP2//PAPOLG//GALNT10//PXK//IRAK1//PLK2//ATM//AKT2//CDC42BPA//STK38//SLK//CAMKK2//TLK1//PIM1//KSR1//ICK//CSNK1G3//TLK2//HIPK3//STK38L//RIPK1//DSTYK//STK36//PHKA2//PRKACA//CDK6//PRKD3//GRK7//IKBKE//NLK//MA…
ssc-miR-124a	GO:0019199	transmembrane receptor protein kinase activity	Molecular function	11	94	578	17310	3.50456	0.000293758	0.00999825	3.53201	NTF4//ROR1//TRIM27//EPHB4//INSR//NRP1//BMPR2//TGFBR1//ACVRL1//AMHR2//BMPR1A
ssc-miR-124a	GO:0019899	enzyme binding	Molecular function	57	1077	578	17310	1.585	0.000378682	0.0124443	3.42172	TNFAIP3//ABL1//ITGAV//PDLIM5//CHRNA7//VCL//KIF3B//DMXL2//RAB11FIP4//SYTL2//ZFYVE20//GFAP//PIP5K1A//ADAM10//PRKACA//LCK//ELAVL1//CCNE2//PAX6//FAF1//PTPRC//RGS14//ANAPC7//SHOC2//DLG3//PPP1R16B//DLG4//SOD1//STK38//DIXDC1//PPARA//MARCH6//TGFBR1//POU5F1//SMAD5//NLK//CUL4B//FAF2//MID1//EGR1//HEY2//SUDS3//BCOR//LPIN1//KAT2A//SCAF8//CCDC88A//DOCK5//RASA1//NSFL1C//GOT2//APOA1//A2M//RFC5//NCOA6//FEM1B//DHC…
ssc-miR-124a	GO:0046872	metal ion binding	Molecular function	120	2691	578	17310	1.33548	0.000415749	0.013207	3.38117	PGM1//ADSS//CDC42BPA//STK38//PRPS2//NLK//ICK//CSNK1G3//STK38L//ABL1//STK36//THBS1//DST//PLA2G12B//RCN2//CAMKK2//RASGRP3//NUCB1//PLA2G2D//SYT1//SUSD1//EPS15//PITPNM3//RAB11FIP4//PCDHAC2//DSC2//FKBP9//PAMR1//SCD//FBXL5//XDH//SOD1//TP53//FTH1//PPARA//RNF114//CA3//KLF13//PLAGL1//HNF4A//KLF7//ZFAND5//LNPEP//TRIM26//ZNF711//MARCH7//TRIM35//TRERF1//DNPEP//IKZF5//MMP16//MORC2//PATZ1//NR2F2//ZNF268//SEC23…
ssc-miR-124a	GO:0046332	SMAD binding	Molecular function	9	69	578	17310	3.90627	0.000460835	0.0137503	3.33645	PAX6//TGFBR1//SMAD4//SMURF1//FOS//ACVRL1//BMPR1A//SMURF2//SKIL
ssc-miR-124a	GO:0008017	microtubule binding	Molecular function	11	99	578	17310	3.32757	0.000461709	0.0137503	3.33563	KIF2C//DST//MAP1LC3B//NDEL1//CCDC88A//SBDS//MAP1S//CAMSAP1//CAPN6//RGS14//HOOK1
ssc-miR-124a	GO:0004675	transmembrane receptor protein serine/threonine kinase activity	Molecular function	5	21	578	17310	7.1305	0.000532282	0.0153717	3.27386	BMPR2//TGFBR1//ACVRL1//AMHR2//BMPR1A
ssc-miR-124a	GO:0032403	protein complex binding	Molecular function	25	370	578	17310	2.02352	0.000707454	0.0198295	3.1503	GFAP//ADAM10//COL4A3//THBS1//ITGB6//ITGA5//MTM1//FCAR//GNAI1//ADCY2//ACVRL1//SMURF1//TGFBR1//PCSK1//PRKACA//VPS33A//ATM//CASK//TXN2//NDEL1//ADM2//FYB//DLG4//DLGAP1//SKIL
ssc-miR-124a	GO:0046914	transition metal ion binding	Molecular function	84	1784	578	17310	1.41011	0.000729468	0.0198624	3.13699	SCD//FBXL5//XDH//SOD1//TP53//FTH1//PPARA//RNF114//CA3//KLF13//PLAGL1//HNF4A//KLF7//ZFAND5//LNPEP//TRIM26//ZNF711//MARCH7//TRIM35//TRERF1//DNPEP//IKZF5//MMP16//MORC2//PATZ1//NR2F2//ZNF268//SEC23A//UPB1//ZKSCAN4//RORA//ZIC3//CBFA2T2//ZBTB2//MARCH6//KLF2//ADAP2//UHRF1//MME//ZZZ3//ZNF641//MEX3D//ZBTB33//MAN2A1//ZNF558//PDLIM5//PHF12//ZNF384//DRP2//CPD//ADAMDEC1//PHF11//KPNB1//NFXL1//RUFY1//ZNF366//ZN…
ssc-miR-124a	GO:0005057	receptor signaling protein activity	Molecular function	11	105	578	17310	3.13742	0.000762667	0.0201895	3.11767	IRAK1//IKBKE//NLK//MAP3K7//INSR//SMAD4//SMAD5//FCAR//ARF4//ARF1//RGS14
ssc-miR-124a	GO:0004879	ligand-activated sequence-specific DNA binding RNA polymerase II transcription factor activity	Molecular function	7	47	578	17310	4.46035	0.000879582	0.0226552	3.05572	AHR//PPARA//HNF4A//NR2F2//RORA//NR5A2//NR1D2
ssc-miR-124a	GO:0043169	cation binding	Molecular function	122	2800	578	17310	1.30488	0.000908911	0.0227945	3.04148	PGM1//ADSS//CDC42BPA//STK38//PRPS2//NLK//ICK//CSNK1G3//STK38L//ABL1//STK36//THBS1//DST//PLA2G12B//RCN2//CAMKK2//RASGRP3//NUCB1//PLA2G2D//SYT1//SUSD1//EPS15//PITPNM3//RAB11FIP4//PCDHAC2//DSC2//FKBP9//PAMR1//ARG1//SUCLA2//RUFY2//ZFYVE26//GLO1//DDHD2//XDH//DDHD1//PIKFYVE//SCD//FBXL5//SOD1//TP53//FTH1//PPARA//RNF114//CA3//KLF13//PLAGL1//HNF4A//KLF7//ZFAND5//LNPEP//TRIM26//ZNF711//MARCH7//TRIM35//TRER…
ssc-miR-124a	GO:0050431	transforming growth factor beta binding	Molecular function	4	14	578	17310	8.5566	0.000942729	0.0230364	3.02561	TGFBR1//ITGAV//THBS1//ACVRL1
ssc-miR-124a	GO:0003677	DNA binding	Molecular function	71	1490	578	17310	1.42706	0.00141669	0.0337527	2.84872	XPC//TBX18//HNRNPK//PAX6//SMAD4//UHRF1//TXK//RBMX//TP53//ERCC4//POLK//FOS//POLA1//FOXP1//KIF2C//TERF2IP//TRERF1//AHR//HNF1A//HNF4A//POU5F1//NFATC2//RNF10//BCOR//TFEB//NR5A2//HEY2//PPARA//ZNF711//HOXD13//NR2F2//RORA//ZIC3//ETV6//KLF2//MEIS2//ZNF384//EGR1//NR1D2//ERG//BHLHE40//POLR2B//KLF13//PLAGL1//ZFAND5//TRIM26//RFX7//RFC5//GTF3C3//ZNF268//HELLS//ILF2//RUNX2//ZKSCAN4//SLK//FBXO21//ZZZ3//POLM//MA…
ssc-miR-124a	GO:0005024	transforming growth factor beta-activated receptor activity	Molecular function	4	16	578	17310	7.48702	0.00162534	0.0377792	2.78906	TGFBR1//ACVRL1//AMHR2//BMPR2
ssc-miR-124a	GO:0008270	zinc ion binding	Molecular function	75	1609	578	17310	1.39596	0.00187552	0.0425565	2.72688	SOD1//PPARA//RNF114//CA3//KLF13//PLAGL1//HNF4A//KLF7//ZFAND5//LNPEP//TRIM26//ZNF711//MARCH7//TRIM35//TRERF1//DNPEP//IKZF5//MMP16//MORC2//PATZ1//NR2F2//ZNF268//SEC23A//UPB1//ZKSCAN4//RORA//ZIC3//CBFA2T2//ZBTB2//MARCH6//KLF2//ADAP2//UHRF1//MME//ZZZ3//ZNF641//MEX3D//ZBTB33//MAN2A1//ZNF558//PDLIM5//PHF12//ZNF384//DRP2//CPD//ADAMDEC1//PHF11//KPNB1//NFXL1//RUFY1//ZNF366//ZNF75D//TRIM36//EGR1//HLTF//ZNF…
ssc-miR-124a	GO:0042043	neurexin family protein binding	Molecular function	4	17	578	17310	7.04661	0.00206981	0.0458728	2.68407	SDCBP//CASK//NLGN1//SYTL2
ssc-miR-124a	GO:0042379	chemokine receptor binding	Molecular function	7	56	578	17310	3.74351	0.0025058	0.0542732	2.60105	YARS//CXCL2//CXCL2//CCL25//CXCL12//CCL20//CXCL11
ssc-miR-124a	GO:0003824	catalytic activity	Molecular function	217	5577	578	17310	1.16527	0.00334475	0.0708343	2.47564	ERP29//ERCC4//RAD50//MYO5A//PDK4//DIS3//TFB1M//DIMT1//NIT1//ATP6V1A//ATP6V1D//ATP5B//RHOA//GNAI1//ARF4//RHOV//RIT1//ADCY5//ARF4//ARF1//SRPR//ADCY2//RAB10//EIF2S3//NRAS//CYBRD1//PPIP5K2//AGK//ATRX//DDX6//DHX15//FKBP9//PPIL4//KIF1C//KIF2C//KIF5C//KIF2A//LYZ//PCSK1//MBTPS1//PAMR1//ST8SIA4//UPB1//AGPAT4//HSD3B7//HSD17B4//POLA1//POLM//POLK//POLR2B//POLR3E//PARP8//UGP2//ACPL2//ADSS//ALDH2//ASPA//RFC5//…
ssc-miR-124a	GO:0019838	growth factor binding	Molecular function	10	111	578	17310	2.69803	0.00400967	0.0830698	2.39689	TGFBR1//ITGAV//THBS1//ACVRL1//A2M//INSR//LIFR//BMPR2//SDCBP//NRP1
ssc-miR-124a	GO:0008134	transcription factor binding	Molecular function	25	422	578	17310	1.77418	0.00420485	0.0852601	2.37625	ID4//TBX18//LPIN1//HEY2//BHLHE40//NCOA3//NCOA6//MED14//NACA//HNF4A//FAF1//TP53BP2//AHR//POU5F1//FOS//TRERF1//BCOR//RUNX2//PIM1//NLK//PAX6//JAK3//FOXP1//STK36//DCP1A
ssc-miR-124a	GO:0015631	tubulin binding	Molecular function	12	150	578	17310	2.39585	0.00452774	0.0898946	2.34412	DST//MAP1LC3B//NDEL1//CCDC88A//SBDS//MAP1S//CAMSAP1//CAPN6//RGS14//HOOK1//DIXDC1//KIF2C
ssc-miR-124a	GO:0008009	chemokine activity	Molecular function	6	48	578	17310	3.74351	0.00503582	0.0979416	2.29793	CXCL2//CXCL2//CCL25//CXCL12//CCL20//CXCL11
ssc-miR-124a	GO:0070412	R-SMAD binding	Molecular function	4	22	578	17310	5.44511	0.00557417	0.106244	2.25382	SMAD4//FOS//PAX6//SMURF1
ssc-miR-124a	GO:0000981	sequence-specific DNA binding RNA polymerase II transcription factor activity	Molecular function	15	216	578	17310	2.07973	0.00610089	0.114003	2.21461	HEY2//HNF1A//HNF4A//BTG2//HNRNPK//BHLHE40//NR5A2//FOXP1//AHR//PPARA//NR2F2//RORA//NR1D2//POU5F1//PAX6
ssc-miR-124a	GO:0017002	activin-activated receptor activity	Molecular function	3	12	578	17310	7.48702	0.00650393	0.115446	2.18682	ACVRL1//BMPR2//BMPR1A
ssc-miR-124a	GO:0031625	ubiquitin protein ligase binding	Molecular function	10	119	578	17310	2.51665	0.00654155	0.115446	2.18432	TGFBR1//PRKACA//POU5F1//SMAD5//NLK//CUL4B//PAX6//FAF1//FAF2//MID1
ssc-miR-124a	GO:0044389	small conjugating protein ligase binding	Molecular function	10	119	578	17310	2.51665	0.00654155	0.115446	2.18432	TGFBR1//PRKACA//POU5F1//SMAD5//NLK//CUL4B//PAX6//FAF1//FAF2//MID1
ssc-miR-124a	GO:0044212	transcription regulatory region DNA binding	Molecular function	19	310	578	17310	1.83553	0.0083132	0.142387	2.08023	TBX18//HNRNPK//PAX6//SMAD4//UHRF1//TXK//RBMX//BHLHE40//AHR//TP53//HNF1A//HNF4A//POU5F1//NFATC2//FOS//RNF10//BCOR//TFEB//NR5A2
ssc-miR-124a	GO:0003676	nucleic acid binding	Molecular function	115	2792	578	17310	1.23354	0.00836691	0.142387	2.07743	AIMP1//YARS//EIF4E//XPC//TBX18//HNRNPK//PAX6//SMAD4//UHRF1//TXK//RBMX//AFF2//POLR2B//KLF13//PLAGL1//ZFAND5//NFATC2//TRIM26//RFX7//RFC5//GTF3C3//ZNF268//HELLS//ILF2//RUNX2//ZKSCAN4//SLK//FBXO21//ZZZ3//POLM//MAP1S//ZNF75D//SCML2//MCM9//PAX5//HLTF//NPAS2//RAD50//ABL1//HIVEP2//BRD4//TNFAIP3//SKIL//TP53//ERCC4//POLK//FOS//POLA1//FOXP1//SART3//BICC1//SF3A1//FMR1//DIS3//LARP6//PAPOLG//SRSF10//HNRNPC//CD…
ssc-miR-124a	GO:0004623	phospholipase A2 activity	Molecular function	4	25	578	17310	4.7917	0.00890831	0.148094	2.0502	PNPLA8//PRDX6//PLA2G12B//PLA2G2D
ssc-miR-124a	GO:0019904	protein domain specific binding	Molecular function	30	567	578	17310	1.58456	0.00901305	0.148094	2.04513	OSTF1//ZNF384//ABL1//ARHGAP27//ATP2B4//CASK//SFRP5//DLG3//LNX1//DLG4//LPAR2//MLLT4//KLHL3//INSR//LCK//NLK//SRSF10//ATRX//RIPK1//PAX6//USP47//RHOA//ETV6//MAP1LC3B//BHLHE40//ARFIP1//KPNB1//FAF1//DLGAP1//SKIL
ssc-miR-124a	GO:0070411	I-SMAD binding	Molecular function	3	15	578	17310	5.98962	0.0124869	0.191781	1.90354	TGFBR1//SMAD4//SMURF1
ssc-miR-124a	GO:0030695	GTPase regulator activity	Molecular function	23	415	578	17310	1.65977	0.012548	0.191781	1.90143	CDC42BPA//GARNL3//KRIT1//RUNDC3B//GNAI1//DOCK5//RASGRP3//RAPGEF1//DIS3//RCBTB2//RASGEF1B//ARHGEF3//RGS14//IQGAP2//RGS10//RGS4//RP2//SGSM1//RABGAP1//RASA1//ADAP2//ACAP2//ARHGAP27
ssc-miR-124a	GO:0003707	steroid hormone receptor activity	Molecular function	6	58	578	17310	3.09808	0.0125693	0.191781	1.90069	PPARA//HNF4A//NR2F2//RORA//NR5A2//NR1D2
ssc-miR-124a	GO:0043130	ubiquitin binding	Molecular function	6	58	578	17310	3.09808	0.0125693	0.191781	1.90069	UBQLN4//VPS36//NSFL1C//FAF1//FAF2//TNFAIP3
ssc-miR-124a	GO:0000975	regulatory region DNA binding	Molecular function	19	324	578	17310	1.75622	0.0128793	0.191781	1.89011	TBX18//HNRNPK//PAX6//SMAD4//UHRF1//TXK//RBMX//AHR//TP53//HNF1A//HNF4A//POU5F1//NFATC2//FOS//RNF10//BCOR//TFEB//NR5A2//BHLHE40
ssc-miR-124a	GO:0001067	regulatory region nucleic acid binding	Molecular function	19	324	578	17310	1.75622	0.0128793	0.191781	1.89011	TBX18//HNRNPK//PAX6//SMAD4//UHRF1//TXK//RBMX//AHR//TP53//HNF1A//HNF4A//POU5F1//NFATC2//FOS//RNF10//BCOR//TFEB//NR5A2//BHLHE40
ssc-miR-124a	GO:0000988	protein binding transcription factor activity	Molecular function	26	491	578	17310	1.58585	0.0142686	0.2092	1.84562	TRERF1//MED14//TBX18//BHLHE40//KLF7//NCOA3//CASK//NACA//TAF5L//LPIN1//SUPT7L//KAT2A//WWC2//MAML3//ID4//NR2F2//BCOR//CBFA2T2//MEIS2//ATF7IP//SKIL//NCOA6//NCOA7//SMAD4//HEY2//ZNF366
ssc-miR-124a	GO:0033218	amide binding	Molecular function	12	175	578	17310	2.05358	0.0146326	0.211285	1.83468	APOA1//CHRNA7//PION//DHCR24//KPNB1//TNPO2//LNPEP//ALDH1L2//MME//CSNK1G3//INSR//PCSK1
ssc-miR-124a	GO:0046961	proton-transporting ATPase activity, rotational mechanism	Molecular function	3	16	578	17310	5.61527	0.0149934	0.213265	1.8241	ATP6V1A//ATP6V1D//ATP5B
ssc-miR-124a	GO:0005096	GTPase activator activity	Molecular function	13	198	578	17310	1.96629	0.015802	0.219142	1.80129	SGSM1//RABGAP1//IQGAP2//RASA1//ADAP2//ACAP2//ARHGAP27//RASGRP3//RGS10//GARNL3//RGS4//RGS14//RP2
ssc-miR-124a	GO:0032182	small conjugating protein binding	Molecular function	6	61	578	17310	2.94571	0.0158665	0.219142	1.79952	UBQLN4//VPS36//NSFL1C//FAF1//FAF2//TNFAIP3
ssc-miR-124a	GO:0052866	phosphatidylinositol phosphate phosphatase activity	Molecular function	3	17	578	17310	5.28496	0.0177628	0.241828	1.75049	MTMR14//MTM1//INPP4A
ssc-miR-124a	GO:0019955	cytokine binding	Molecular function	6	63	578	17310	2.8522	0.0183701	0.246573	1.73589	TGFBR1//ITGAV//THBS1//ACVRL1//A2M//NRP1
ssc-miR-124a	GO:0042803	protein homodimerization activity	Molecular function	27	528	578	17310	1.53144	0.0190904	0.249923	1.71918	IRAK1//CRP//GOT2//SMAD4//ADAM10//HNF1A//HNF4A//HPS4//AIMP1//SDCBP//TBX18//NR2F2//CLN6//NCOA6//SLK//BMPR1A//ROPN1//CHRNA7//ATG7//PRPS2//CCDC88A//BHLHE40//XDH//RAB11FIP4//FOXP1//PRMT8//GSTZ1
ssc-miR-124a	GO:0060589	nucleoside-triphosphatase regulator activity	Molecular function	23	432	578	17310	1.59446	0.0192426	0.249923	1.71574	CDC42BPA//GARNL3//KRIT1//RUNDC3B//GNAI1//DOCK5//RASGRP3//RAPGEF1//DIS3//RCBTB2//RASGEF1B//ARHGEF3//RGS14//IQGAP2//RGS10//RGS4//RP2//SGSM1//RABGAP1//RASA1//ADAP2//ACAP2//ARHGAP27
ssc-miR-124a	GO:0042802	identical protein binding	Molecular function	39	828	578	17310	1.4106	0.0194064	0.249923	1.71205	IRAK1//CRP//GOT2//SMAD4//ADAM10//HNF1A//HNF4A//HPS4//AIMP1//SDCBP//TBX18//NR2F2//CLN6//NCOA6//SLK//BMPR1A//ROPN1//CHRNA7//ATG7//PRPS2//CCDC88A//BHLHE40//XDH//RAB11FIP4//FOXP1//PRMT8//GSTZ1//APOA1//THBS1//ALDH2//CDC42BPA//SUDS3//SYT1//ARFIP1//HOOK1//MRI1//DCP1A//HNRNPC//SMURF2
ssc-miR-124a	GO:0016779	nucleotidyltransferase activity	Molecular function	9	121	578	17310	2.22754	0.0201414	0.254425	1.69591	POLA1//POLM//POLK//POLR2B//POLR3E//UGP2//PCYT1A//ABL1//PAPOLG
ssc-miR-124a	GO:0030159	receptor signaling complex scaffold activity	Molecular function	3	18	578	17310	4.99135	0.020797	0.254425	1.682	ROPN1//PDLIM5//RGS14
ssc-miR-124a	GO:0044769	ATPase activity, coupled to transmembrane movement of ions, rotational mechanism	Molecular function	3	18	578	17310	4.99135	0.020797	0.254425	1.682	ATP6V1A//ATP6V1D//ATP5B
ssc-miR-124a	GO:0046983	protein dimerization activity	Molecular function	36	756	578	17310	1.4261	0.020827	0.254425	1.68137	IRAK1//CRP//GOT2//SMAD4//ADAM10//HNF1A//HNF4A//HPS4//AIMP1//SDCBP//TBX18//NR2F2//CLN6//NCOA6//SLK//BMPR1A//ROPN1//CHRNA7//ATG7//PRPS2//CCDC88A//BHLHE40//XDH//RAB11FIP4//FOXP1//PRMT8//GSTZ1//AHR//TGFBR1//CD3G//FOS//UBA3//TFEB//SMC2//ATM//NLGN1
ssc-miR-124a	GO:0032934	sterol binding	Molecular function	4	32	578	17310	3.74351	0.0210908	0.254425	1.67591	OSBP//CRP//APOA1//HSD17B4
ssc-miR-124a	GO:0042277	peptide binding	Molecular function	11	165	578	17310	1.99654	0.0227896	0.271481	1.64226	APOA1//CHRNA7//PION//DHCR24//KPNB1//TNPO2//LNPEP//INSR//PCSK1//MME//CSNK1G3
ssc-miR-124a	GO:0005516	calmodulin binding	Molecular function	7	85	578	17310	2.46631	0.0234412	0.273702	1.63002	CASK//RIT1//CAMKK2//RGS4//SYT1//PHKA2//CALD1
ssc-miR-124a	GO:0005543	phospholipid binding	Molecular function	25	489	578	17310	1.53109	0.0235504	0.273702	1.628	THBS1//SYTL2//SYT1//ADAP2//ZFYVE26//CCDC88A//PHF12//PXK//MTM1//SNX2//GOT2//APOA1//AKT2//CDC42BPA//PLEKHH1//GAB1//NSFL1C//PLEKHB1//OSBP//PRKD3//OSBPL10//RASA1//ARHGEF3//ACAP2//ARHGAP27
ssc-miR-124a	GO:0030169	low-density lipoprotein particle binding	Molecular function	3	19	578	17310	4.72865	0.024097	0.27668	1.61804	CRP//THBS1//SORL1
ssc-miR-124a	GO:0050839	cell adhesion molecule binding	Molecular function	6	69	578	17310	2.60418	0.0274668	0.311617	1.56119	VCL//NUMB//SDCBP//ITGA5//MLLT4//NLGN1
ssc-miR-124a	GO:0005083	small GTPase regulator activity	Molecular function	16	282	578	17310	1.69918	0.0278548	0.312302	1.5551	RCBTB2//RASGEF1B//ARHGEF3//RGS14//SGSM1//RABGAP1//IQGAP2//RASA1//ADAP2//ACAP2//ARHGAP27//RASGRP3//CDC42BPA//GARNL3//KRIT1//RUNDC3B
ssc-miR-124a	GO:0004402	histone acetyltransferase activity	Molecular function	5	52	578	17310	2.87962	0.0292194	0.323792	1.53433	KAT2A//PHF20//NCOA3//TAF5L//SUPT7L
ssc-miR-124a	GO:0043548	phosphatidylinositol 3-kinase binding	Molecular function	3	21	578	17310	4.2783	0.0314927	0.337219	1.50179	INSR//DAB1//LCK
ssc-miR-124a	GO:0071813	lipoprotein particle binding	Molecular function	3	21	578	17310	4.2783	0.0314927	0.337219	1.50179	CRP//THBS1//SORL1
ssc-miR-124a	GO:0071814	protein-lipid complex binding	Molecular function	3	21	578	17310	4.2783	0.0314927	0.337219	1.50179	CRP//THBS1//SORL1
ssc-miR-124a	GO:0008022	protein C-terminus binding	Molecular function	12	196	578	17310	1.83356	0.0320138	0.338991	1.49466	ARL6IP5//SDCBP//CASK//LCK//MLLT4//PXK//DLG3//ERCC4//ABL1//DLG4//HSPB7//NRAS
ssc-miR-124a	GO:0003700	sequence-specific DNA binding transcription factor activity	Molecular function	42	939	578	17310	1.33953	0.0330708	0.346335	1.48056	POU5F1//PAX6//HEY2//HNF1A//HNF4A//BTG2//HNRNPK//BHLHE40//NR5A2//FOXP1//AHR//PPARA//NR2F2//RORA//NR1D2//SMAD4//TP53//NFATC2//FOS//TBX18//HOXD13//TRERF1//ZNF268//TAF5L//RUNX2//ZKSCAN4//ZIC3//CBFA2T2//ETV6//TFEB//KLF2//SMAD5//UHRF1//CCRN4L//RFX5//NFXL1//ZNF75D//SCML2//PAX5//EGR1//NPAS2//ERG
ssc-miR-124a	GO:0008289	lipid binding	Molecular function	32	682	578	17310	1.40519	0.0336198	0.348258	1.4734	THBS1//SYTL2//NR2F2//CRABP1//GOT2//APOA1//AKT2//CDC42BPA//PLEKHH1//GAB1//NSFL1C//PLEKHB1//OSBP//PRKD3//OSBPL10//RASA1//ARHGEF3//ACAP2//ARHGAP27//SYT1//ADAP2//CRP//RASGRP3//ZFYVE26//HSD17B4//CCDC88A//PHF12//PXK//MTM1//SNX2//PPARA//LPAR2
ssc-miR-124a	GO:0001071	nucleic acid binding transcription factor activity	Molecular function	42	941	578	17310	1.33668	0.03405	0.348921	1.46788	POU5F1//PAX6//HEY2//HNF1A//HNF4A//BTG2//HNRNPK//BHLHE40//SMAD4//PPARA//TP53//NFATC2//FOS//TBX18//HOXD13//TRERF1//ZNF268//TAF5L//RUNX2//ZKSCAN4//ZIC3//CBFA2T2//ETV6//TFEB//KLF2//SMAD5//UHRF1//CCRN4L//RFX5//NFXL1//ZNF75D//SCML2//PAX5//EGR1//NPAS2//ERG//NR5A2//FOXP1//AHR//NR2F2//RORA//NR1D2
ssc-miR-124a	GO:0004714	transmembrane receptor protein tyrosine kinase activity	Molecular function	6	73	578	17310	2.46149	0.0349454	0.354287	1.45661	EPHB4//INSR//NRP1//NTF4//ROR1//TRIM27
ssc-miR-124a	GO:0004683	calmodulin-dependent protein kinase activity	Molecular function	3	22	578	17310	4.08383	0.035585	0.356974	1.44873	PHKA2//CASK//CAMKK2
ssc-miR-124a	GO:0019903	protein phosphatase binding	Molecular function	6	74	578	17310	2.42822	0.0370007	0.367309	1.43179	SOD1//ANAPC7//SHOC2//DLG3//PPP1R16B//DLG4
ssc-miR-124a	GO:0016922	ligand-dependent nuclear receptor binding	Molecular function	3	23	578	17310	3.90627	0.0399369	0.39237	1.39863	NCOA3//UBA3//NCOA6
ssc-miR-124a	GO:0034593	phosphatidylinositol bisphosphate phosphatase activity	Molecular function	2	10	578	17310	5.98962	0.0419347	0.399366	1.37743	INPP4A//MTM1
ssc-miR-124a	GO:0046933	proton-transporting ATP synthase activity, rotational mechanism	Molecular function	2	10	578	17310	5.98962	0.0419347	0.399366	1.37743	ATP6V1A//ATP5B
ssc-miR-124a	GO:0005102	receptor binding	Molecular function	51	1195	578	17310	1.27812	0.0420959	0.399366	1.37576	FEM1B//RIPK1//SDCBP//RYK//TGFBR1//IL17A//AIMP1//LIFR//YARS//ITGA5//INSR//SMURF2//CD40LG//GLMN//GFAP//ADAM10//COL4A3//THBS1//ITGB6//CCL25//STC1//ADM2//CCK//PITPNM3//CXCL2//CXCL2//CXCL12//CCL20//CXCL11//OSGIN2//NTF4//NCOA3//UBA3//NCOA6//MED14//ZNF366//DLG4//CAV2//GNAI1//APOA1//DLG3//NCOA7//ATP5B//LCK//LPIN1//SYT1//HNF4A//ANKRD13C//PLXNC1//FYB//RASA1
ssc-miR-124a	GO:0005126	cytokine receptor binding	Molecular function	15	274	578	17310	1.63949	0.0423252	0.399366	1.3734	FEM1B//RIPK1//TGFBR1//LIFR//SDCBP//YARS//SMURF2//CD40LG//CXCL2//CXCL2//CCL25//CXCL12//CCL20//CXCL11//ITGA5
ssc-miR-124a	GO:0005178	integrin binding	Molecular function	6	77	578	17310	2.33362	0.0436237	0.404297	1.36028	GFAP//ADAM10//COL4A3//THBS1//ITGB6//ITGA5
ssc-miR-124a	GO:0004298	threonine-type endopeptidase activity	Molecular function	3	24	578	17310	3.74351	0.0445448	0.404297	1.3512	PSMA4//PSMA5//PSMA2
ssc-miR-124a	GO:0016769	transferase activity, transferring nitrogenous groups	Molecular function	3	24	578	17310	3.74351	0.0445448	0.404297	1.3512	GOT2//AGXT2L2//SPTLC2
ssc-miR-124a	GO:0070003	threonine-type peptidase activity	Molecular function	3	24	578	17310	3.74351	0.0445448	0.404297	1.3512	PSMA4//PSMA5//PSMA2
ssc-miR-124a	GO:0000287	magnesium ion binding	Molecular function	11	184	578	17310	1.79038	0.0450054	0.404443	1.34674	PGM1//ADSS//CDC42BPA//STK38//PRPS2//NLK//ICK//CSNK1G3//STK38L//ABL1//STK36
ssc-miR-124a	GO:0003729	mRNA binding	Molecular function	7	98	578	17310	2.13915	0.0456877	0.404443	1.3402	SECISBP2//ELAVL1//IGF2BP1//FMR1//RBM8A//RBMX//HNRNPC
ssc-miR-124a	GO:0005125	cytokine activity	Molecular function	8	119	578	17310	2.01332	0.0459994	0.404443	1.33725	CXCL2//CXCL2//CCL25//CXCL12//CCL20//CXCL11//IL17A//AIMP1
ssc-miR-124a	GO:0001948	glycoprotein binding	Molecular function	5	59	578	17310	2.53797	0.0466828	0.404443	1.33084	THBS1//SDCBP//LCK//CSNK1G3//RASA1
ssc-miR-124a	GO:0030170	pyridoxal phosphate binding	Molecular function	5	59	578	17310	2.53797	0.0466828	0.404443	1.33084	GOT2//SPTLC2//SPTLC3//AGXT2L2//SGPL1
ssc-miR-124a	GO:0001540	beta-amyloid binding	Molecular function	3	25	578	17310	3.59377	0.0494043	0.408424	1.30624	APOA1//CHRNA7//PION
ssc-miR-124a	GO:0003730	mRNA 3'-UTR binding	Molecular function	3	25	578	17310	3.59377	0.0494043	0.408424	1.30624	SECISBP2//ELAVL1//IGF2BP1
ssc-miR-124a	GO:0000989	transcription factor binding transcription factor activity	Molecular function	23	476	578	17310	1.44707	0.0495183	0.408424	1.30523	TRERF1//MED14//TBX18//BHLHE40//KLF7//NCOA3//CASK//NACA//TAF5L//LPIN1//SUPT7L//KAT2A//WWC2//MAML3//ID4//NR2F2//BCOR//CBFA2T2//MEIS2//ATF7IP//SKIL//NCOA6//NCOA7
ssc-miR-124a	GO:0001085	RNA polymerase II transcription factor binding	Molecular function	5	60	578	17310	2.49567	0.0495896	0.408424	1.30461	HEY2//BHLHE40//ID4//TBX18//LPIN1
ssc-miR-124a	GO:0043178	alcohol binding	Molecular function	5	60	578	17310	2.49567	0.0495896	0.408424	1.30461	OSBP//CRP//APOA1//HSD17B4//ADAP2
ssc-miR-124a	GO:0001664	G-protein coupled receptor binding	Molecular function	12	210	578	17310	1.71132	0.0497641	0.408424	1.30308	SDCBP//RYK//YARS//CXCL2//CXCL2//CCL25//CXCL12//CCL20//CXCL11//DLG4//CAV2//GNAI1
ssc-miR-146b	GO:0044237	cellular metabolic process	Biological process	343	8412	539	16123	1.2197	3.08004e-08	7.07651e-05	7.51144	RAD50//HSD17B4//MAP1LC3B//ARG1//NCOA6//MYST2//MCM9//NAP1L1//POLA1//BRD4//ABL1//PPARA//TP53//ID4//TBX18//NR2F2//BCOR//LPIN1//MEIS2//ATF7IP//BHLHE40//ZNF366//TRIM27//SKIL//TFB1M//DIMT1//RBM8A//TGFBR1//MAP3K7//RAPGEF1//NRAS//IRAK1//INSR//SOD1//THBS1//CHRNA7//RGS4//PSMA4//PSMA5//LNPEP//PSMA2//SMURF1//LNX1//SMURF2//SRSF10//SMN1//EIF4E//CNOT6//RBMX//SF3A1//POLR2B//HNRNPK//HNRNPC//FKBP9//ERCC4//XPC//RFC…
ssc-miR-146b	GO:0060255	regulation of macromolecule metabolic process	Biological process	179	3732	539	16123	1.43472	3.98327e-08	7.07651e-05	7.39976	RAD50//POLA1//BRD4//ABL1//PPARA//TP53//ID4//TBX18//NR2F2//BCOR//LPIN1//MEIS2//ATF7IP//BHLHE40//ZNF366//TRIM27//SKIL//TGFBR1//MAP3K7//RAPGEF1//NRAS//IRAK1//INSR//SOD1//THBS1//CHRNA7//RGS4//RBMX//SECISBP2//A2M//CAMKK2//DLG4//ATM//POU5F1//ACVRL1//CCDC88A//UBE2V1//FOS//ATRX//HELLS//RFX7//PATZ1//ZNF268//TAF5L//RUNX2//CBFA2T2//ETV6//MYST2//NLK//ZNF641//CCRN4L//ZNF558//RFX5//NFXL1//ZNF75D//SCML2//PAX5//…
ssc-miR-146b	GO:0080090	regulation of primary metabolic process	Biological process	186	3928	539	16123	1.41644	4.83478e-08	7.07651e-05	7.31562	RAD50//POLA1//BRD4//ABL1//PPARA//TP53//ID4//TBX18//NR2F2//BCOR//LPIN1//MEIS2//ATF7IP//BHLHE40//ZNF366//TRIM27//SKIL//TGFBR1//MAP3K7//RAPGEF1//NRAS//IRAK1//INSR//SOD1//THBS1//CHRNA7//RGS4//RBMX//SECISBP2//A2M//CAMKK2//POU5F1//ACVRL1//CCDC88A//UBE2V1//HELLS//RFX7//PATZ1//ZNF268//TAF5L//RUNX2//CBFA2T2//ETV6//ATRX//MYST2//NLK//ZNF641//CCRN4L//ZNF558//RFX5//NFXL1//ZNF75D//SCML2//PAX5//ZNF667//MLLT3//Z…
ssc-miR-146b	GO:0031323	regulation of cellular metabolic process	Biological process	189	4025	539	16123	1.4046	6.67942e-08	7.33233e-05	7.17526	RAD50//POLA1//BRD4//ABL1//PPARA//TP53//ID4//TBX18//NR2F2//BCOR//LPIN1//MEIS2//ATF7IP//BHLHE40//ZNF366//TRIM27//SKIL//TGFBR1//MAP3K7//RAPGEF1//NRAS//IRAK1//INSR//SOD1//THBS1//CHRNA7//RGS4//RBMX//SECISBP2//CAMKK2//DLG4//POU5F1//ACVRL1//CCDC88A//UBE2V1//HELLS//RFX7//PATZ1//ZNF268//TAF5L//RUNX2//CBFA2T2//ETV6//ATRX//MYST2//NLK//ZNF641//CCRN4L//ZNF558//RFX5//NFXL1//ZNF75D//SCML2//PAX5//ZNF667//MLLT3//…
ssc-miR-146b	GO:0044238	primary metabolic process	Biological process	347	8602	539	16123	1.20667	8.96916e-08	7.87671e-05	7.04725	RAD50//HSD17B4//NCOA6//MYST2//MCM9//NAP1L1//POLA1//BRD4//ABL1//PPARA//TP53//ID4//TBX18//NR2F2//BCOR//LPIN1//MEIS2//ATF7IP//BHLHE40//ZNF366//TRIM27//SKIL//TFB1M//DIMT1//RBM8A//TGFBR1//MAP3K7//RAPGEF1//NRAS//IRAK1//INSR//SOD1//THBS1//CHRNA7//RGS4//PSMA4//PSMA5//LNPEP//PSMA2//SMURF1//LNX1//SMURF2//SRSF10//SMN1//EIF4E//CNOT6//RBMX//SF3A1//POLR2B//HNRNPK//HNRNPC//FKBP9//ERCC4//XPC//RFC5//ATM//MORF4L1/…
ssc-miR-146b	GO:0071704	organic substance metabolic process	Biological process	355	8863	539	16123	1.19813	1.10603e-07	8.0943e-05	6.95623	RAD50//HSD17B4//ARG1//NCOA6//MYST2//MCM9//NAP1L1//POLA1//BRD4//ABL1//PPARA//TP53//ID4//TBX18//NR2F2//BCOR//LPIN1//MEIS2//ATF7IP//BHLHE40//ZNF366//TRIM27//SKIL//TFB1M//DIMT1//RBM8A//TGFBR1//MAP3K7//RAPGEF1//NRAS//IRAK1//INSR//SOD1//THBS1//CHRNA7//RGS4//PSMA4//PSMA5//LNPEP//PSMA2//SMURF1//LNX1//SMURF2//SRSF10//SMN1//EIF4E//CNOT6//RBMX//SF3A1//POLR2B//HNRNPK//HNRNPC//FKBP9//ERCC4//XPC//RFC5//ATM//MO…
ssc-miR-146b	GO:0019222	regulation of metabolic process	Biological process	204	4482	539	16123	1.36149	1.69522e-07	0.000106339	6.77077	RAD50//POLA1//BRD4//ABL1//PPARA//TP53//ID4//TBX18//NR2F2//BCOR//LPIN1//MEIS2//ATF7IP//BHLHE40//ZNF366//TRIM27//SKIL//TGFBR1//MAP3K7//RAPGEF1//NRAS//IRAK1//INSR//SOD1//THBS1//CHRNA7//RGS4//RBMX//SECISBP2//A2M//CAMKK2//DLG4//ATM//POU5F1//ACVRL1//CCDC88A//UBE2V1//FOS//ATRX//HELLS//RFX7//PATZ1//ZNF268//TAF5L//RUNX2//CBFA2T2//ETV6//MYST2//NLK//ZNF641//CCRN4L//ZNF558//RFX5//NFXL1//ZNF75D//SCML2//PAX5//…
ssc-miR-146b	GO:0006807	nitrogen compound metabolic process	Biological process	240	5532	539	16123	1.29774	3.76182e-07	0.000206477	6.4246	RAD50//ARG1//NCOA6//MYST2//MCM9//NAP1L1//POLA1//BRD4//ABL1//PPARA//TP53//ID4//TBX18//NR2F2//BCOR//LPIN1//MEIS2//ATF7IP//BHLHE40//ZNF366//TRIM27//SKIL//TFB1M//DIMT1//RBM8A//SRSF10//SMN1//EIF4E//CNOT6//RBMX//SF3A1//POLR2B//HNRNPK//HNRNPC//ERCC4//XPC//RFC5//ATM//MORF4L1//ZFYVE26//CLN6//ST8SIA4//POU5F1//BMPR2//TAF5L//CCRN4L//PAX5//ZFP36L2//POLR3E//ASF1B//UGP2//SOD1//GLO1//GSTZ1//ADSS//RP2//PRPS2//RHO…
ssc-miR-146b	GO:0008152	metabolic process	Biological process	375	9592	539	16123	1.16944	5.25655e-07	0.000256461	6.2793	RAD50//HSD17B4//MAP1LC3B//ARG1//NCOA6//MYST2//MCM9//NAP1L1//POLA1//BRD4//ABL1//PPARA//TP53//ID4//TBX18//NR2F2//BCOR//LPIN1//MEIS2//ATF7IP//BHLHE40//ZNF366//TRIM27//SKIL//TFB1M//DIMT1//RBM8A//TGFBR1//MAP3K7//RAPGEF1//NRAS//IRAK1//INSR//SOD1//THBS1//CHRNA7//RGS4//PSMA4//PSMA5//LNPEP//PSMA2//SMURF1//LNX1//SMURF2//SRSF10//SMN1//EIF4E//CNOT6//RBMX//SF3A1//POLR2B//HNRNPK//HNRNPC//FKBP9//ERCC4//XPC//RFC…
ssc-miR-146b	GO:0034641	cellular nitrogen compound metabolic process	Biological process	227	5195	539	16123	1.30707	6.08151e-07	0.000267039	6.21599	RAD50//ARG1//NCOA6//MYST2//MCM9//NAP1L1//POLA1//BRD4//ABL1//PPARA//TP53//ID4//TBX18//NR2F2//BCOR//LPIN1//MEIS2//ATF7IP//BHLHE40//ZNF366//TRIM27//SKIL//TFB1M//DIMT1//RBM8A//SRSF10//SMN1//EIF4E//CNOT6//RBMX//SF3A1//POLR2B//HNRNPK//HNRNPC//ERCC4//XPC//RFC5//ATM//MORF4L1//ZFYVE26//POU5F1//BMPR2//TAF5L//CCRN4L//PAX5//ZFP36L2//POLR3E//ASF1B//UGP2//SOD1//GLO1//GSTZ1//ADSS//RP2//PRPS2//RHOA//GNAI1//ARF4/…
ssc-miR-146b	GO:0010556	regulation of macromolecule biosynthetic process	Biological process	136	2765	539	16123	1.4713	9.209e-07	0.000367607	6.03579	POLA1//BRD4//ABL1//PPARA//TP53//ID4//TBX18//NR2F2//BCOR//LPIN1//MEIS2//ATF7IP//BHLHE40//ZNF366//TRIM27//SKIL//SECISBP2//POU5F1//ACVRL1//CCDC88A//HELLS//INSR//RFX7//PATZ1//ZNF268//TAF5L//RUNX2//CBFA2T2//ETV6//ATRX//MYST2//NLK//ZNF641//CCRN4L//ZNF558//RFX5//NFXL1//ZNF75D//SCML2//PAX5//ZNF667//MLLT3//ZNF235//ZFP36L2//HIVEP2//ZNF583//NR1D2//SETD2//SRSF10//ERG//ZNF10//AHR//RHOA//TXK//KLF7//GLO1//HLTF/…
ssc-miR-146b	GO:0044260	cellular macromolecule metabolic process	Biological process	264	6332	539	16123	1.24715	2.09182e-06	0.000765431	5.67948	RAD50//NCOA6//MYST2//MCM9//NAP1L1//POLA1//BRD4//ABL1//PPARA//TP53//ID4//TBX18//NR2F2//BCOR//LPIN1//MEIS2//ATF7IP//BHLHE40//ZNF366//TRIM27//SKIL//TFB1M//DIMT1//RBM8A//TGFBR1//MAP3K7//RAPGEF1//NRAS//IRAK1//INSR//SOD1//THBS1//CHRNA7//RGS4//PSMA4//PSMA5//LNPEP//PSMA2//SMURF1//LNX1//SMURF2//SRSF10//SMN1//EIF4E//CNOT6//RBMX//SF3A1//POLR2B//HNRNPK//HNRNPC//FKBP9//ERCC4//XPC//RFC5//ATM//MORF4L1//ZFYVE26/…
ssc-miR-146b	GO:0043170	macromolecule metabolic process	Biological process	287	7016	539	16123	1.22363	2.45364e-06	0.000828763	5.61019	RAD50//NCOA6//MYST2//MCM9//NAP1L1//POLA1//BRD4//ABL1//PPARA//TP53//ID4//TBX18//NR2F2//BCOR//LPIN1//MEIS2//ATF7IP//BHLHE40//ZNF366//TRIM27//SKIL//TFB1M//DIMT1//RBM8A//TGFBR1//MAP3K7//RAPGEF1//NRAS//IRAK1//INSR//SOD1//THBS1//CHRNA7//RGS4//PSMA4//PSMA5//LNPEP//PSMA2//SMURF1//LNX1//SMURF2//SRSF10//SMN1//EIF4E//CNOT6//RBMX//SF3A1//POLR2B//HNRNPK//HNRNPC//FKBP9//ERCC4//XPC//RFC5//ATM//MORF4L1//ZFYVE26/…
ssc-miR-146b	GO:0009058	biosynthetic process	Biological process	199	4516	539	16123	1.31812	3.06217e-06	0.000912026	5.51397	ARG1//NCOA6//MYST2//MCM9//NAP1L1//POLA1//BRD4//ABL1//PPARA//TP53//ID4//TBX18//NR2F2//BCOR//LPIN1//MEIS2//ATF7IP//BHLHE40//ZNF366//TRIM27//SKIL//ALDH2//SECISBP2//ST8SIA4//PTPRC//POU5F1//BMPR2//TAF5L//CCRN4L//PAX5//ZFP36L2//RBM8A//POLR3E//UGP2//PGM1//PRPS2//PRKACA//RP2//ADSS//MCMBP//RRM2B//CCNE2//RFC5//ACVRL1//CCDC88A//HELLS//INSR//RFX7//PATZ1//ZNF268//RUNX2//CBFA2T2//ETV6//ATRX//NLK//ZNF641//ZNF55…
ssc-miR-146b	GO:1901360	organic cyclic compound metabolic process	Biological process	224	5218	539	16123	1.28411	3.2648e-06	0.000912026	5.48614	RAD50//NCOA6//MYST2//MCM9//NAP1L1//POLA1//BRD4//ABL1//PPARA//TP53//ID4//TBX18//NR2F2//BCOR//LPIN1//MEIS2//ATF7IP//BHLHE40//ZNF366//TRIM27//SKIL//TFB1M//DIMT1//RBM8A//SRSF10//SMN1//EIF4E//CNOT6//RBMX//SF3A1//POLR2B//HNRNPK//HNRNPC//ERCC4//XPC//RFC5//ATM//MORF4L1//ZFYVE26//POU5F1//BMPR2//TAF5L//CCRN4L//PAX5//ZFP36L2//POLR3E//ASF1B//UGP2//ADSS//RP2//PRPS2//RHOA//GNAI1//ARF4//RHOV//RIT1//ADCY5//ARF4/…
ssc-miR-146b	GO:2000112	regulation of cellular macromolecule biosynthetic process	Biological process	130	2678	539	16123	1.45208	3.54532e-06	0.000912026	5.45034	POLA1//BRD4//ABL1//PPARA//TP53//ID4//TBX18//NR2F2//BCOR//LPIN1//MEIS2//ATF7IP//BHLHE40//ZNF366//TRIM27//SKIL//SECISBP2//POU5F1//ACVRL1//CCDC88A//HELLS//INSR//RFX7//PATZ1//ZNF268//TAF5L//RUNX2//CBFA2T2//ETV6//ATRX//MYST2//NLK//ZNF641//CCRN4L//ZNF558//RFX5//NFXL1//ZNF75D//SCML2//PAX5//ZNF667//MLLT3//ZNF235//ZFP36L2//HIVEP2//ZNF583//NR1D2//SETD2//SRSF10//ERG//ZNF10//AHR//RHOA//TXK//KLF7//GLO1//HLTF/…
ssc-miR-146b	GO:0010468	regulation of gene expression	Biological process	138	2887	539	16123	1.42985	3.65999e-06	0.000912026	5.43652	POLA1//BRD4//ABL1//PPARA//TP53//ID4//TBX18//NR2F2//BCOR//LPIN1//MEIS2//ATF7IP//BHLHE40//ZNF366//TRIM27//SKIL//RBMX//SECISBP2//A2M//ATM//POU5F1//FOS//ATRX//HELLS//INSR//RFX7//PATZ1//ZNF268//TAF5L//RUNX2//CBFA2T2//ETV6//MYST2//NLK//ZNF641//CCRN4L//ZNF558//RFX5//NFXL1//ZNF75D//SCML2//PAX5//ZNF667//MLLT3//ZNF235//ZFP36L2//HIVEP2//ZNF583//NR1D2//SETD2//SRSF10//ERG//ZNF10//AHR//RHOA//TXK//KLF7//GLO1//H…
ssc-miR-146b	GO:0051171	regulation of nitrogen compound metabolic process	Biological process	146	3099	539	16123	1.40925	3.84112e-06	0.000912026	5.41554	RAD50//POLA1//BRD4//ABL1//PPARA//TP53//ID4//TBX18//NR2F2//BCOR//LPIN1//MEIS2//ATF7IP//BHLHE40//ZNF366//TRIM27//SKIL//RBMX//POU5F1//ACVRL1//CCDC88A//UBE2V1//HELLS//INSR//RFX7//PATZ1//ZNF268//TAF5L//RUNX2//CBFA2T2//ETV6//ATRX//MYST2//NLK//ZNF641//CCRN4L//ZNF558//RFX5//NFXL1//ZNF75D//SCML2//PAX5//ZNF667//MLLT3//ZNF235//ZFP36L2//HIVEP2//ZNF583//NR1D2//SETD2//SRSF10//ERG//ZNF10//AHR//RHOA//TXK//KLF7//…
ssc-miR-146b	GO:0009889	regulation of biosynthetic process	Biological process	138	2891	539	16123	1.42787	3.94636e-06	0.000912026	5.4038	POLA1//BRD4//ABL1//PPARA//TP53//ID4//TBX18//NR2F2//BCOR//LPIN1//MEIS2//ATF7IP//BHLHE40//ZNF366//TRIM27//SKIL//SECISBP2//POU5F1//ACVRL1//CCDC88A//HELLS//INSR//RFX7//PATZ1//ZNF268//TAF5L//RUNX2//CBFA2T2//ETV6//ATRX//MYST2//NLK//ZNF641//CCRN4L//ZNF558//RFX5//NFXL1//ZNF75D//SCML2//PAX5//ZNF667//MLLT3//ZNF235//ZFP36L2//HIVEP2//ZNF583//NR1D2//SETD2//SRSF10//ERG//ZNF10//AHR//RHOA//TXK//KLF7//GLO1//HLTF/…
ssc-miR-146b	GO:0048522	positive regulation of cellular process	Biological process	136	2846	539	16123	1.42942	4.50943e-06	0.000947931	5.34588	TGFBR1//MAP3K7//RAPGEF1//NRAS//IRAK1//INSR//SOD1//THBS1//CHRNA7//CAMKK2//CXCL12//BMPR2//NRP1//AGGF1//CDK6//UTRN//PAX6//BMPR1A//FOXP1//PSMA4//PSMA5//ATM//PSMA2//SRPR//MBTPS1//GAB1//RIPK1//ITGAV//ADAM10//LIFR//STS//ID4//VPAC1//STAMBP//NAP1L1//CDKN2AIP//GFAP//SMAD4//NLGN1//ITGA5//APOA1//ABHD5//BRD4//CBFA2T2//HNF4A//RHOA//ELAVL1//AHR//HNF1A//NFATC2//ZNF711//TRERF1//ACVRL1//NR2F2//ILF2//RUNX2//ZKSCAN4…
ssc-miR-146b	GO:1901576	organic substance biosynthetic process	Biological process	196	4458	539	16123	1.31514	4.53349e-06	0.000947931	5.34357	ARG1//NCOA6//MYST2//MCM9//NAP1L1//POLA1//BRD4//ABL1//PPARA//TP53//ID4//TBX18//NR2F2//BCOR//LPIN1//MEIS2//ATF7IP//BHLHE40//ZNF366//TRIM27//SKIL//SECISBP2//ST8SIA4//PTPRC//POU5F1//BMPR2//TAF5L//CCRN4L//PAX5//ZFP36L2//RBM8A//POLR3E//UGP2//PGM1//PRPS2//PRKACA//RP2//ADSS//MCMBP//RRM2B//CCNE2//RFC5//ACVRL1//CCDC88A//HELLS//INSR//RFX7//PATZ1//ZNF268//RUNX2//CBFA2T2//ETV6//ATRX//NLK//ZNF641//ZNF558//RFX5…
ssc-miR-146b	GO:0010604	positive regulation of macromolecule metabolic process	Biological process	92	1739	539	16123	1.58251	4.96226e-06	0.000961081	5.30432	TGFBR1//MAP3K7//RAPGEF1//NRAS//IRAK1//INSR//SOD1//THBS1//CHRNA7//CAMKK2//SRPR//MBTPS1//GAB1//RIPK1//ADM2//CDK6//SMAD4//BMPR2//BMPR1A//RHOA//ELAVL1//AHR//HNF1A//NFATC2//ZNF711//TRERF1//ACVRL1//NR2F2//ILF2//RUNX2//ZKSCAN4//SMAD5//UBE2V1//ATF7IP//PAX6//ZNF398//NR5A2//DCP1A//TP53//LPIN1//SMURF1//ATG7//PIM1//RAD50//CCDC88A//UHRF1//BRD4//PRKACA//ADCY5//ADCY2//TP44//GLMN//HNRNPK//AKT2//TNFAIP3//DAB1//PT…
ssc-miR-146b	GO:0006355	regulation of transcription, DNA-dependent	Biological process	120	2440	539	16123	1.47112	5.1209e-06	0.000961081	5.29065	POLA1//BRD4//ABL1//PPARA//TP53//ID4//TBX18//NR2F2//BCOR//LPIN1//MEIS2//ATF7IP//BHLHE40//ZNF366//TRIM27//SKIL//POU5F1//HELLS//AHR//RHOA//TXK//KLF7//GLO1//HLTF//KAT2A//STK36//HEY2//TGFBR1//HNF1A//NFATC2//ZNF711//TRERF1//ACVRL1//ILF2//RUNX2//ZKSCAN4//CAMKK2//SMAD5//UBE2V1//PAX6//ZNF398//NR5A2//DCP1A//SMAD4//SUDS3//UBA3//PHF12//USP47//FOXP1//SMURF2//UBE2D2//BMPR1A//CHRDL1//BMPR2//SMURF1//IRAK1//TNFAI…
ssc-miR-146b	GO:2001141	regulation of RNA biosynthetic process	Biological process	121	2467	539	16123	1.46715	5.27138e-06	0.000961081	5.27808	POLA1//BRD4//ABL1//PPARA//TP53//ID4//TBX18//NR2F2//BCOR//LPIN1//MEIS2//ATF7IP//BHLHE40//ZNF366//TRIM27//SKIL//POU5F1//HELLS//INSR//RFX7//PATZ1//ZNF268//TAF5L//RUNX2//CBFA2T2//ETV6//ATRX//MYST2//NLK//ZNF641//CCRN4L//ZNF558//RFX5//NFXL1//ZNF75D//SCML2//PAX5//ZNF667//MLLT3//ZNF235//ZFP36L2//HIVEP2//ZNF583//NR1D2//SETD2//SRSF10//ERG//ZNF10//AHR//RHOA//TXK//KLF7//GLO1//HLTF//KAT2A//STK36//HEY2//TGFBR1…
ssc-miR-146b	GO:0019219	regulation of nucleobase-containing compound metabolic process	Biological process	142	3014	539	16123	1.4093	5.53998e-06	0.000961081	5.25649	RAD50//POLA1//BRD4//ABL1//PPARA//TP53//ID4//TBX18//NR2F2//BCOR//LPIN1//MEIS2//ATF7IP//BHLHE40//ZNF366//TRIM27//SKIL//RBMX//POU5F1//ACVRL1//CCDC88A//UBE2V1//HELLS//INSR//RFX7//PATZ1//ZNF268//TAF5L//RUNX2//CBFA2T2//ETV6//ATRX//MYST2//NLK//ZNF641//CCRN4L//ZNF558//RFX5//NFXL1//ZNF75D//SCML2//PAX5//ZNF667//MLLT3//ZNF235//ZFP36L2//HIVEP2//ZNF583//NR1D2//SETD2//SRSF10//ERG//ZNF10//AHR//RHOA//TXK//KLF7//…
ssc-miR-146b	GO:0006357	regulation of transcription from RNA polymerase II promoter	Biological process	66	1128	539	16123	1.75022	5.69076e-06	0.000961081	5.24483	POLA1//BRD4//ABL1//PPARA//TP53//ID4//TBX18//NR2F2//BCOR//LPIN1//MEIS2//ATF7IP//BHLHE40//ZNF366//TRIM27//SKIL//POU5F1//PAX6//SMAD4//UBE2D2//BMPR1A//SMAD5//CHRDL1//SMURF2//BMPR2//ACVRL1//SMURF1//IL17A//KLF13//HNF1A//PLAGL1//HNF4A//BTG2//NFATC2//NCOA3//FOS//HOXD13//CASK//RNF10//NCOA6//RORA//ZIC3//NCOA7//TFEB//RBMX//KLF2//UHRF1//CKAP2//MED14//ZNF384//JAK3//EGR1//NPAS2//RIPK1//MAML3//NRAS//HEY2//RPRD1…
ssc-miR-146b	GO:0051252	regulation of RNA metabolic process	Biological process	123	2528	539	16123	1.45541	6.38739e-06	0.00103878	5.19468	POLA1//BRD4//ABL1//PPARA//TP53//ID4//TBX18//NR2F2//BCOR//LPIN1//MEIS2//ATF7IP//BHLHE40//ZNF366//TRIM27//SKIL//RBMX//POU5F1//HELLS//INSR//RFX7//PATZ1//ZNF268//TAF5L//RUNX2//CBFA2T2//ETV6//ATRX//MYST2//NLK//ZNF641//CCRN4L//ZNF558//RFX5//NFXL1//ZNF75D//SCML2//PAX5//ZNF667//MLLT3//ZNF235//ZFP36L2//HIVEP2//ZNF583//NR1D2//SETD2//SRSF10//ERG//ZNF10//AHR//RHOA//TXK//KLF7//GLO1//HLTF//KAT2A//STK36//HEY2//…
ssc-miR-146b	GO:0006139	nucleobase-containing compound metabolic process	Biological process	211	4902	539	16123	1.28756	6.8324e-06	0.00107147	5.16543	RAD50//NCOA6//MYST2//MCM9//NAP1L1//POLA1//BRD4//ABL1//PPARA//TP53//ID4//TBX18//NR2F2//BCOR//LPIN1//MEIS2//ATF7IP//BHLHE40//ZNF366//TRIM27//SKIL//TFB1M//DIMT1//RBM8A//SRSF10//SMN1//EIF4E//CNOT6//RBMX//SF3A1//POLR2B//HNRNPK//HNRNPC//ERCC4//XPC//RFC5//ATM//MORF4L1//ZFYVE26//POU5F1//BMPR2//TAF5L//CCRN4L//PAX5//ZFP36L2//POLR3E//ASF1B//UGP2//ADSS//RP2//PRPS2//RHOA//GNAI1//ARF4//RHOV//RIT1//ADCY5//ARF4/…
ssc-miR-146b	GO:0044249	cellular biosynthetic process	Biological process	192	4380	539	16123	1.31125	7.50369e-06	0.00113616	5.12472	ARG1//NCOA6//MYST2//MCM9//NAP1L1//POLA1//BRD4//ABL1//PPARA//TP53//ID4//TBX18//NR2F2//BCOR//LPIN1//MEIS2//ATF7IP//BHLHE40//ZNF366//TRIM27//SKIL//ALDH2//SECISBP2//ST8SIA4//POU5F1//BMPR2//TAF5L//CCRN4L//PAX5//ZFP36L2//RBM8A//POLR3E//UGP2//PGM1//RP2//ADSS//PRPS2//MCMBP//RRM2B//CCNE2//RFC5//ACVRL1//CCDC88A//HELLS//INSR//RFX7//PATZ1//ZNF268//RUNX2//CBFA2T2//ETV6//ATRX//NLK//ZNF641//ZNF558//RFX5//NFXL1/…
ssc-miR-146b	GO:0006725	cellular aromatic compound metabolic process	Biological process	216	5052	539	16123	1.27893	7.88193e-06	0.00115365	5.10337	RAD50//NCOA6//MYST2//MCM9//NAP1L1//POLA1//BRD4//ABL1//PPARA//TP53//ID4//TBX18//NR2F2//BCOR//LPIN1//MEIS2//ATF7IP//BHLHE40//ZNF366//TRIM27//SKIL//TFB1M//DIMT1//RBM8A//SRSF10//SMN1//EIF4E//CNOT6//RBMX//SF3A1//POLR2B//HNRNPK//HNRNPC//ERCC4//XPC//RFC5//ATM//MORF4L1//ZFYVE26//POU5F1//BMPR2//TAF5L//CCRN4L//PAX5//ZFP36L2//POLR3E//ASF1B//UGP2//ADSS//RP2//PRPS2//RHOA//GNAI1//ARF4//RHOV//RIT1//ADCY5//ARF4/…
ssc-miR-146b	GO:0046483	heterocycle metabolic process	Biological process	215	5034	539	16123	1.27756	9.13755e-06	0.00127375	5.03917	RAD50//NCOA6//MYST2//MCM9//NAP1L1//POLA1//BRD4//ABL1//PPARA//TP53//ID4//TBX18//NR2F2//BCOR//LPIN1//MEIS2//ATF7IP//BHLHE40//ZNF366//TRIM27//SKIL//TFB1M//DIMT1//RBM8A//SRSF10//SMN1//EIF4E//CNOT6//RBMX//SF3A1//POLR2B//HNRNPK//HNRNPC//ERCC4//XPC//RFC5//ATM//MORF4L1//ZFYVE26//POU5F1//BMPR2//TAF5L//CCRN4L//PAX5//ZFP36L2//POLR3E//ASF1B//UGP2//ADSS//RP2//PRPS2//RHOA//GNAI1//ARF4//RHOV//RIT1//ADCY5//ARF4/…
ssc-miR-146b	GO:0031326	regulation of cellular biosynthetic process	Biological process	135	2859	539	16123	1.41246	9.28261e-06	0.00127375	5.03233	POLA1//BRD4//ABL1//PPARA//TP53//ID4//TBX18//NR2F2//BCOR//LPIN1//MEIS2//ATF7IP//BHLHE40//ZNF366//TRIM27//SKIL//SECISBP2//POU5F1//ACVRL1//CCDC88A//HELLS//INSR//RFX7//PATZ1//ZNF268//TAF5L//RUNX2//CBFA2T2//ETV6//ATRX//MYST2//NLK//ZNF641//CCRN4L//ZNF558//RFX5//NFXL1//ZNF75D//SCML2//PAX5//ZNF667//MLLT3//ZNF235//ZFP36L2//HIVEP2//ZNF583//NR1D2//SETD2//SRSF10//ERG//ZNF10//AHR//RHOA//TXK//KLF7//GLO1//HLTF/…
ssc-miR-146b	GO:0048519	negative regulation of biological process	Biological process	136	2895	539	16123	1.40523	1.10749e-05	0.00147363	4.95566	RFC5//CCNE2//XPC//POLA1//PPARA//TP53//ID4//TBX18//NR2F2//BCOR//LPIN1//MEIS2//ATF7IP//BHLHE40//ZNF366//TRIM27//SKIL//RGS4//A2M//PTPRC//THBS1//CAV2//AIMP1//KRIT1//CASK//RASA1//DLG4//JAK3//APOA1//IL27RA//HELLS//PSMA4//PSMA5//ATM//PSMA2//MID1//TGFBR1//PLAGL1//DST//CDK6//DHCR24//PLK2//ANAPC7//BUB3//ADAM10//ST8SIA4//DAB1//ADAMDEC1//FAF1//ITGAV//MAP3K7//RRM2B//PIM1//ATG7//USP47//FTH1//SMAD4//COL4A3//KLF…
ssc-miR-146b	GO:0031325	positive regulation of cellular metabolic process	Biological process	92	1777	539	16123	1.54867	1.18797e-05	0.00153423	4.92519	TGFBR1//MAP3K7//RAPGEF1//NRAS//IRAK1//INSR//SOD1//THBS1//CHRNA7//CAMKK2//SRPR//MBTPS1//GAB1//RIPK1//SMAD4//BMPR2//BMPR1A//APOA1//ABHD5//HNF4A//RHOA//ELAVL1//AHR//HNF1A//NFATC2//ZNF711//TRERF1//ACVRL1//NR2F2//ILF2//RUNX2//ZKSCAN4//SMAD5//UBE2V1//ATF7IP//PAX6//ZNF398//NR5A2//DCP1A//TP53//LPIN1//SMURF1//ATG7//PIM1//RAD50//PPARA//AKT2//CCDC88A//UHRF1//BRD4//PRKACA//ADCY5//ADCY2//SDCBP//GLMN//TP44//HN…
ssc-miR-146b	GO:0006351	transcription, DNA-dependent	Biological process	125	2617	539	16123	1.42877	1.30068e-05	0.0016318	4.88583	POLA1//BRD4//ABL1//PPARA//TP53//ID4//TBX18//NR2F2//BCOR//LPIN1//MEIS2//ATF7IP//BHLHE40//ZNF366//TRIM27//SKIL//POU5F1//BMPR2//TAF5L//CCRN4L//PAX5//ZFP36L2//RBM8A//POLR3E//HELLS//INSR//RFX7//PATZ1//ZNF268//RUNX2//CBFA2T2//ETV6//ATRX//MYST2//NLK//ZNF641//ZNF558//RFX5//NFXL1//ZNF75D//SCML2//ZNF667//MLLT3//ZNF235//HIVEP2//ZNF583//NR1D2//SETD2//SRSF10//ERG//ZNF10//AHR//RHOA//TXK//KLF7//GLO1//HLTF//KAT2…
ssc-miR-146b	GO:0009893	positive regulation of metabolic process	Biological process	95	1858	539	16123	1.52945	1.38006e-05	0.00168328	4.8601	TGFBR1//MAP3K7//RAPGEF1//NRAS//IRAK1//INSR//SOD1//THBS1//CHRNA7//CAMKK2//SRPR//MBTPS1//GAB1//RIPK1//ADM2//CDK6//SMAD4//BMPR2//BMPR1A//APOA1//ABHD5//HNF4A//RHOA//ELAVL1//AHR//HNF1A//NFATC2//ZNF711//TRERF1//ACVRL1//NR2F2//ILF2//RUNX2//ZKSCAN4//SMAD5//UBE2V1//ATF7IP//PAX6//ZNF398//NR5A2//DCP1A//TP53//LPIN1//SMURF1//ATG7//PIM1//RAD50//PPARA//AKT2//CCDC88A//UHRF1//BRD4//PRKACA//ADCY5//ADCY2//SDCBP//GL…
ssc-miR-146b	GO:0048523	negative regulation of cellular process	Biological process	125	2632	539	16123	1.42063	1.71361e-05	0.00203364	4.76609	RFC5//CCNE2//XPC//POLA1//PPARA//TP53//ID4//TBX18//NR2F2//BCOR//LPIN1//MEIS2//ATF7IP//BHLHE40//ZNF366//TRIM27//SKIL//RGS4//THBS1//CAV2//AIMP1//KRIT1//CASK//RASA1//PTPRC//DLG4//APOA1//HELLS//PSMA4//PSMA5//ATM//PSMA2//MID1//TGFBR1//PLAGL1//DST//CDK6//DHCR24//PLK2//ANAPC7//BUB3//ADAM10//ST8SIA4//DAB1//ADAMDEC1//FAF1//ITGAV//MAP3K7//RRM2B//PIM1//ATG7//USP47//FTH1//SMAD4//COL4A3//KLF13//HNF4A//TRIM35//…
ssc-miR-146b	GO:0090304	nucleic acid metabolic process	Biological process	174	3943	539	16123	1.32002	1.80822e-05	0.00208945	4.74275	RAD50//NCOA6//MYST2//MCM9//NAP1L1//POLA1//BRD4//ABL1//PPARA//TP53//ID4//TBX18//NR2F2//BCOR//LPIN1//MEIS2//ATF7IP//BHLHE40//ZNF366//TRIM27//SKIL//TFB1M//DIMT1//RBM8A//SRSF10//SMN1//EIF4E//CNOT6//RBMX//SF3A1//POLR2B//HNRNPK//HNRNPC//ERCC4//XPC//RFC5//ATM//MORF4L1//ZFYVE26//POU5F1//BMPR2//TAF5L//CCRN4L//PAX5//ZFP36L2//POLR3E//ASF1B//HELLS//MCMBP//RRM2B//CCNE2//ACVRL1//CCDC88A//BTG2//UBE2V1//USP47//S…
ssc-miR-146b	GO:0006793	phosphorus metabolic process	Biological process	131	2793	539	16123	1.403	1.85591e-05	0.00208957	4.73144	TGFBR1//MAP3K7//RAPGEF1//NRAS//IRAK1//INSR//SOD1//THBS1//CHRNA7//RGS4//CAMKK2//PRPS2//UGP2//GK//RP2//ADSS//RHOA//GNAI1//ARF4//RHOV//RIT1//ADCY5//ARF4//ARF1//SRPR//ADCY2//RAB10//EIF2S3//XDH//ATP5L//ATP5B//ATF7IP//HLTF//POLR2B//GRK7//PLK2//ADAM10//AKT2//CDC42BPA//CASK//ACVRL1//AMHR2//TLK1//LCK//PDK4//KSR1//ICK//TLK2//PXK//STK38L//ADM2//CDK6//IKBKE//FYB//ROR1//RYK//DSTYK//BRD4//STK36//ERG//PTPRC//MT…
ssc-miR-146b	GO:0006796	phosphate-containing compound metabolic process	Biological process	129	2743	539	16123	1.40676	1.93441e-05	0.00211959	4.71345	TGFBR1//MAP3K7//RAPGEF1//NRAS//IRAK1//INSR//SOD1//THBS1//CHRNA7//RGS4//CAMKK2//PRPS2//UGP2//GK//RP2//ADSS//RHOA//GNAI1//ARF4//RHOV//RIT1//ADCY5//ARF4//ARF1//SRPR//ADCY2//RAB10//EIF2S3//XDH//ATP5L//ATP5B//ATF7IP//HLTF//POLR2B//GRK7//PLK2//ADAM10//AKT2//CDC42BPA//CASK//ACVRL1//AMHR2//TLK1//LCK//PDK4//KSR1//ICK//TLK2//PXK//STK38L//ADM2//CDK6//IKBKE//FYB//ROR1//RYK//DSTYK//BRD4//STK36//ERG//PTPRC//MT…
ssc-miR-146b	GO:0010467	gene expression	Biological process	171	3867	539	16123	1.32275	1.97913e-05	0.00211959	4.70353	POLA1//BRD4//ABL1//PPARA//TP53//ID4//TBX18//NR2F2//BCOR//LPIN1//MEIS2//ATF7IP//BHLHE40//ZNF366//TRIM27//SKIL//TFB1M//DIMT1//SRSF10//SMN1//EIF4E//CNOT6//RBMX//SF3A1//POLR2B//RBM8A//HNRNPK//HNRNPC//SECISBP2//A2M//ATM//POU5F1//BMPR2//TAF5L//CCRN4L//PAX5//ZFP36L2//POLR3E//FOS//ATRX//HELLS//INSR//RFX7//PATZ1//ZNF268//RUNX2//CBFA2T2//ETV6//MYST2//NLK//ZNF641//ZNF558//RFX5//NFXL1//ZNF75D//SCML2//ZNF667/…
ssc-miR-146b	GO:0048518	positive regulation of biological process	Biological process	147	3230	539	16123	1.36136	2.34562e-05	0.00245229	4.62974	TGFBR1//MAP3K7//RAPGEF1//NRAS//IRAK1//INSR//SOD1//THBS1//CHRNA7//A2M//CAMKK2//CXCL12//BMPR2//NRP1//AGGF1//CDK6//UTRN//PAX6//BMPR1A//FOXP1//FOS//UBE2V1//IL27RA//POU5F1//CRP//C1QC//PSMA4//PSMA5//ATM//PSMA2//SRPR//MBTPS1//GAB1//RIPK1//ITGAV//ADAM10//LIFR//STS//ID4//VPAC1//STAMBP//NAP1L1//RHOA//CDKN2AIP//GFAP//ADM2//SMAD4//NLGN1//ITGA5//APOA1//ABHD5//BRD4//CBFA2T2//HNF4A//ELAVL1//AKT2//AHR//HNF1A//NF…
ssc-miR-146b	GO:0007179	transforming growth factor beta receptor signaling pathway	Biological process	15	129	539	16123	3.47823	2.68137e-05	0.00273812	4.57164	SMURF2//SMAD4//THBS1//SMURF1//SKIL//TGFBR1//UBE2D2//MAP3K7//FOS//ACVRL1//AMHR2//BMPR1A//SMAD5//NLK//DCP1A
ssc-miR-146b	GO:0051128	regulation of cellular component organization	Biological process	66	1187	539	16123	1.66322	2.9035e-05	0.00289756	4.53708	BCOR//HSD3B7//TLK1//TLK2//DLG4//NEB//MID1//ATM//ANAPC7//BUB3//RBM8A//CXCL12//ARF1//RASA1//SMAD4//APOA1//CCDC88A//CBFA2T2//GFAP//LSAMP//CAMSAP1//LARP4//ABL1//TGFBR1//RHOA//ADAM10//USP47//TP53//HNF4A//BMPR2//ACVRL1//OSGIN2//CDKN2AIP//WFDC1//SMURF1//KANK1//LPIN1//FAF1//ERCC4//TERF2IP//SBDS//MTM1//NDEL1//TP44//INSR//ATF7IP//PLK2//CEP76//HNRNPK//NRP1//RYK//DAB1//DIXDC1//SKIL//NUMB//PPP1R16B//CAPN6//TH…
ssc-miR-146b	GO:0010557	positive regulation of macromolecule biosynthetic process	Biological process	62	1097	539	16123	1.69061	3.20332e-05	0.00312573	4.4944	RHOA//THBS1//ELAVL1//AHR//TGFBR1//HNF1A//NFATC2//ZNF711//TRERF1//ACVRL1//NR2F2//ILF2//RUNX2//ZKSCAN4//CAMKK2//SMAD5//UBE2V1//ATF7IP//PAX6//ZNF398//NR5A2//DCP1A//BRD4//TP44//GLMN//HNRNPK//INSR//AKT2//NRAS//SMAD4//IL17A//KLF13//PLAGL1//HNF4A//BTG2//POU5F1//NCOA3//FOS//ID4//HOXD13//CASK//RNF10//NCOA6//RORA//ZIC3//NCOA7//TFEB//RBMX//LPIN1//KLF2//UHRF1//CKAP2//MED14//ZNF384//JAK3//EGR1//NPAS2//RIPK1//…
ssc-miR-146b	GO:0006468	protein phosphorylation	Biological process	69	1271	539	16123	1.62391	4.02769e-05	0.00382808	4.39494	TGFBR1//MAP3K7//RAPGEF1//NRAS//IRAK1//INSR//SOD1//THBS1//CHRNA7//RGS4//CAMKK2//PTPRC//ATM//ABL1//SRPR//MBTPS1//GAB1//RIPK1//SMAD4//BMPR2//BMPR1A//PRKACA//HIPK3//PDK4//NLK//PIM1//RAD50//CCDC88A//ADCY5//ADCY2//JAK3//HNF4A//STK38//RGS14//SFRP5//NR2F2//DAB1//TXK//SLK//CSNK1G3//EPHB4//ITGA5//NRP1//POLR2B//GRK7//PLK2//ADAM10//AKT2//CDC42BPA//CASK//ACVRL1//AMHR2//TLK1//LCK//KSR1//ICK//TLK2//PXK//STK38L/…
ssc-miR-146b	GO:0016070	RNA metabolic process	Biological process	153	3426	539	16123	1.33586	4.09746e-05	0.00382808	4.38749	POLA1//BRD4//ABL1//PPARA//TP53//ID4//TBX18//NR2F2//BCOR//LPIN1//MEIS2//ATF7IP//BHLHE40//ZNF366//TRIM27//SKIL//TFB1M//DIMT1//RBM8A//SRSF10//SMN1//EIF4E//CNOT6//RBMX//SF3A1//POLR2B//HNRNPK//HNRNPC//POU5F1//BMPR2//TAF5L//CCRN4L//PAX5//ZFP36L2//POLR3E//HELLS//INSR//RFX7//PATZ1//ZNF268//RUNX2//CBFA2T2//ETV6//ATRX//MYST2//NLK//ZNF641//ZNF558//RFX5//NFXL1//ZNF75D//SCML2//ZNF667//MLLT3//ZNF235//HIVEP2//Z…
ssc-miR-146b	GO:0016310	phosphorylation	Biological process	77	1469	539	16123	1.56793	4.54585e-05	0.00415851	4.34238	TGFBR1//MAP3K7//RAPGEF1//NRAS//IRAK1//INSR//SOD1//THBS1//CHRNA7//RGS4//CAMKK2//RP2//POLR2B//GRK7//PLK2//ADAM10//AKT2//CDC42BPA//CASK//ACVRL1//AMHR2//TLK1//LCK//PDK4//KSR1//ICK//TLK2//PXK//STK38L//ADM2//CDK6//IKBKE//FYB//ROR1//RYK//DSTYK//BRD4//STK36//ERG//PTPRC//ATM//ABL1//SRPR//MBTPS1//GAB1//RIPK1//SMAD4//BMPR2//BMPR1A//PRKACA//HIPK3//NLK//PIM1//RAD50//CCDC88A//ADCY5//ADCY2//CCNE2//SDCBP//GLMN//…
ssc-miR-146b	GO:0009059	macromolecule biosynthetic process	Biological process	163	3713	539	16123	1.31317	5.20873e-05	0.00466766	4.28327	NCOA6//MYST2//MCM9//NAP1L1//POLA1//BRD4//ABL1//PPARA//TP53//ID4//TBX18//NR2F2//BCOR//LPIN1//MEIS2//ATF7IP//BHLHE40//ZNF366//TRIM27//SKIL//SECISBP2//PTPRC//POU5F1//BMPR2//TAF5L//CCRN4L//PAX5//ZFP36L2//RBM8A//POLR3E//UGP2//PGM1//MCMBP//RRM2B//CCNE2//RFC5//ACVRL1//CCDC88A//HELLS//INSR//RFX7//PATZ1//ZNF268//RUNX2//CBFA2T2//ETV6//ATRX//NLK//ZNF641//ZNF558//RFX5//NFXL1//ZNF75D//SCML2//ZNF667//MLLT3//ZN…
ssc-miR-146b	GO:0006366	transcription from RNA polymerase II promoter	Biological process	71	1332	539	16123	1.59445	5.52065e-05	0.00484824	4.25801	POLA1//BRD4//ABL1//PPARA//TP53//ID4//TBX18//NR2F2//BCOR//LPIN1//MEIS2//ATF7IP//BHLHE40//ZNF366//TRIM27//SKIL//POU5F1//RBM8A//AHR//RHOA//TXK//KLF7//GLO1//HLTF//KAT2A//POLR2B//NCOA6//MED14//PAX6//SMAD4//UBE2D2//BMPR1A//SMAD5//CHRDL1//SMURF2//IL17A//KLF13//HNF1A//PLAGL1//HNF4A//BTG2//NFATC2//NCOA3//FOS//HOXD13//CASK//RNF10//RORA//ZIC3//NCOA7//TFEB//RBMX//KLF2//UHRF1//CKAP2//ZNF384//JAK3//EGR1//NPAS2…
ssc-miR-146b	GO:0071840	cellular component organization or biogenesis	Biological process	177	4105	539	16123	1.28978	5.8487e-05	0.00503562	4.23294	MAP1LC3B//BUB3//TFB1M//DIMT1//DST//RBM8A//NDEL1//CCDC88A//SRSF10//SMN1//LPIN1//SF3A1//BCOR//XPC//RFC5//POLA1//KLF2//HSD3B7//MAP1S//CAPN6//TLK1//TLK2//TGFBR1//DLG4//ASF1B//NAP1L1//EPS8//SDCBP//CORO1C//KLHL3//NEB//CAMSAP1//LARP4//CAV2//STX6//RRM2B//SOD1//KPNB1//KAT2A//HELLS//SBDS//DIS3//CASK//CCT2//SEC63//ARL6IP1//SRPR//TOMM34//TIMM23//ATG7//NSFL1C//KIF5C//TERF2IP//RAD50//KIF2C//RP2//MID1//HOOK1//H…
ssc-miR-146b	GO:0001936	regulation of endothelial cell proliferation	Biological process	11	81	539	16123	4.06223	7.67015e-05	0.00647685	4.1152	THBS1//CAV2//AIMP1//NR2F2//KRIT1//CXCL12//BMPR2//NRP1//AGGF1//ACVRL1//BMPR1A
ssc-miR-146b	GO:0043412	macromolecule modification	Biological process	124	2708	539	16123	1.36971	9.96841e-05	0.00805465	4.00137	TFB1M//DIMT1//TGFBR1//MAP3K7//RAPGEF1//NRAS//IRAK1//INSR//SOD1//THBS1//CHRNA7//RGS4//PSMA4//PSMA5//LNPEP//PSMA2//SMURF1//LNX1//SMURF2//FKBP9//BCOR//CAMKK2//FBXO21//FBXL5//PAX6//DCAF12//FOS//ATRX//ATF7IP//PHKA2//POLR2B//GRK7//PLK2//ADAM10//AKT2//CDC42BPA//CASK//ACVRL1//AMHR2//TLK1//LCK//PDK4//KSR1//ICK//TLK2//PXK//STK38L//ADM2//CDK6//IKBKE//FYB//ROR1//RYK//DSTYK//BRD4//STK36//ERG//PTPRC//MTM1//ARF…
ssc-miR-146b	GO:0045893	positive regulation of transcription, DNA-dependent	Biological process	52	907	539	16123	1.71496	0.000100656	0.00805465	3.99716	SMAD4//IL17A//KLF13//HNF1A//PLAGL1//HNF4A//BTG2//POU5F1//NFATC2//NCOA3//FOS//ID4//HOXD13//CASK//RNF10//NCOA6//RORA//ZIC3//NCOA7//TFEB//RBMX//LPIN1//KLF2//UHRF1//PAX6//CKAP2//MED14//ZNF384//JAK3//EGR1//NPAS2//RIPK1//MAML3//NRAS//PPARA//HNRNPK//AHR//TGFBR1//ZNF711//TRERF1//ACVRL1//NR2F2//ILF2//RUNX2//ZKSCAN4//CAMKK2//SMAD5//UBE2V1//ATF7IP//ZNF398//NR5A2//DCP1A
ssc-miR-146b	GO:0007178	transmembrane receptor protein serine/threonine kinase signaling pathway	Biological process	19	213	539	16123	2.66828	0.000100889	0.00805465	3.99615	POU5F1//TGFBR1//UBE2D2//MAP3K7//FOS//ACVRL1//AMHR2//BMPR1A//SMAD5//NLK//DCP1A//SMAD4//BMPR2//SMURF2//CHRDL1//THBS1//SMURF1//SKIL//HNF4A
ssc-miR-146b	GO:0050678	regulation of epithelial cell proliferation	Biological process	18	196	539	16123	2.74709	0.000105425	0.00826646	3.97706	ACVRL1//BMPR1A//THBS1//CAV2//AIMP1//NR2F2//KRIT1//CXCL12//BMPR2//NRP1//AGGF1//CASK//TBX18//NRAS//PAX6//WFDC1//CDK6//FOXP1
ssc-miR-146b	GO:0051246	regulation of protein metabolic process	Biological process	69	1319	539	16123	1.56481	0.000125142	0.00964034	3.9026	TGFBR1//MAP3K7//RAPGEF1//NRAS//IRAK1//INSR//SOD1//THBS1//CHRNA7//RGS4//BCOR//SECISBP2//A2M//CAMKK2//PTPRC//SRPR//MBTPS1//GAB1//RIPK1//PRKACA//DLGAP1//SMAD4//BMPR2//BMPR1A//RHOA//ELAVL1//PTGFRN//IGF2BP1//SERPINB8//PION//TP53//LPIN1//ATG7//N4BP1//TNFAIP3//SMURF1//PIM1//RAD50//CCDC88A//UHRF1//UBQLN4//EGR1//ADCY5//ADCY2//EIF2C4//FAF1//HNF4A//STK38//RGS14//SFRP5//HIPK3//TP44//GLMN//JAK3//NR2F2//DAB1//…
ssc-miR-146b	GO:1901362	organic cyclic compound biosynthetic process	Biological process	141	3178	539	16123	1.32716	0.000129008	0.00976681	3.88938	POLA1//BRD4//ABL1//PPARA//TP53//ID4//TBX18//NR2F2//BCOR//LPIN1//MEIS2//ATF7IP//BHLHE40//ZNF366//TRIM27//SKIL//POU5F1//BMPR2//TAF5L//CCRN4L//PAX5//ZFP36L2//RBM8A//POLR3E//UGP2//RP2//ADSS//PRPS2//HELLS//INSR//RFX7//PATZ1//ZNF268//RUNX2//CBFA2T2//ETV6//ATRX//MYST2//NLK//ZNF641//ZNF558//RFX5//NFXL1//ZNF75D//SCML2//ZNF667//MLLT3//ZNF235//HIVEP2//ZNF583//NR1D2//SETD2//SRSF10//ERG//ZNF10//AHR//RHOA//TXK…
ssc-miR-146b	GO:0051254	positive regulation of RNA metabolic process	Biological process	54	970	539	16123	1.66525	0.000156903	0.0116431	3.80437	AHR//TGFBR1//HNF1A//NFATC2//ZNF711//TRERF1//ACVRL1//NR2F2//ILF2//RUNX2//ZKSCAN4//CAMKK2//SMAD5//UBE2V1//ATF7IP//PAX6//ZNF398//NR5A2//DCP1A//BRD4//SMAD4//IL17A//KLF13//PLAGL1//HNF4A//BTG2//POU5F1//NCOA3//FOS//ID4//HOXD13//CASK//RNF10//NCOA6//RORA//ZIC3//NCOA7//TFEB//RBMX//LPIN1//KLF2//UHRF1//CKAP2//MED14//ZNF384//JAK3//EGR1//NPAS2//RIPK1//MAML3//NRAS//POLR2B//PPARA//HNRNPK
ssc-miR-146b	GO:0010628	positive regulation of gene expression	Biological process	54	971	539	16123	1.66353	0.000161033	0.0116431	3.79308	AHR//TGFBR1//HNF1A//NFATC2//ZNF711//TRERF1//ACVRL1//NR2F2//ILF2//RUNX2//ZKSCAN4//CAMKK2//SMAD5//UBE2V1//ATF7IP//PAX6//ZNF398//NR5A2//DCP1A//SMAD4//IL17A//KLF13//PLAGL1//HNF4A//BTG2//POU5F1//NCOA3//FOS//ID4//HOXD13//CASK//RNF10//NCOA6//RORA//ZIC3//NCOA7//TFEB//RBMX//LPIN1//KLF2//UHRF1//CKAP2//MED14//ZNF384//JAK3//EGR1//NPAS2//RIPK1//MAML3//NRAS//PPARA//HNRNPK//ADM2//CDK6
ssc-miR-146b	GO:0034645	cellular macromolecule biosynthetic process	Biological process	157	3628	539	16123	1.29446	0.000161747	0.0116431	3.79116	NCOA6//MYST2//MCM9//NAP1L1//POLA1//BRD4//ABL1//PPARA//TP53//ID4//TBX18//NR2F2//BCOR//LPIN1//MEIS2//ATF7IP//BHLHE40//ZNF366//TRIM27//SKIL//SECISBP2//POU5F1//BMPR2//TAF5L//CCRN4L//PAX5//ZFP36L2//RBM8A//POLR3E//UGP2//PGM1//MCMBP//RRM2B//CCNE2//RFC5//ACVRL1//CCDC88A//HELLS//INSR//RFX7//PATZ1//ZNF268//RUNX2//CBFA2T2//ETV6//ATRX//NLK//ZNF641//ZNF558//RFX5//NFXL1//ZNF75D//SCML2//ZNF667//MLLT3//ZNF235//H…
ssc-miR-146b	GO:0032774	RNA biosynthetic process	Biological process	125	2766	539	16123	1.35181	0.000164616	0.0116585	3.78353	POLA1//BRD4//ABL1//PPARA//TP53//ID4//TBX18//NR2F2//BCOR//LPIN1//MEIS2//ATF7IP//BHLHE40//ZNF366//TRIM27//SKIL//POU5F1//BMPR2//TAF5L//CCRN4L//PAX5//ZFP36L2//RBM8A//POLR3E//HELLS//INSR//RFX7//PATZ1//ZNF268//RUNX2//CBFA2T2//ETV6//ATRX//MYST2//NLK//ZNF641//ZNF558//RFX5//NFXL1//ZNF75D//SCML2//ZNF667//MLLT3//ZNF235//HIVEP2//ZNF583//NR1D2//SETD2//SRSF10//ERG//ZNF10//AHR//RHOA//TXK//KLF7//GLO1//HLTF//KAT2…
ssc-miR-146b	GO:0016043	cellular component organization	Biological process	171	4023	539	16123	1.27146	0.000184635	0.0128687	3.73369	MAP1LC3B//BUB3//DST//RBM8A//NDEL1//CCDC88A//SRSF10//SMN1//LPIN1//SF3A1//BCOR//XPC//RFC5//POLA1//KLF2//HSD3B7//MAP1S//CAPN6//TLK1//TLK2//TGFBR1//DLG4//ASF1B//NAP1L1//EPS8//SDCBP//CORO1C//KLHL3//NEB//CAMSAP1//LARP4//CAV2//STX6//RRM2B//SOD1//KPNB1//KAT2A//HELLS//CASK//CCT2//SEC63//ARL6IP1//SRPR//TOMM34//TIMM23//ATG7//NSFL1C//KIF5C//TERF2IP//RAD50//KIF2C//MID1//HOOK1//HPS4//CLN6//ITGA5//RGS14//PLK2//…
ssc-miR-146b	GO:0044271	cellular nitrogen compound biosynthetic process	Biological process	139	3152	539	16123	1.31912	0.000194681	0.0131463	3.71068	ARG1//POLA1//BRD4//ABL1//PPARA//TP53//ID4//TBX18//NR2F2//BCOR//LPIN1//MEIS2//ATF7IP//BHLHE40//ZNF366//TRIM27//SKIL//POU5F1//BMPR2//TAF5L//CCRN4L//PAX5//ZFP36L2//RBM8A//POLR3E//UGP2//RP2//ADSS//PRPS2//HELLS//INSR//RFX7//PATZ1//ZNF268//RUNX2//CBFA2T2//ETV6//ATRX//MYST2//NLK//ZNF641//ZNF558//RFX5//NFXL1//ZNF75D//SCML2//ZNF667//MLLT3//ZNF235//HIVEP2//ZNF583//NR1D2//SETD2//SRSF10//ERG//ZNF10//AHR//RHO…
ssc-miR-146b	GO:0044767	single-organism developmental process	Biological process	145	3316	539	16123	1.30801	0.000199482	0.0131463	3.7001	KLF2//ITGAV//MAP3K7//ITGA5//ATP5B//SETD2//AHR//SOD1//PAX6//CXCL12//NRP1//GLMN//AGGF1//RASA1//SMAD4//TGFBR1//ADAM10//SLC34A2//ZFAND5//BMPR1A//KAT2A//PRKACA//BMPR2//POU5F1//INTU//ATM//TBX18//RRM2B//MME//NDEL1//SBDS//BRD4//TXK//ALDH2//ATG7//TFEB//STOX2//ACVRL1//VCL//FRAS1//THBS1//EPHB4//CDK6//PTPRC//LRRC8A//FOXP1//INSR//NPY1R//HEY2//ATP2B4//HNF4A//OSGIN2//HOOK1//RBM8A//PCSK1//UPB1//NR5A2//SMAD5//ITG…
ssc-miR-146b	GO:0034654	nucleobase-containing compound biosynthetic process	Biological process	134	3020	539	16123	1.32726	0.000202232	0.0131463	3.69415	POLA1//BRD4//ABL1//PPARA//TP53//ID4//TBX18//NR2F2//BCOR//LPIN1//MEIS2//ATF7IP//BHLHE40//ZNF366//TRIM27//SKIL//POU5F1//BMPR2//TAF5L//CCRN4L//PAX5//ZFP36L2//RBM8A//POLR3E//UGP2//RP2//ADSS//PRPS2//HELLS//INSR//RFX7//PATZ1//ZNF268//RUNX2//CBFA2T2//ETV6//ATRX//MYST2//NLK//ZNF641//ZNF558//RFX5//NFXL1//ZNF75D//SCML2//ZNF667//MLLT3//ZNF235//HIVEP2//ZNF583//NR1D2//SETD2//SRSF10//ERG//ZNF10//AHR//RHOA//TXK…
ssc-miR-146b	GO:0019438	aromatic compound biosynthetic process	Biological process	136	3075	539	16123	1.32297	0.000205912	0.0131463	3.68632	POLA1//BRD4//ABL1//PPARA//TP53//ID4//TBX18//NR2F2//BCOR//LPIN1//MEIS2//ATF7IP//BHLHE40//ZNF366//TRIM27//SKIL//POU5F1//BMPR2//TAF5L//CCRN4L//PAX5//ZFP36L2//RBM8A//POLR3E//UGP2//RP2//ADSS//PRPS2//HELLS//INSR//RFX7//PATZ1//ZNF268//RUNX2//CBFA2T2//ETV6//ATRX//MYST2//NLK//ZNF641//ZNF558//RFX5//NFXL1//ZNF75D//SCML2//ZNF667//MLLT3//ZNF235//HIVEP2//ZNF583//NR1D2//SETD2//SRSF10//ERG//ZNF10//AHR//RHOA//TXK…
ssc-miR-146b	GO:0072358	cardiovascular system development	Biological process	42	704	539	16123	1.78457	0.00020658	0.0131463	3.68491	ITGAV//MAP3K7//ITGA5//ATP5B//SETD2//AHR//PAX6//CXCL12//NRP1//GLMN//AGGF1//RASA1//ZFAND5//SFRP5//ACVRL1//THBS1//EPHB4//INSR//POU5F1//NPY1R//TBX18//HEY2//BMPR1A//TGFBR1//ATM//BCOR//NCOA6//ADAP2//GAB1//PDLIM5//TP53BP2//ITGA4//COL4A3//KRIT1//CHRNA7//ADM2//NR2F2//FOXP1//ATG7//MCAM//TNFAIP3//EGR1
ssc-miR-146b	GO:0072359	circulatory system development	Biological process	42	704	539	16123	1.78457	0.00020658	0.0131463	3.68491	ITGAV//MAP3K7//ITGA5//ATP5B//SETD2//AHR//PAX6//CXCL12//NRP1//GLMN//AGGF1//RASA1//ZFAND5//SFRP5//ACVRL1//THBS1//EPHB4//INSR//POU5F1//NPY1R//TBX18//HEY2//BMPR1A//TGFBR1//ATM//BCOR//NCOA6//ADAP2//GAB1//PDLIM5//TP53BP2//ITGA4//COL4A3//KRIT1//CHRNA7//ADM2//NR2F2//FOXP1//ATG7//MCAM//TNFAIP3//EGR1
ssc-miR-146b	GO:0045103	intermediate filament-based process	Biological process	6	27	539	16123	6.64729	0.000220655	0.013661	3.65629	GFAP//MTM1//SOD1//INA//NDEL1//SYNC
ssc-miR-146b	GO:0060391	positive regulation of SMAD protein import into nucleus	Biological process	4	10	539	16123	11.9651	0.000220891	0.013661	3.65582	TGFBR1//SMAD4//POU5F1//BMPR1A
ssc-miR-146b	GO:0009891	positive regulation of biosynthetic process	Biological process	62	1175	539	16123	1.57838	0.000224161	0.0136707	3.64944	HNF4A//RHOA//THBS1//ELAVL1//AHR//TGFBR1//HNF1A//NFATC2//ZNF711//TRERF1//ACVRL1//NR2F2//ILF2//RUNX2//ZKSCAN4//CAMKK2//SMAD5//UBE2V1//ATF7IP//PAX6//ZNF398//NR5A2//DCP1A//BRD4//TP44//GLMN//INSR//HNRNPK//AKT2//NRAS//SMAD4//IL17A//KLF13//PLAGL1//BTG2//POU5F1//NCOA3//FOS//ID4//HOXD13//CASK//RNF10//NCOA6//RORA//ZIC3//NCOA7//TFEB//RBMX//LPIN1//KLF2//UHRF1//CKAP2//MED14//ZNF384//JAK3//EGR1//NPAS2//RIPK1//…
ssc-miR-146b	GO:0045944	positive regulation of transcription from RNA polymerase II promoter	Biological process	36	575	539	16123	1.8728	0.000235959	0.0137388	3.62716	PPARA//HNRNPK//SMAD4//IL17A//KLF13//HNF1A//PLAGL1//HNF4A//BTG2//POU5F1//NFATC2//NCOA3//FOS//ID4//HOXD13//CASK//RNF10//NCOA6//RORA//ZIC3//NCOA7//TFEB//RBMX//LPIN1//KLF2//UHRF1//PAX6//CKAP2//MED14//ZNF384//JAK3//EGR1//NPAS2//RIPK1//MAML3//NRAS
ssc-miR-146b	GO:0009056	catabolic process	Biological process	100	2132	539	16123	1.40304	0.000236338	0.0137388	3.62647	MAP1LC3B//RBM8A//LNX1//SMURF1//SMURF2//EIF4E//CNOT6//XPC//ERCC4//PGM1//PHKA2//HKDC1//RHOA//GNAI1//ARF4//ADSS//RHOV//RIT1//ADCY5//ARF4//ARF1//SRPR//ADCY2//RAB10//EIF2S3//NRAS//XDH//ATP5L//ATP5B//ATF7IP//HLTF//SOD1//KPNB1//EIF2C4//FBXO21//CUL4B//USP47//ARG1//GOT2//ASPA//UROC1//IVD//GSTZ1//DECR1//STS//TRERF1//ATG7//PRKACA//DLGAP1//LPIN1//DBT//ALDH1L2//PRDX6//ABL1//LNPEP//ABHD5//PLA2G12B//PLA2G2D//DI…
ssc-miR-146b	GO:0071560	cellular response to transforming growth factor beta stimulus	Biological process	15	156	539	16123	2.87623	0.000236349	0.0137388	3.62645	TGFBR1//UBE2D2//MAP3K7//FOS//ACVRL1//AMHR2//BMPR1A//SMAD5//NLK//DCP1A//SMURF2//SMAD4//THBS1//SMURF1//SKIL
ssc-miR-146b	GO:0042113	B cell activation	Biological process	13	123	539	16123	3.16152	0.00024072	0.0137388	3.61849	LRRC8A//FOXP1//ATM//POLM//JAK3//ITGA4//AHR//NFATC2//PTPRC//CD40LG//IL27RA//TNFAIP3//CHRNA7
ssc-miR-146b	GO:0031328	positive regulation of cellular biosynthetic process	Biological process	61	1154	539	16123	1.58118	0.000240922	0.0137388	3.61812	HNF4A//RHOA//THBS1//ELAVL1//AHR//TGFBR1//HNF1A//NFATC2//ZNF711//TRERF1//ACVRL1//NR2F2//ILF2//RUNX2//ZKSCAN4//CAMKK2//SMAD5//UBE2V1//ATF7IP//PAX6//ZNF398//NR5A2//DCP1A//BRD4//TP44//GLMN//INSR//AKT2//NRAS//SMAD4//IL17A//KLF13//PLAGL1//BTG2//POU5F1//NCOA3//FOS//ID4//HOXD13//CASK//RNF10//NCOA6//RORA//ZIC3//NCOA7//TFEB//RBMX//LPIN1//KLF2//UHRF1//CKAP2//MED14//ZNF384//JAK3//EGR1//NPAS2//RIPK1//MAML3//P…
ssc-miR-146b	GO:0001935	endothelial cell proliferation	Biological process	11	92	539	16123	3.57653	0.00024437	0.0137401	3.61195	ACVRL1//BMPR1A//THBS1//CAV2//AIMP1//NR2F2//KRIT1//CXCL12//BMPR2//NRP1//AGGF1
ssc-miR-146b	GO:0006464	cellular protein modification process	Biological process	118	2608	539	16123	1.35342	0.000253291	0.0137401	3.59638	TGFBR1//MAP3K7//RAPGEF1//NRAS//IRAK1//INSR//SOD1//THBS1//CHRNA7//RGS4//PSMA4//PSMA5//LNPEP//PSMA2//SMURF1//LNX1//SMURF2//FKBP9//BCOR//CAMKK2//FBXO21//FBXL5//PAX6//DCAF12//POLR2B//GRK7//PLK2//ADAM10//AKT2//CDC42BPA//CASK//ACVRL1//AMHR2//TLK1//LCK//PDK4//KSR1//ICK//TLK2//PXK//STK38L//ADM2//CDK6//IKBKE//FYB//ROR1//RYK//DSTYK//BRD4//STK36//ERG//PTPRC//MTM1//ARF1//BTG2//IL17A//ST8SIA4//ATG7//UBE2D2//A…
ssc-miR-146b	GO:0036211	protein modification process	Biological process	118	2608	539	16123	1.35342	0.000253291	0.0137401	3.59638	TGFBR1//MAP3K7//RAPGEF1//NRAS//IRAK1//INSR//SOD1//THBS1//CHRNA7//RGS4//PSMA4//PSMA5//LNPEP//PSMA2//SMURF1//LNX1//SMURF2//FKBP9//BCOR//CAMKK2//FBXO21//FBXL5//PAX6//DCAF12//PHKA2//POLR2B//GRK7//PLK2//ADAM10//AKT2//CDC42BPA//CASK//ACVRL1//AMHR2//TLK1//LCK//PDK4//KSR1//ICK//TLK2//PXK//STK38L//ADM2//CDK6//IKBKE//FYB//ROR1//RYK//DSTYK//BRD4//STK36//ERG//PTPRC//MTM1//ARF1//BTG2//IL17A//ST8SIA4//ATG7//UB…
ssc-miR-146b	GO:0071559	response to transforming growth factor beta stimulus	Biological process	15	157	539	16123	2.85791	0.000253462	0.0137401	3.59609	TGFBR1//UBE2D2//MAP3K7//FOS//ACVRL1//AMHR2//BMPR1A//SMAD5//NLK//DCP1A//SMURF2//SMAD4//THBS1//SMURF1//SKIL
ssc-miR-146b	GO:0044248	cellular catabolic process	Biological process	91	1906	539	16123	1.42816	0.000261854	0.014022	3.58194	MAP1LC3B//RBM8A//LNX1//SMURF1//SMURF2//EIF4E//CNOT6//XPC//ERCC4//RHOA//GNAI1//ARF4//ADSS//RHOV//RIT1//ADCY5//ARF4//ARF1//SRPR//ADCY2//RAB10//EIF2S3//NRAS//XDH//ATP5L//ATP5B//ATF7IP//HLTF//SOD1//KPNB1//EIF2C4//FBXO21//CUL4B//USP47//ARG1//GOT2//ASPA//UROC1//IVD//GSTZ1//DECR1//ATG7//PRKACA//DLGAP1//LPIN1//DBT//ALDH1L2//PRDX6//ABL1//LNPEP//ABHD5//DIS3//LYZ//NCOA7//KMO//SGPL1//PSMA4//PSMA5//ANAPC7//BU…
ssc-miR-146b	GO:1901575	organic substance catabolic process	Biological process	96	2036	539	16123	1.41043	0.000268563	0.0141196	3.57095	RBM8A//LNX1//SMURF1//SMURF2//EIF4E//CNOT6//XPC//ERCC4//PGM1//PHKA2//HKDC1//RHOA//GNAI1//ARF4//ADSS//RHOV//RIT1//ADCY5//ARF4//ARF1//SRPR//ADCY2//RAB10//EIF2S3//NRAS//XDH//ATP5L//ATP5B//ATF7IP//HLTF//SOD1//KPNB1//EIF2C4//FBXO21//CUL4B//USP47//ARG1//GOT2//ASPA//UROC1//IVD//GSTZ1//DECR1//STS//TRERF1//PRKACA//DLGAP1//LPIN1//DBT//ALDH1L2//PRDX6//LNPEP//ABHD5//PLA2G12B//PLA2G2D//DIS3//KMO//SGPL1//CLN6//…
ssc-miR-146b	GO:0007275	multicellular organismal development	Biological process	158	3693	539	16123	1.27978	0.000270108	0.0141196	3.56846	HOXD13//ITGAV//MAP3K7//ITGA5//ATP5B//SETD2//AHR//SOD1//PAX6//CXCL12//NRP1//GLMN//AGGF1//RASA1//SMAD4//TGFBR1//ADAM10//SLC34A2//ZFAND5//BMPR1A//KLF2//KAT2A//PRKACA//BMPR2//POU5F1//ATM//TBX18//CCK//DAB1//NR2F2//NDEL1//RRM2B//MME//SBDS//BRD4//TXK//ALDH2//ATG7//TFEB//STOX2//SFRP5//ACVRL1//THBS1//EPHB4//RUNX2//CDK6//PTPRC//LRRC8A//FOXP1//INSR//NPY1R//HEY2//ATP2B4//RBM8A//PCSK1//UPB1//NR5A2//SMAD5//ZIC…
ssc-miR-146b	GO:0033036	macromolecule localization	Biological process	83	1705	539	16123	1.45617	0.000275248	0.014219	3.56028	KPNB1//APOA1//INTU//DHCR24//IGF2BP1//EIF4E//RBM8A//SRSF10//HPS4//NLGN1//KPNA5//FYB//NUP214//SMURF1//SDCBP//SEC63//ARL6IP1//SRPR//ANKRD13C//TOMM34//TIMM23//ARF4//STX16//CASK//SEC23A//RIT1//ERP29//COPZ1//TLK1//ARF4//ARF1//STX6//ARFIP1//TNPO2//KLHL3//AP3M2//RAB10//SNX2//SYTL2//FAF1//JAK3//BUB3//MEX3D//HEY2//THBS1//AKT2//PPARA//CRP//ITGAV//ABHD5//CD3G//SCAMP2//RHOV//FRAS1//LMAN2L//NRAS//GOT2//HSD17B4…
ssc-miR-146b	GO:0032502	developmental process	Biological process	178	4260	539	16123	1.24988	0.000318825	0.0161854	3.49645	KLF2//HOXD13//ITGAV//MAP3K7//ITGA5//ATP5B//SETD2//AHR//SOD1//PAX6//CXCL12//NRP1//GLMN//AGGF1//RASA1//RAD21//RUNX2//SMAD4//TGFBR1//ADAM10//SLC34A2//ZFAND5//BMPR1A//KAT2A//PRKACA//BMPR2//CHRDL1//POU5F1//INTU//ATM//TBX18//CCK//DAB1//NR2F2//NDEL1//RRM2B//MME//SBDS//BRD4//TXK//ALDH2//ATG7//TFEB//STOX2//SFRP5//ACVRL1//VCL//FRAS1//THBS1//EPHB4//CDK6//PTPRC//LRRC8A//FOXP1//INSR//NPY1R//HEY2//ATP2B4//HNF4…
ssc-miR-146b	GO:0043966	histone H3 acetylation	Biological process	7	40	539	16123	5.23474	0.000320685	0.0161854	3.49392	KAT2A//BRD4//MAP3K7//TAF5L//MYST2//SUPT7L//PHF16
ssc-miR-146b	GO:0050794	regulation of cellular process	Biological process	338	8946	539	16123	1.13017	0.000325755	0.0162544	3.48711	RAD50//RFC5//CCNE2//XPC//POLA1//BRD4//ABL1//PPARA//TP53//ID4//TBX18//NR2F2//BCOR//LPIN1//MEIS2//ATF7IP//BHLHE40//ZNF366//TRIM27//SKIL//CAMKK2//RASGRP3//NRAS//TGFBR1//MAP3K7//RAPGEF1//IRAK1//INSR//SOD1//THBS1//CHRNA7//RGS4//RBMX//SECISBP2//HSD3B7//TLK1//TLK2//ACVRL1//BMPR1A//CAV2//AIMP1//KRIT1//CXCL12//BMPR2//NRP1//AGGF1//CASK//RASA1//CDK6//UTRN//PTPRC//ADCY5//PAX6//FOXP1//DLG4//APOA1//FOS//UBE2V1…
ssc-miR-146b	GO:0060390	regulation of SMAD protein import into nucleus	Biological process	4	11	539	16123	10.8774	0.000337958	0.0166229	3.47114	TGFBR1//SMAD4//POU5F1//BMPR1A
ssc-miR-146b	GO:0018130	heterocycle biosynthetic process	Biological process	135	3083	539	16123	1.30984	0.000340711	0.0166229	3.46761	POLA1//BRD4//ABL1//PPARA//TP53//ID4//TBX18//NR2F2//BCOR//LPIN1//MEIS2//ATF7IP//BHLHE40//ZNF366//TRIM27//SKIL//POU5F1//BMPR2//TAF5L//CCRN4L//PAX5//ZFP36L2//RBM8A//POLR3E//UGP2//RP2//ADSS//PRPS2//HELLS//INSR//RFX7//PATZ1//ZNF268//RUNX2//CBFA2T2//ETV6//ATRX//MYST2//NLK//ZNF641//ZNF558//RFX5//NFXL1//ZNF75D//SCML2//ZNF667//MLLT3//ZNF235//HIVEP2//ZNF583//NR1D2//SETD2//SRSF10//ERG//ZNF10//AHR//RHOA//TXK…
ssc-miR-146b	GO:0070727	cellular macromolecule localization	Biological process	56	1064	539	16123	1.57436	0.000486155	0.0234583	3.31322	KPNB1//HPS4//NLGN1//KPNA5//FYB//NUP214//SMURF1//SDCBP//SEC63//ARL6IP1//SRPR//ANKRD13C//TOMM34//TIMM23//ARF4//STX16//CASK//SEC23A//RIT1//ERP29//COPZ1//TLK1//ARF4//ARF1//STX6//ARFIP1//TNPO2//KLHL3//AP3M2//RAB10//SNX2//SYTL2//FAF1//JAK3//RBM8A//BUB3//MEX3D//HEY2//HNF4A//PAX6//VCL//PIKFYVE//ID4//POU5F1//SFRP5//RHOA//MBTPS1//PRKACA//SUPT7L//TGFBR1//SMAD4//BMPR1A//TERF2IP//PIP5K1A//SUN1//DLG4
ssc-miR-146b	GO:0007167	enzyme linked receptor protein signaling pathway	Biological process	48	879	539	16123	1.63346	0.000561616	0.0268049	3.25056	POU5F1//ROR1//ADAM10//PRKACA//ARF4//ADCY5//RBM8A//GAB1//ADCY2//EPS8//NRAS//TGFBR1//UBE2D2//MAP3K7//FOS//ACVRL1//AMHR2//BMPR1A//SMAD5//NLK//DCP1A//SMAD4//INSR//EIF4E//SLC2A8//AKT2//ATP6V1D//SHOC2//BMPR2//SMURF2//CHRDL1//THBS1//SMURF1//SKIL//ITGA5//NRP1//EPS15//ZFAND5//RGS14//IRAK1//RHOA//RIT1//RAPGEF1//ARHGEF3//EPHB4//LIFR//HNF4A//JAK3
ssc-miR-146b	GO:0065007	biological regulation	Biological process	369	9965	539	16123	1.10766	0.00063023	0.0297564	3.2005	RAD50//RFC5//CCNE2//XPC//POLA1//BRD4//ABL1//PPARA//TP53//ID4//TBX18//NR2F2//BCOR//LPIN1//MEIS2//ATF7IP//BHLHE40//ZNF366//TRIM27//SKIL//CAMKK2//RASGRP3//NRAS//TGFBR1//MAP3K7//RAPGEF1//IRAK1//INSR//SOD1//THBS1//CHRNA7//RGS4//RBMX//ALDH2//SECISBP2//HSD3B7//TLK1//TLK2//TLR4//A2M//PTPRC//TNFAIP3//ACVRL1//BMPR1A//CAV2//AIMP1//KRIT1//CXCL12//BMPR2//NRP1//AGGF1//CASK//RASA1//CDK6//UTRN//ADCY5//PAX6//FOXP…
ssc-miR-146b	GO:0050673	epithelial cell proliferation	Biological process	18	227	539	16123	2.37194	0.00063976	0.029885	3.19398	ACVRL1//BMPR1A//THBS1//CAV2//AIMP1//NR2F2//KRIT1//CXCL12//BMPR2//NRP1//AGGF1//CASK//PAX6//TBX18//NRAS//WFDC1//CDK6//FOXP1
ssc-miR-146b	GO:0044267	cellular protein metabolic process	Biological process	145	3404	539	16123	1.27419	0.000658429	0.0304333	3.18149	TGFBR1//MAP3K7//RAPGEF1//NRAS//IRAK1//INSR//SOD1//THBS1//CHRNA7//RGS4//PSMA4//PSMA5//LNPEP//PSMA2//SMURF1//LNX1//SMURF2//FKBP9//BCOR//SECISBP2//CAMKK2//SEC63//ERP29//PPIL4//LMAN2L//FBXO21//FBXL5//PAX6//DCAF12//ATM//NACA//SRPR//EIF4E//EIF2S3//AIMP1//YARS//PHKA2//POLR2B//GRK7//PLK2//ADAM10//AKT2//CDC42BPA//CASK//ACVRL1//AMHR2//TLK1//LCK//PDK4//KSR1//ICK//TLK2//PXK//STK38L//ADM2//CDK6//IKBKE//FYB//R…
ssc-miR-146b	GO:0032268	regulation of cellular protein metabolic process	Biological process	60	1180	539	16123	1.52099	0.00072858	0.0333249	3.13752	TGFBR1//MAP3K7//RAPGEF1//NRAS//IRAK1//INSR//SOD1//THBS1//CHRNA7//RGS4//BCOR//SECISBP2//CAMKK2//PTPRC//SRPR//MBTPS1//GAB1//RIPK1//PRKACA//DLGAP1//SMAD4//BMPR2//BMPR1A//RHOA//ELAVL1//PTGFRN//IGF2BP1//TP53//LPIN1//ATG7//N4BP1//TNFAIP3//SMURF1//PIM1//RAD50//CCDC88A//UHRF1//UBQLN4//EGR1//ADCY5//ADCY2//EIF2C4//HNF4A//STK38//RGS14//SFRP5//HIPK3//NR2F2//DAB1//CLN6//FMR1//ITGA5//NRP1//PSMA4//PSMA5//ANAPC7…
ssc-miR-146b	GO:0008283	cell proliferation	Biological process	69	1406	539	16123	1.46798	0.000763271	0.0345518	3.11732	NDEL1//SBDS//BRD4//ACVRL1//BMPR1A//THBS1//CAV2//AIMP1//NR2F2//KRIT1//CXCL12//BMPR2//NRP1//AGGF1//PAX6//FOXP1//ID4//TGFBR1//INSR//ITGAV//ADAM10//LIFR//STS//VPAC1//CHRNA7//STAMBP//NAP1L1//FTH1//SMAD4//COL4A3//KLF13//HNF4A//TRIM35//SFRP5//DLG3//DHCR24//NRAS//GFAP//RNF10//CASK//NUMB//AHR//ATM//NFATC2//PTPRC//RHOA//CD40LG//TP44//JAK3//HOXD13//CCDC88A//GLMN//HELLS//CDK6//TNFAIP3//TBX18//WFDC1//EGR1//BT…
ssc-miR-146b	GO:0006996	organelle organization	Biological process	94	2051	539	16123	1.37094	0.000814059	0.0364748	3.08934	MAP1LC3B//BUB3//DST//RBM8A//NDEL1//CCDC88A//LPIN1//BCOR//XPC//RFC5//POLA1//MAP1S//CAPN6//TLK1//TLK2//ASF1B//NAP1L1//EPS8//SDCBP//CORO1C//KLHL3//NEB//CAMSAP1//LARP4//CAV2//STX6//RRM2B//KAT2A//HELLS//TOMM34//TIMM23//TERF2IP//RAD50//KIF2C//MID1//NSFL1C//HOOK1//HPS4//CLN6//RGS14//PLK2//KIF2A//STAG2//MCMBP//NCAPG//SMC2//ATM//ANAPC7//KIF3B//CXCL12//INTU//STK36//TMEM17//SETD2//ERCC4//DLG4//NCOA3//MORF4L…
ssc-miR-146b	GO:0050793	regulation of developmental process	Biological process	64	1285	539	16123	1.48982	0.000824173	0.036555	3.08398	PAX6//POU5F1//RBM8A//ARF1//RASA1//HNF4A//GFAP//RNF10//SMAD4//CRP//PPARA//ITGAV//CCDC88A//CBFA2T2//LSAMP//COL4A3//THBS1//KRIT1//BMPR1A//CAMSAP1//LARP4//BMPR2//BCOR//SMURF1//C1QC//NUMB//PLEKHB1//SKIL//LPIN1//ID4//FNDC3B//TGFBR1//NCOA3//JAK3//CDK6//KLF13//DAB1//RHOA//CXCL12//PRKACA//IL17A//CHRNA7//ADM2//AGGF1//NDEL1//INSR//VPS33A//HPS4//IL27RA//NRP1//RYK//RGS14//DIXDC1//ABL1//PDLIM5//NLGN1//FOXP1//H…
ssc-miR-146b	GO:0045104	intermediate filament cytoskeleton organization	Biological process	5	23	539	16123	6.50278	0.000836553	0.036733	3.07751	GFAP//MTM1//SOD1//INA//NDEL1
ssc-miR-146b	GO:0019538	protein metabolic process	Biological process	168	4061	539	16123	1.23747	0.000846341	0.0367949	3.07245	TGFBR1//MAP3K7//RAPGEF1//NRAS//IRAK1//INSR//SOD1//THBS1//CHRNA7//RGS4//PSMA4//PSMA5//LNPEP//PSMA2//SMURF1//LNX1//SMURF2//FKBP9//BCOR//SECISBP2//A2M//CAMKK2//SEC63//ERP29//PPIL4//LMAN2L//FBXO21//FBXL5//PAX6//DCAF12//ATM//NACA//SRPR//EIF4E//EIF2S3//AIMP1//YARS//PHKA2//POLR2B//GRK7//PLK2//ADAM10//AKT2//CDC42BPA//CASK//ACVRL1//AMHR2//TLK1//LCK//PDK4//KSR1//ICK//TLK2//PXK//STK38L//ADM2//CDK6//IKBKE//F…
ssc-miR-146b	GO:0043967	histone H4 acetylation	Biological process	7	47	539	16123	4.4551	0.000884199	0.0380639	3.05345	MYST2//PHF16//PHF20//KAT2A//BRD4//MSL1//MORF4L1
ssc-miR-146b	GO:0051239	regulation of multicellular organismal process	Biological process	78	1644	539	16123	1.41922	0.000913299	0.0389349	3.03939	TLR4//SOD1//CHRNA7//PAX6//NLGN1//MAP3K7//JAK3//APOA1//POU5F1//RBM8A//HSPB7//RHOA//HNF4A//BMPR2//NRP1//ACVRL1//NR2F2//KRIT1//GFAP//RNF10//SMAD4//CCDC88A//CBFA2T2//LSAMP//HNRNPK//COL4A3//THBS1//RUNX2//SMURF1//BMPR1A//BCOR//C1QC//NUMB//RGS14//UBE2D2//IKBKE//TNFAIP3//KLF2//TXK//IL27RA//IL17A//RIPK1//NPY1R//IGF2BP1//TP44//GLMN//TGFBR1//NCOA3//CDK6//KLF13//DAB1//ID4//CXCL12//PRKACA//ADM2//AGGF1//NDEL1/…
ssc-miR-146b	GO:0001937	negative regulation of endothelial cell proliferation	Biological process	5	24	539	16123	6.23183	0.00102794	0.043401	2.98803	THBS1//CAV2//AIMP1//NR2F2//KRIT1
ssc-miR-146b	GO:0034613	cellular protein localization	Biological process	54	1056	539	16123	1.52963	0.0011872	0.0493188	2.92548	KPNB1//HPS4//NLGN1//KPNA5//FYB//NUP214//SMURF1//SDCBP//SEC63//ARL6IP1//SRPR//ANKRD13C//TOMM34//TIMM23//ARF4//STX16//CASK//SEC23A//RIT1//ERP29//COPZ1//TLK1//ARF4//ARF1//STX6//ARFIP1//TNPO2//KLHL3//AP3M2//RAB10//SNX2//SYTL2//FAF1//JAK3//BUB3//HEY2//HNF4A//PAX6//VCL//PIKFYVE//POU5F1//SFRP5//RHOA//MBTPS1//PRKACA//SUPT7L//TGFBR1//SMAD4//BMPR1A//TERF2IP//PIP5K1A//SUN1//DLG4//ID4
ssc-miR-146b	GO:0001701	in utero embryonic development	Biological process	17	220	539	16123	2.31144	0.00119057	0.0493188	2.92424	TGFBR1//POU5F1//NDEL1//SBDS//BRD4//TFEB//SETD2//ITGA4//GAB1//NCOA6//SMAD4//ADAM10//SLC34A2//ZFAND5//BMPR1A//KLF2//KAT2A
ssc-miR-146b	GO:0045935	positive regulation of nucleobase-containing compound metabolic process	Biological process	55	1086	539	16123	1.51492	0.00133094	0.0546182	2.87584	AHR//TGFBR1//HNF1A//NFATC2//ZNF711//TRERF1//ACVRL1//NR2F2//ILF2//RUNX2//ZKSCAN4//CAMKK2//SMAD5//UBE2V1//ATF7IP//PAX6//ZNF398//NR5A2//DCP1A//BRD4//INSR//NRAS//SMAD4//IL17A//KLF13//PLAGL1//HNF4A//BTG2//POU5F1//NCOA3//FOS//ID4//HOXD13//CASK//RNF10//NCOA6//RORA//ZIC3//NCOA7//TFEB//RBMX//LPIN1//KLF2//UHRF1//CKAP2//MED14//ZNF384//JAK3//EGR1//NPAS2//RIPK1//MAML3//POLR2B//PPARA//HNRNPK
ssc-miR-146b	GO:0046907	intracellular transport	Biological process	66	1362	539	16123	1.44952	0.00137725	0.0559254	2.86099	KPNB1//EIF4E//RBM8A//SRSF10//HPS4//NLGN1//KPNA5//FYB//NUP214//SMURF1//SDCBP//SEC63//ARL6IP1//SRPR//TOMM34//TIMM23//UCP2//ARF4//STX16//CASK//SEC23A//RIT1//ERP29//COPZ1//TLK1//ARF4//ARF1//STX6//ARFIP1//TNPO2//KLHL3//AP3M2//RAB10//SNX2//SYTL2//LMAN2L//KIF1C//SCAMP2//ZNF384//RGS14//FAF1//JAK3//KIF3B//NDEL1//MTM1//HOOK1//VPS36//ZFYVE20//EPS15//HNF4A//POU5F1//SFRP5//PIKFYVE//RHOA//ATP5L//ATP5B//MBTPS1/…
ssc-miR-146b	GO:0044707	single-multicellular organism process	Biological process	204	5124	539	16123	1.19091	0.00138826	0.0559254	2.85753	HOXD13//OSTF1//STC1//ALDH2//ITGAV//MAP3K7//ITGA5//ATP5B//SETD2//AHR//SOD1//PAX6//CXCL12//NRP1//GLMN//AGGF1//RASA1//RAD21//RUNX2//SMAD4//FOS//TGFBR1//ADAM10//SLC34A2//ZFAND5//BMPR1A//KLF2//KAT2A//PRKACA//BMPR2//POU5F1//ATM//TBX18//CCK//DAB1//NR2F2//NDEL1//NFATC2//TLR4//RRM2B//MME//SBDS//BRD4//TXK//ATG7//TFEB//STOX2//SFRP5//ACVRL1//ITGA4//CHRNA7//THBS1//EPHB4//NLGN1//CDK6//PTPRC//LRRC8A//FOXP1//SLC…
ssc-miR-146b	GO:0046777	protein autophosphorylation	Biological process	15	185	539	16123	2.42536	0.00141075	0.0563145	2.85055	RAD50//IRAK1//TGFBR1//INSR//PRKACA//TXK//ATM//SLK//CAMKK2//PIM1//NLK//CSNK1G3//EPHB4//JAK3//RIPK1
ssc-miR-146b	GO:0016573	histone acetylation	Biological process	11	114	539	16123	2.88632	0.00151504	0.0599329	2.81958	MAP3K7//TAF5L//MYST2//SUPT7L//PHF16//MORF4L1//PHF20//KAT2A//BRD4//MSL1//NCOA3
ssc-miR-146b	GO:0051247	positive regulation of protein metabolic process	Biological process	43	802	539	16123	1.6038	0.00154507	0.0605751	2.81105	TGFBR1//MAP3K7//RAPGEF1//NRAS//IRAK1//INSR//SOD1//THBS1//CHRNA7//CAMKK2//SRPR//MBTPS1//GAB1//RIPK1//SMAD4//BMPR2//BMPR1A//RHOA//ELAVL1//TP53//LPIN1//SMURF1//ATG7//PIM1//RAD50//CCDC88A//UHRF1//PRKACA//ADCY5//ADCY2//TP44//GLMN//TNFAIP3//DAB1//PTPRC//CLN6//ITGA5//NRP1//PSMA4//PSMA5//ANAPC7//PSMA2//KLF2
ssc-miR-146b	GO:0048513	organ development	Biological process	99	2226	539	16123	1.33035	0.00156458	0.060797	2.8056	AHR//SOD1//TGFBR1//RRM2B//MME//TXK//ALDH2//ATG7//TFEB//STOX2//RUNX2//PAX6//CDK6//PTPRC//LRRC8A//FOXP1//ATM//INSR//EPHB4//POU5F1//NPY1R//TBX18//HEY2//BMPR1A//ATP2B4//THBS1//ITGA2//NRP1//PAX5//NRAS//ARF4//SFRP5//NCOA6//AFF2//MAP1S//KLHL3//BCOR//ADAP2//GAB1//PDLIM5//TP53BP2//ITGA4//NEB//UTRN//RHOA//NR2F2//SKIL//NTF4//HMGCR//PPARA//SMAD4//KAT2A//BTG2//LSAMP//DAB1//NUMB//DIXDC1//ID4//NDEL1//PCSK1//CXC…
ssc-miR-146b	GO:0018393	internal peptidyl-lysine acetylation	Biological process	11	115	539	16123	2.86122	0.00162608	0.0612286	2.78886	NCOA3//MAP3K7//TAF5L//MYST2//SUPT7L//PHF16//MORF4L1//PHF20//KAT2A//BRD4//MSL1
ssc-miR-146b	GO:0090100	positive regulation of transmembrane receptor protein serine/threonine kinase signaling pathway	Biological process	7	52	539	16123	4.02672	0.0016293	0.0612286	2.788	TGFBR1//SMAD4//BMPR2//BMPR1A//THBS1//ACVRL1//POU5F1
ssc-miR-146b	GO:0007184	SMAD protein import into nucleus	Biological process	4	16	539	16123	7.4782	0.00163146	0.0612286	2.78742	TGFBR1//SMAD4//POU5F1//BMPR1A
ssc-miR-146b	GO:0010869	regulation of receptor biosynthetic process	Biological process	4	16	539	16123	7.4782	0.00163146	0.0612286	2.78742	PPARA//ITGAV//HNRNPK//ANKRD13C
ssc-miR-146b	GO:0008104	protein localization	Biological process	69	1450	539	16123	1.42344	0.00170553	0.0631784	2.76814	KPNB1//APOA1//HPS4//NLGN1//KPNA5//FYB//NUP214//SMURF1//SDCBP//SEC63//ARL6IP1//SRPR//ANKRD13C//TOMM34//TIMM23//ARF4//STX16//CASK//SEC23A//RIT1//ERP29//COPZ1//TLK1//ARF4//ARF1//STX6//ARFIP1//TNPO2//KLHL3//AP3M2//RAB10//SNX2//SYTL2//FAF1//JAK3//BUB3//HEY2//CD3G//SCAMP2//RHOV//FRAS1//LMAN2L//NRAS//HNF4A//PAX6//ATP6V1D//VCL//PIKFYVE//ID4//POU5F1//SFRP5//DLGAP1//RHOA//MBTPS1//ANK3//DLG4//PRKACA//PCSK1/…
ssc-miR-146b	GO:0042127	regulation of cell proliferation	Biological process	53	1049	539	16123	1.51132	0.00171219	0.0631784	2.76645	ACVRL1//BMPR1A//THBS1//CAV2//AIMP1//NR2F2//KRIT1//CXCL12//BMPR2//NRP1//AGGF1//PAX6//FOXP1//TGFBR1//INSR//ITGAV//ADAM10//LIFR//STS//ID4//VPAC1//CHRNA7//STAMBP//NAP1L1//FTH1//SMAD4//COL4A3//KLF13//HNF4A//TRIM35//SFRP5//DLG3//DHCR24//NRAS//GFAP//RNF10//CASK//AHR//ATM//NFATC2//PTPRC//RHOA//TP44//JAK3//GLMN//CDK6//TNFAIP3//TBX18//WFDC1//EGR1//BTG2//HOXD13//CCDC88A
ssc-miR-146b	GO:1901565	organonitrogen compound catabolic process	Biological process	46	880	539	16123	1.56362	0.00177696	0.0646223	2.75032	RHOA//GNAI1//ARF4//ADSS//RHOV//RIT1//ADCY5//ARF4//ARF1//SRPR//ADCY2//RAB10//EIF2S3//NRAS//XDH//ATP5L//ATP5B//ATF7IP//HLTF//ARG1//GOT2//ASPA//UROC1//IVD//GSTZ1//DBT//ALDH1L2//LNPEP//KMO//SGPL1//ADAP2//ACAP2//SGSM1//RABGAP1//RASA1//PXK//RASGRP3//ARHGAP27//PIP5K1A//NDEL1//RGS10//RGS4//RGS14//RP2//UPB1//UHRF1
ssc-miR-146b	GO:0050680	negative regulation of epithelial cell proliferation	Biological process	9	83	539	16123	3.24356	0.00178076	0.0646223	2.7494	THBS1//CAV2//AIMP1//NR2F2//KRIT1//CASK//PAX6//WFDC1//CDK6
ssc-miR-146b	GO:0050789	regulation of biological process	Biological process	349	9453	539	16123	1.10437	0.00180348	0.0649105	2.74389	RAD50//RFC5//CCNE2//XPC//POLA1//BRD4//ABL1//PPARA//TP53//ID4//TBX18//NR2F2//BCOR//LPIN1//MEIS2//ATF7IP//BHLHE40//ZNF366//TRIM27//SKIL//CAMKK2//RASGRP3//NRAS//TGFBR1//MAP3K7//RAPGEF1//IRAK1//INSR//SOD1//THBS1//CHRNA7//RGS4//RBMX//SECISBP2//HSD3B7//TLK1//TLK2//TLR4//A2M//PTPRC//ACVRL1//BMPR1A//CAV2//AIMP1//KRIT1//CXCL12//BMPR2//NRP1//AGGF1//CASK//RASA1//CDK6//UTRN//ADCY5//PAX6//FOXP1//NLGN1//DLG4//…
ssc-miR-146b	GO:0048731	system development	Biological process	138	3294	539	16123	1.25318	0.00183376	0.0651033	2.73666	HOXD13//ITGAV//MAP3K7//ITGA5//ATP5B//SETD2//AHR//SOD1//PAX6//CXCL12//NRP1//GLMN//AGGF1//RASA1//SMAD4//CCK//DAB1//NR2F2//NDEL1//TGFBR1//RRM2B//MME//KAT2A//TXK//ALDH2//ATG7//TFEB//STOX2//ZFAND5//SFRP5//ACVRL1//THBS1//EPHB4//RUNX2//CDK6//PTPRC//LRRC8A//FOXP1//ATM//INSR//POU5F1//NPY1R//TBX18//HEY2//BMPR1A//ATP2B4//ITGA2//PAX5//NRAS//FOS//LSAMP//BHLHE40//INTU//CABLES1//PCDHAC2//ID4//NUMB//RHOA//COL4A3…
ssc-miR-146b	GO:0032501	multicellular organismal process	Biological process	212	5382	539	16123	1.17828	0.00185703	0.0651033	2.73118	HOXD13//OSTF1//STC1//ALDH2//ITGAV//MAP3K7//ITGA5//ATP5B//SETD2//AHR//SOD1//PAX6//CXCL12//NRP1//GLMN//AGGF1//RASA1//RAD21//RUNX2//SMAD4//FOS//TGFBR1//ADAM10//SLC34A2//ZFAND5//BMPR1A//KLF2//KAT2A//PRKACA//BMPR2//POU5F1//ATM//TBX18//CCK//DAB1//NR2F2//NDEL1//NFATC2//TLR4//RRM2B//MME//SBDS//BRD4//TXK//ATG7//TFEB//STOX2//SFRP5//ACVRL1//ITGA4//CHRNA7//THBS1//EPHB4//NLGN1//CDK6//PTPRC//LRRC8A//FOXP1//SLC…
ssc-miR-146b	GO:0051129	negative regulation of cellular component organization	Biological process	21	311	539	16123	2.01984	0.00186211	0.0651033	2.72999	BCOR//DLG4//MID1//ATM//ANAPC7//BUB3//APOA1//GFAP//CBFA2T2//LSAMP//KANK1//ERCC4//TERF2IP//SBDS//NRP1//RYK//RHOA//DAB1//THBS1//ACVRL1//HEY2
ssc-miR-146b	GO:0018394	peptidyl-lysine acetylation	Biological process	11	117	539	16123	2.81231	0.00186814	0.0651033	2.72859	NCOA3//MAP3K7//TAF5L//MYST2//SUPT7L//PHF16//MORF4L1//PHF20//KAT2A//BRD4//MSL1
ssc-miR-146b	GO:0031344	regulation of cell projection organization	Biological process	19	270	539	16123	2.10497	0.00189148	0.0653085	2.7232	CCDC88A//CBFA2T2//GFAP//LSAMP//SMURF1//HNF4A//NDEL1//CXCL12//NRP1//RYK//RHOA//DAB1//DIXDC1//SKIL//NUMB//PPP1R16B//TGFBR1//NLGN1//PDLIM5
ssc-miR-146b	GO:0031399	regulation of protein modification process	Biological process	49	956	539	16123	1.53319	0.00190378	0.0653085	2.72038	TGFBR1//MAP3K7//RAPGEF1//NRAS//IRAK1//INSR//SOD1//THBS1//CHRNA7//RGS4//BCOR//CAMKK2//PTPRC//SRPR//MBTPS1//GAB1//RIPK1//SMAD4//BMPR2//BMPR1A//TP53//LPIN1//ATG7//N4BP1//TNFAIP3//SMURF1//PIM1//RAD50//CCDC88A//EGR1//PRKACA//ADCY5//ADCY2//HNF4A//STK38//RGS14//SFRP5//HIPK3//NR2F2//DAB1//ITGA5//NRP1//PSMA4//PSMA5//ANAPC7//BUB3//PSMA2//FEM1B//ABL1
ssc-miR-146b	GO:0007162	negative regulation of cell adhesion	Biological process	9	84	539	16123	3.20494	0.00193678	0.0659255	2.71292	CASK//RASA1//PTPRC//THBS1//ACVRL1//ADAM10//ST8SIA4//DAB1//ADAMDEC1
ssc-miR-146b	GO:0022603	regulation of anatomical structure morphogenesis	Biological process	31	532	539	16123	1.74304	0.0019875	0.0668018	2.70169	POU5F1//ARF1//RASA1//HNF4A//SMAD4//COL4A3//THBS1//KRIT1//CAMSAP1//LARP4//SMURF1//NUMB//CHRNA7//ADM2//AGGF1//NDEL1//BMPR1A//CXCL12//NRP1//RYK//RHOA//DAB1//DIXDC1//SKIL//FOXP1//HOXD13//TBX18//PDLIM5//TNFAIP3//BCOR//SFRP5
ssc-miR-146b	GO:0051173	positive regulation of nitrogen compound metabolic process	Biological process	55	1106	539	16123	1.48753	0.00199295	0.0668018	2.7005	AHR//TGFBR1//HNF1A//NFATC2//ZNF711//TRERF1//ACVRL1//NR2F2//ILF2//RUNX2//ZKSCAN4//CAMKK2//SMAD5//UBE2V1//ATF7IP//PAX6//ZNF398//NR5A2//DCP1A//BRD4//INSR//NRAS//SMAD4//IL17A//KLF13//PLAGL1//HNF4A//BTG2//POU5F1//NCOA3//FOS//ID4//HOXD13//CASK//RNF10//NCOA6//RORA//ZIC3//NCOA7//TFEB//RBMX//LPIN1//KLF2//UHRF1//CKAP2//MED14//ZNF384//JAK3//EGR1//NPAS2//RIPK1//MAML3//POLR2B//PPARA//HNRNPK
ssc-miR-146b	GO:0030509	BMP signaling pathway	Biological process	10	101	539	16123	2.96166	0.00201978	0.0671884	2.6947	POU5F1//BMPR2//ACVRL1//SMURF1//SMAD4//UBE2D2//BMPR1A//SMAD5//CHRDL1//SMURF2
ssc-miR-146b	GO:0009719	response to endogenous stimulus	Biological process	55	1108	539	16123	1.48484	0.00207286	0.0672837	2.68343	TGFBR1//UBE2D2//MAP3K7//FOS//ACVRL1//AMHR2//BMPR1A//SMAD5//NLK//DCP1A//INSR//EIF4E//SLC2A8//AKT2//ATP6V1D//GAB1//NRAS//PRKACA//SHOC2//ADCY5//ADCY2//ME1//LNPEP//NCOA6//TXN2//BTG2//ADSS//RRM2B//SMURF2//SMAD4//THBS1//SMURF1//SKIL//AHR//NPY1R//SLC34A2//NR2F2//LSAMP//WFDC1//ALDH2//UCP2//LPIN1//CHRNA7//RHOA//PCSK1//PPARA//HNF4A//RORA//NR5A2//NR1D2//STS//CXCL12//ZNF366//JAK3//EGR1
ssc-miR-146b	GO:0001953	negative regulation of cell-matrix adhesion	Biological process	4	17	539	16123	7.03831	0.00207756	0.0672837	2.68245	THBS1//ACVRL1//CASK//RASA1
ssc-miR-146b	GO:0010888	negative regulation of lipid storage	Biological process	4	17	539	16123	7.03831	0.00207756	0.0672837	2.68245	PPARA//ABHD5//CRP//ITGAV
ssc-miR-146b	GO:0045321	leukocyte activation	Biological process	28	466	539	16123	1.79734	0.00208394	0.0672837	2.68111	TXK//FYB//LRRC8A//FOXP1//ATM//POLM//JAK3//ITGA4//CD4//LCK//PTPRC//AHR//NFATC2//CD3G//CDK6//CXCL12//CD40LG//TP44//CHRNA7//TLR4//ADAM10//GLMN//SLC7A2//THBS1//HELLS//IL27RA//TNFAIP3//MAP3K7
ssc-miR-146b	GO:0048856	anatomical structure development	Biological process	158	3871	539	16123	1.22093	0.00234871	0.0752788	2.62917	KLF2//HOXD13//ITGAV//MAP3K7//ITGA5//ATP5B//SETD2//AHR//SOD1//PAX6//CXCL12//NRP1//GLMN//AGGF1//RASA1//SMAD4//TGFBR1//ADAM10//SLC34A2//ZFAND5//BMPR1A//KAT2A//PRKACA//BMPR2//POU5F1//INTU//ATM//TBX18//CCK//DAB1//NR2F2//NDEL1//RRM2B//MME//SBDS//BRD4//TXK//ALDH2//ATG7//TFEB//STOX2//SFRP5//ACVRL1//VCL//FRAS1//THBS1//EPHB4//RUNX2//CDK6//PTPRC//LRRC8A//FOXP1//INSR//NPY1R//HEY2//ATP2B4//HNF4A//OSGIN2//HOOK…
ssc-miR-146b	GO:0006886	intracellular protein transport	Biological process	43	821	539	16123	1.56669	0.00239969	0.0759989	2.61984	KPNB1//HPS4//NLGN1//KPNA5//FYB//NUP214//SMURF1//SDCBP//SEC63//ARL6IP1//SRPR//TOMM34//TIMM23//FAF1//JAK3//HNF4A//POU5F1//SFRP5//RHOA//MBTPS1//PRKACA//TGFBR1//SMAD4//BMPR1A//PIP5K1A//ARF4//STX16//CASK//SEC23A//RIT1//ERP29//COPZ1//TLK1//ARF4//ARF1//STX6//ARFIP1//TNPO2//KLHL3//AP3M2//RAB10//SNX2//SYTL2
ssc-miR-146b	GO:0045184	establishment of protein localization	Biological process	56	1141	539	16123	1.46811	0.00242251	0.0759989	2.61573	KPNB1//APOA1//HPS4//NLGN1//KPNA5//FYB//NUP214//SMURF1//SDCBP//SEC63//ARL6IP1//SRPR//TOMM34//TIMM23//ARF4//STX16//CASK//SEC23A//RIT1//ERP29//COPZ1//TLK1//ARF4//ARF1//STX6//ARFIP1//TNPO2//KLHL3//AP3M2//RAB10//SNX2//SYTL2//FAF1//JAK3//CD3G//SCAMP2//RHOV//FRAS1//LMAN2L//NRAS//HNF4A//ATP6V1D//POU5F1//SFRP5//RHOA//MBTPS1//PRKACA//PCSK1//ZNF384//GLMN//TGFBR1//SMAD4//BMPR1A//PIP5K1A//ANK3//DLG4
ssc-miR-146b	GO:0001944	vasculature development	Biological process	28	471	539	16123	1.77826	0.00242777	0.0759989	2.61479	ITGAV//MAP3K7//ITGA5//ATP5B//SETD2//AHR//PAX6//CXCL12//NRP1//GLMN//AGGF1//RASA1//ACVRL1//THBS1//EPHB4//COL4A3//KRIT1//CHRNA7//ADM2//NR2F2//TGFBR1//NCOA6//MCAM//TNFAIP3//EGR1//HEY2//ZFAND5//SFRP5
ssc-miR-146b	GO:0006475	internal protein amino acid acetylation	Biological process	11	121	539	16123	2.71935	0.00244041	0.0759989	2.61254	NCOA3//MAP3K7//TAF5L//MYST2//SUPT7L//PHF16//MORF4L1//PHF20//KAT2A//BRD4//MSL1
ssc-miR-146b	GO:0016569	covalent chromatin modification	Biological process	20	301	539	16123	1.98756	0.00284596	0.0880043	2.54577	BCOR//HELLS//SETD2//NCOA3//MORF4L1//KAT2A//TP53//LPIN1//PRMT8//ATM//MAP3K7//TAF5L//MYST2//SUPT7L//PHF16//PHF20//BRD4//MSL1//KDM6A//POU5F1
ssc-miR-146b	GO:0007626	locomotory behavior	Biological process	11	124	539	16123	2.65355	0.00295655	0.0907847	2.52921	DAB1//ATG7//CXCL12//NTF4//EPS8//CLN6//DLG4//SOD1//NPY1R//MCOLN3//ADCY5
ssc-miR-146b	GO:0015031	protein transport	Biological process	54	1102	539	16123	1.46578	0.00298571	0.0910436	2.52495	KPNB1//APOA1//HPS4//NLGN1//KPNA5//FYB//NUP214//SMURF1//SDCBP//SEC63//ARL6IP1//SRPR//TOMM34//TIMM23//ARF4//STX16//CASK//SEC23A//RIT1//ERP29//COPZ1//TLK1//ARF4//ARF1//STX6//ARFIP1//TNPO2//KLHL3//AP3M2//RAB10//SNX2//SYTL2//FAF1//JAK3//HNF4A//ATP6V1D//POU5F1//SFRP5//RHOA//MBTPS1//PRKACA//PCSK1//ZNF384//GLMN//TGFBR1//SMAD4//BMPR1A//PIP5K1A//CD3G//SCAMP2//RHOV//FRAS1//LMAN2L//NRAS
ssc-miR-146b	GO:0002376	immune system process	Biological process	77	1692	539	16123	1.36128	0.00305334	0.0924635	2.51523	TXK//A2M//PTPRC//TNFAIP3//CDK6//AHR//SOD1//FYB//LRRC8A//FOXP1//ATM//SEC23A//PSMA4//ITGAV//PSMA5//PSMA2//LNPEP//THBS1//MAP3K7//JAK3//APOA1//IRAK1//FOS//UBE2V1//IL27RA//CXCL2//FTH1//CD40LG//TLR4//CD4//CXCL2//CCL25//IL17A//CXCL12//CCL20//CD1D//FCAR//CD164//ILF2//VPAC1//DPP8//BMPR1A//CXCL11//CD79B//ADAMDEC1//CRP//C1QC//TFEB//PAX5//ADAM10//POLM//CD3G//LCK//NCOA6//ITGA4//VPS33A//SBDS//NFATC2//IKBKE//RI…
ssc-miR-146b	GO:0018205	peptidyl-lysine modification	Biological process	12	143	539	16123	2.51017	0.00309335	0.0930335	2.50957	NCOA3//SETD2//MAP3K7//TAF5L//MYST2//SUPT7L//PHF16//MORF4L1//PHF20//KAT2A//BRD4//MSL1
ssc-miR-146b	GO:0043984	histone H4-K16 acetylation	Biological process	4	19	539	16123	6.29743	0.00320883	0.0958502	2.49365	MYST2//PHF16//MSL1//PHF20
ssc-miR-146b	GO:0051969	regulation of transmission of nerve impulse	Biological process	15	202	539	16123	2.22125	0.00331238	0.0976431	2.47986	RNF10//RGS14//CHRNA7//NTF4//BHLHE40//LNPEP//DLG4//NRAS//PXK//GNAI1//GFAP//PRKACA//NLGN1//GRIA4//PLK2
ssc-miR-146b	GO:0032270	positive regulation of cellular protein metabolic process	Biological process	39	739	539	16123	1.57862	0.00331333	0.0976431	2.47974	TGFBR1//MAP3K7//RAPGEF1//NRAS//IRAK1//INSR//SOD1//THBS1//CHRNA7//CAMKK2//SRPR//MBTPS1//GAB1//RIPK1//SMAD4//BMPR2//BMPR1A//RHOA//ELAVL1//TP53//LPIN1//SMURF1//ATG7//PIM1//RAD50//CCDC88A//PRKACA//ADCY5//ADCY2//DAB1//PTPRC//CLN6//ITGA5//NRP1//PSMA4//PSMA5//ANAPC7//PSMA2//UHRF1
ssc-miR-146b	GO:0009653	anatomical structure morphogenesis	Biological process	86	1938	539	16123	1.3274	0.00350632	0.102642	2.45515	KLF2//ITGAV//MAP3K7//ITGA5//ATP5B//SETD2//CXCL12//NRP1//GLMN//AGGF1//RASA1//SMAD4//PRKACA//BMPR2//POU5F1//INTU//ATM//TBX18//BMPR1A//KAT2A//TGFBR1//VCL//FRAS1//THBS1//EPHB4//ACVRL1//INSR//NPY1R//HEY2//AHR//HNF4A//ITGA2//PAX5//NRAS//CCK//PAX6//NUMB//RHOA//COL4A3//ST8SIA4//SDCBP//CACNA1D//DLG3//PLXNC1//PTPRC//ABL1//DLG4//NTF4//ARF1//STK36//TMEM17//KRIT1//DAB1//ATG7//NDEL1//CAMSAP1//LARP4//VPS33A//NA…
ssc-miR-146b	GO:0060850	regulation of transcription involved in cell fate commitment	Biological process	3	10	539	16123	8.97384	0.00374012	0.108761	2.42711	POU5F1//PAX6//NR2F2
ssc-miR-146b	GO:2000026	regulation of multicellular organismal development	Biological process	49	990	539	16123	1.48053	0.00380721	0.109253	2.41939	PAX6//POU5F1//RBM8A//HNF4A//GFAP//RNF10//SMAD4//CCDC88A//CBFA2T2//LSAMP//COL4A3//THBS1//KRIT1//BMPR2//BMPR1A//BCOR//SMURF1//C1QC//NUMB//TGFBR1//NCOA3//JAK3//CDK6//KLF13//DAB1//RHOA//ID4//CXCL12//IL17A//CHRNA7//ADM2//AGGF1//NDEL1//INSR//IL27RA//NRP1//RYK//RGS14//DIXDC1//SKIL//PDLIM5//NLGN1//FOXP1//HOXD13//TBX18//TNFAIP3//EGR1//SFRP5//HEY2
ssc-miR-146b	GO:0010033	response to organic substance	Biological process	86	1944	539	16123	1.3233	0.00381533	0.109253	2.41847	IRAK1//PTPRC//CXCL2//HSPB7//SRPR//MBTPS1//TGFBR1//UBE2D2//MAP3K7//FOS//ACVRL1//AMHR2//BMPR1A//SMAD5//NLK//DCP1A//INSR//EIF4E//SLC2A8//AKT2//ATP6V1D//GAB1//NRAS//PRKACA//SHOC2//ADCY5//ADCY2//ME1//LNPEP//NCOA6//TXN2//RHOA//PCSK1//UCP2//THBS1//HNF4A//SLC34A2//BTG2//AHR//STS//ADSS//RRM2B//SMURF2//KPNA5//AAAS//NUP214//KPNB1//JAK3//SMAD4//SMURF1//SKIL//ITGA5//TLR4//NPY1R//NR2F2//LSAMP//WFDC1//ALDH2//IL…
ssc-miR-146b	GO:0042221	response to chemical stimulus	Biological process	117	2780	539	16123	1.25892	0.00385115	0.109253	2.41441	PRDX6//UCP2//IRAK1//PTPRC//CXCL2//HSPB7//SYT1//AHR//UGP2//HNF4A//ALDH2//AIMP1//SRPR//MBTPS1//TGFBR1//UBE2D2//MAP3K7//FOS//ACVRL1//AMHR2//BMPR1A//SMAD5//NLK//DCP1A//RHOA//ITGAV//ITGA2//COL4A3//ST8SIA4//SDCBP//ITGA5//CACNA1D//PAX6//DLG3//PLXNC1//NUMB//ABL1//DLG4//NRAS//STC1//TXN2//CXCL12//INSR//EIF4E//SLC2A8//AKT2//ATP6V1D//GAB1//PRKACA//SHOC2//ADCY5//ADCY2//SOD1//PCSK1//THBS1//DAB1//NFATC2//LCK//X…
ssc-miR-146b	GO:0010647	positive regulation of cell communication	Biological process	40	770	539	16123	1.55391	0.00387214	0.109253	2.41205	IRAK1//INSR//SOD1//THBS1//MAP3K7//CHRNA7//GAB1//RIPK1//CDKN2AIP//NLGN1//TGFBR1//SMAD4//BMPR2//BMPR1A//CAV2//LCK//ACVRL1//ITGA5//MID1//RHOA//PLK2//GOLT1B//UBE2V1//IKBKE//TERF2IP//RYK//WWC2//ATM//STK36//SDCBP//NRAS//SHOC2//PTPRC//GRIA4//GFAP//RGS14//TXK//POU5F1//RAD21//DIXDC1
ssc-miR-146b	GO:0010862	positive regulation of pathway-restricted SMAD protein phosphorylation	Biological process	4	20	539	16123	5.98256	0.00390635	0.109253	2.40823	TGFBR1//SMAD4//BMPR2//BMPR1A
ssc-miR-146b	GO:0032800	receptor biosynthetic process	Biological process	4	20	539	16123	5.98256	0.00390635	0.109253	2.40823	ANKRD13C//PPARA//ITGAV//HNRNPK
ssc-miR-146b	GO:0022402	cell cycle process	Biological process	52	1068	539	16123	1.45643	0.0040387	0.11224	2.39376	BUB3//RFC5//CCNE2//XPC//POLA1//CDK6//PLK2//EIF4E//ID4//PSMA4//PSMA5//MCMBP//PSMA2//PRKACA//CEP76//BRD4//ABL1//STAG2//NDEL1//KIF2C//KIF2A//CKAP2//ERCC4//ZFYVE26//ROPN1//RAB11FIP4//RASA1//ATM//TGFBR1//THBS1//PLAGL1//DST//DHCR24//SKIL//RGS14//NCAPG//SMC2//ANAPC7//KIF3B//OSGIN2//RAD50//SLC2A8//USP47//TP53//PIM1//PTPRC//SBDS//TP44//INSR//AKT2//RHOA
ssc-miR-146b	GO:0007160	cell-matrix adhesion	Biological process	12	148	539	16123	2.42536	0.00409097	0.112978	2.38817	CASK//RASA1//CDK6//UTRN//PIP5K1A//THBS1//ACVRL1//RHOA//VCL//ITGAV//ITGA2//ITGB6
ssc-miR-146b	GO:0030155	regulation of cell adhesion	Biological process	17	248	539	16123	2.05047	0.00418069	0.114734	2.37875	CASK//RASA1//CDK6//UTRN//PTPRC//ADAM10//ST8SIA4//DAB1//ADAMDEC1//THBS1//ITGA5//TBX18//RHOA//ITGAV//ACVRL1//FAF1//ABL1
ssc-miR-146b	GO:0006473	protein acetylation	Biological process	11	130	539	16123	2.53108	0.00425163	0.115956	2.37144	NCOA3//MAP3K7//TAF5L//MYST2//SUPT7L//PHF16//MORF4L1//PHF20//KAT2A//BRD4//MSL1
ssc-miR-146b	GO:0009611	response to wounding	Biological process	48	973	539	16123	1.47566	0.00443478	0.120164	2.35313	A2M//SLC7A2//THBS1//CRP//ITGAV//ITGA2//PRKACA//HNF4A//ATP2B4//ITGA5//KIF2C//ITGA4//ABL1//CABLES1//KIF3B//KIF2A//ZFYVE20//NRAS//CD40LG//IL17A//ITGB6//FOS//LYZ//PLA2G2D//PXK//RHOA//VCL//GNAI1//APOA1//LAMP2//LCK//ACVRL1//TGFBR1//INA//SOD1//PCSK1//ARF4//TXN2//NDEL1//CHRNA7//TNFAIP3//MCAM//CASK//GFAP//POU5F1//AIMP1//NRP1//PAX6
ssc-miR-146b	GO:1901361	organic cyclic compound catabolic process	Biological process	54	1124	539	16123	1.43709	0.00447873	0.120164	2.34885	RBM8A//EIF4E//CNOT6//XPC//ERCC4//RHOA//GNAI1//ARF4//ADSS//RHOV//RIT1//ADCY5//ARF4//ARF1//SRPR//ADCY2//RAB10//EIF2S3//NRAS//XDH//ATP5L//ATP5B//ATF7IP//HLTF//SOD1//KPNB1//EIF2C4//UROC1//GSTZ1//STS//TRERF1//ALDH1L2//DIS3//KMO//ADAP2//ACAP2//SGSM1//RABGAP1//RASA1//PXK//RASGRP3//ARHGAP27//PIP5K1A//NDEL1//RGS10//RGS4//RGS14//RP2//DDX6//DCP1A//UPB1//BTG2//ATM//UHRF1
ssc-miR-146b	GO:0023056	positive regulation of signaling	Biological process	40	777	539	16123	1.53991	0.00451268	0.120164	2.34557	IRAK1//INSR//SOD1//THBS1//MAP3K7//CHRNA7//GAB1//RIPK1//CDKN2AIP//NLGN1//TGFBR1//SMAD4//BMPR2//BMPR1A//CAV2//LCK//ACVRL1//ITGA5//MID1//RHOA//PLK2//GOLT1B//UBE2V1//IKBKE//TERF2IP//RYK//WWC2//ATM//STK36//SDCBP//NRAS//SHOC2//PTPRC//GRIA4//GFAP//RGS14//TXK//POU5F1//RAD21//DIXDC1
ssc-miR-146b	GO:0001568	blood vessel development	Biological process	26	447	539	16123	1.73989	0.00454276	0.120164	2.34268	ITGAV//MAP3K7//ITGA5//ATP5B//SETD2//CXCL12//NRP1//GLMN//AGGF1//RASA1//ACVRL1//THBS1//EPHB4//COL4A3//KRIT1//CHRNA7//ADM2//AHR//NR2F2//TGFBR1//NCOA6//MCAM//TNFAIP3//EGR1//HEY2//PAX6
ssc-miR-146b	GO:0051248	negative regulation of protein metabolic process	Biological process	26	447	539	16123	1.73989	0.00454276	0.120164	2.34268	RGS4//BCOR//A2M//PTPRC//THBS1//PTGFRN//IGF2BP1//N4BP1//TNFAIP3//EIF2C4//SMAD4//HNF4A//STK38//RGS14//SFRP5//HIPK3//JAK3//NR2F2//FMR1//ITGAV//PSMA4//PSMA5//ANAPC7//BUB3//PSMA2//ABL1
ssc-miR-146b	GO:0043085	positive regulation of catalytic activity	Biological process	46	927	539	16123	1.48435	0.00476489	0.122166	2.32195	TGFBR1//MAP3K7//RAPGEF1//NRAS//IRAK1//INSR//SOD1//THBS1//CHRNA7//COL4A3//LCK//RIPK1//SRPR//MBTPS1//PRKACA//TXK//LPAR2//ADCY5//ADCY2//GAB1//TP53//PIM1//CAMKK2//CCDC88A//RASA1//RASGRP3//ARHGAP27//PIP5K1A//NDEL1//RAD50//RHOA//RGS10//RGS4//ADAP2//RGS14//RP2//DAB1//PTPRC//APOA1//ABL1//PSMA4//PSMA5//ANAPC7//PSMA2//UHRF1//MMP16
ssc-miR-146b	GO:1901606	alpha-amino acid catabolic process	Biological process	8	79	539	16123	3.02914	0.00482058	0.122166	2.3169	ARG1//GOT2//ASPA//UROC1//IVD//GSTZ1//ALDH1L2//KMO
ssc-miR-146b	GO:0044093	positive regulation of molecular function	Biological process	53	1103	539	16123	1.43733	0.00483397	0.122166	2.3157	TGFBR1//MAP3K7//RAPGEF1//NRAS//IRAK1//INSR//SOD1//THBS1//CHRNA7//COL4A3//LCK//RIPK1//SRPR//MBTPS1//PRKACA//TXK//LPAR2//ADCY5//ADCY2//STK36//GAB1//TP53//PIM1//MAP1LC3B//CAMKK2//CCDC88A//RASA1//RASGRP3//ARHGAP27//PIP5K1A//NDEL1//RAD50//NCOA3//MMP16//RHOA//BRD4//RGS10//RGS4//ADAP2//RGS14//RP2//DAB1//PTPRC//UBE2V1//TERF2IP//APOA1//ABL1//PSMA4//PSMA5//ANAPC7//PSMA2//NRP1//UHRF1
ssc-miR-146b	GO:1901564	organonitrogen compound metabolic process	Biological process	77	1723	539	16123	1.33679	0.00484079	0.122166	2.31508	ARG1//CLN6//ST8SIA4//SOD1//GLO1//GSTZ1//ADSS//PRPS2//RP2//RHOA//GNAI1//ARF4//RHOV//RIT1//ADCY5//ARF4//ARF1//SRPR//ADCY2//RAB10//EIF2S3//NRAS//XDH//ATP5L//ATP5B//ATF7IP//HLTF//UPB1//AIMP1//YARS//DNPEP//MME//ATG7//PSMA4//PSMA5//OAZ2//PSMA2//GOT2//ASPA//UROC1//IVD//HNF4A//MRI1//APOA1//PCYT1A//SGPL1//SPTLC2//STS//ME1//ATP2B4//SUCLA2//DBT//ALDH1L2//LNPEP//HMGCR//HDDC3//KMO//ADAP2//ACAP2//SGSM1//RABGAP…
ssc-miR-146b	GO:0030900	forebrain development	Biological process	16	231	539	16123	2.07188	0.00486293	0.122166	2.3131	KAT2A//BTG2//CDK6//PAX6//NUMB//ID4//DAB1//NDEL1//ATG7//PCSK1//BMPR1A//CXCL12//RYK//NR2F2//DIXDC1//SETD2
ssc-miR-146b	GO:0031401	positive regulation of protein modification process	Biological process	35	660	539	16123	1.58628	0.00488615	0.122166	2.31103	TGFBR1//MAP3K7//RAPGEF1//NRAS//IRAK1//INSR//SOD1//THBS1//CHRNA7//CAMKK2//SRPR//MBTPS1//GAB1//RIPK1//SMAD4//BMPR2//BMPR1A//TP53//LPIN1//SMURF1//PIM1//RAD50//CCDC88A//PRKACA//ADCY5//ADCY2//DAB1//PTPRC//ITGA5//NRP1//PSMA4//PSMA5//ANAPC7//PSMA2//ATG7
ssc-miR-146b	GO:0007507	heart development	Biological process	21	338	539	16123	1.85849	0.00493711	0.122166	2.30653	INSR//EPHB4//POU5F1//NPY1R//TBX18//HEY2//AHR//BMPR1A//FOXP1//ATG7//SETD2//TGFBR1//ATM//BCOR//NCOA6//NRP1//ADAP2//GAB1//PDLIM5//TP53BP2//ITGA4
ssc-miR-146b	GO:0031644	regulation of neurological system process	Biological process	15	211	539	16123	2.1265	0.00496601	0.122166	2.30399	RNF10//RGS14//CHRNA7//NTF4//BHLHE40//LNPEP//DLG4//NRAS//PXK//GNAI1//GFAP//PRKACA//NLGN1//GRIA4//PLK2
ssc-miR-146b	GO:0016054	organic acid catabolic process	Biological process	14	191	539	16123	2.19256	0.00500569	0.122166	2.30054	ARG1//GOT2//ASPA//UROC1//IVD//GSTZ1//DECR1//LPIN1//DBT//ALDH1L2//KMO//PPARA//AKT2//HSD17B4
ssc-miR-146b	GO:0046395	carboxylic acid catabolic process	Biological process	14	191	539	16123	2.19256	0.00500569	0.122166	2.30054	ARG1//GOT2//ASPA//UROC1//IVD//GSTZ1//DECR1//LPIN1//DBT//ALDH1L2//KMO//PPARA//AKT2//HSD17B4
ssc-miR-146b	GO:0050804	regulation of synaptic transmission	Biological process	14	191	539	16123	2.19256	0.00500569	0.122166	2.30054	RGS14//CHRNA7//NTF4//BHLHE40//LNPEP//DLG4//NRAS//GNAI1//GFAP//PRKACA//NLGN1//GRIA4//PLK2//PXK
ssc-miR-146b	GO:0001833	inner cell mass cell proliferation	Biological process	3	11	539	16123	8.15804	0.00501593	0.122166	2.29965	NDEL1//SBDS//BRD4
ssc-miR-146b	GO:0032715	negative regulation of interleukin-6 production	Biological process	3	11	539	16123	8.15804	0.00501593	0.122166	2.29965	KLF2//CHRNA7//TNFAIP3
ssc-miR-146b	GO:0048841	regulation of axon extension involved in axon guidance	Biological process	3	11	539	16123	8.15804	0.00501593	0.122166	2.29965	CXCL12//NRP1//RYK
ssc-miR-146b	GO:0010975	regulation of neuron projection development	Biological process	16	232	539	16123	2.06295	0.00506719	0.122166	2.29523	CBFA2T2//GFAP//LSAMP//SMURF1//NDEL1//CXCL12//NRP1//RYK//RHOA//DAB1//DIXDC1//SKIL//NUMB//NLGN1//PDLIM5//CCDC88A
ssc-miR-146b	GO:0032147	activation of protein kinase activity	Biological process	16	232	539	16123	2.06295	0.00506719	0.122166	2.29523	TGFBR1//MAP3K7//RAPGEF1//NRAS//IRAK1//INSR//SOD1//THBS1//CHRNA7//GAB1//RIPK1//CCDC88A//PRKACA//ADCY5//ADCY2//CAMKK2
ssc-miR-146b	GO:0051276	chromosome organization	Biological process	35	662	539	16123	1.58149	0.00511866	0.122166	2.29084	BUB3//BCOR//XPC//RFC5//POLA1//TLK1//TLK2//ASF1B//NAP1L1//KAT2A//HELLS//TERF2IP//RAD50//STAG2//MCMBP//NCAPG//SMC2//SETD2//ERCC4//NCOA3//MORF4L1//TP53//LPIN1//PRMT8//ATM//MAP3K7//TAF5L//MYST2//SUPT7L//PHF16//PHF20//BRD4//MSL1//KDM6A//POU5F1
ssc-miR-146b	GO:0007243	intracellular protein kinase cascade	Biological process	43	857	539	16123	1.50088	0.00517754	0.122166	2.28588	CAMKK2//RASGRP3//NRAS//TGFBR1//MAP3K7//RAPGEF1//IRAK1//INSR//SOD1//THBS1//CHRNA7//RGS4//FAF1//GAB1//RIPK1//STAMBP//JAK3//NLGN1//RHOA//MID1//HNF4A//PLK2//GOLT1B//UBE2V1//IKBKE//TERF2IP//TNFAIP3//STK38//RGS14//RYK//WWC2//SFRP5//HIPK3//DIXDC1//SDCBP//DAB1//FOS//ITGAV//PRKACA//ICK//STK38L//FYB
ssc-miR-146b	GO:0044708	single-organism behavior	Biological process	19	296	539	16123	1.92008	0.00518961	0.122166	2.28486	FOS//STS//AAAS//DLG4//PLK2//ITGA5//CHRNA7//NTF4//RGS14//SOD1//NPY1R//MCOLN3//ADCY5//DAB1//ATG7//BTG2//CXCL12//EPS8//CLN6
ssc-miR-146b	GO:0009725	response to hormone stimulus	Biological process	38	735	539	16123	1.54651	0.00520269	0.122166	2.28377	INSR//EIF4E//SLC2A8//AKT2//ATP6V1D//GAB1//NRAS//AHR//NPY1R//SLC34A2//NR2F2//LSAMP//WFDC1//THBS1//ALDH2//FOS//UCP2//LPIN1//TGFBR1//PPARA//HNF4A//RORA//NR5A2//NR1D2//PCSK1//STS//CXCL12//BTG2//ZNF366//RHOA//JAK3//PRKACA//ADCY5//ADCY2//ME1//LNPEP//NCOA6//TXN2
ssc-miR-146b	GO:0071495	cellular response to endogenous stimulus	Biological process	38	735	539	16123	1.54651	0.00520269	0.122166	2.28377	TGFBR1//UBE2D2//MAP3K7//FOS//ACVRL1//AMHR2//BMPR1A//SMAD5//NLK//DCP1A//INSR//EIF4E//SLC2A8//AKT2//ATP6V1D//GAB1//NRAS//PRKACA//SHOC2//ADCY5//ADCY2//SMURF2//SMAD4//THBS1//SMURF1//SKIL//UCP2//LPIN1//ALDH2//PPARA//HNF4A//NR2F2//RORA//NR5A2//NR1D2//JAK3//AHR//EGR1
ssc-miR-146b	GO:0033043	regulation of organelle organization	Biological process	26	452	539	16123	1.72065	0.00524159	0.122425	2.28054	BCOR//TLK1//TLK2//NEB//MID1//ATM//ANAPC7//BUB3//CXCL12//RASA1//KANK1//RHOA//TP53//LPIN1//ERCC4//TERF2IP//CCDC88A//SBDS//MTM1//TP44//INSR//PLK2//CEP76//CAPN6//POU5F1//ABL1
ssc-miR-146b	GO:0009987	cellular process	Biological process	502	14498	539	16123	1.03574	0.00530888	0.12334	2.275	RAD50//HSD17B4//MAP1LC3B//ARG1//KPNB1//NCOA6//MYST2//MCM9//NAP1L1//NDEL1//RGS14//BRD4//BUB3//RFC5//CCNE2//XPC//POLA1//CDK6//PLK2//EIF4E//ID4//PSMA4//PSMA5//MCMBP//PSMA2//PRKACA//CEP76//ABL1//PPARA//TP53//TBX18//NR2F2//BCOR//LPIN1//MEIS2//ATF7IP//BHLHE40//ZNF366//TRIM27//SKIL//TFB1M//DIMT1//CAMKK2//RASGRP3//NRAS//RBM8A//TGFBR1//MAP3K7//RAPGEF1//IRAK1//INSR//SOD1//THBS1//CHRNA7//RGS4//LNPEP//SMURF1…
ssc-miR-146b	GO:0009952	anterior/posterior pattern specification	Biological process	12	154	539	16123	2.33087	0.00561274	0.129713	2.25083	ATM//TBX18//BMPR1A//KAT2A//RBM8A//PAX6//SMAD4//TGFBR1//BTG2//BMPR2//HOXD13//NR2F2
ssc-miR-146b	GO:0046649	lymphocyte activation	Biological process	23	387	539	16123	1.77776	0.00572026	0.131506	2.24258	TXK//LRRC8A//FOXP1//ATM//POLM//JAK3//ITGA4//CD4//LCK//PTPRC//AHR//NFATC2//CD3G//CDK6//CXCL12//CD40LG//TP44//CHRNA7//GLMN//HELLS//IL27RA//TNFAIP3//MAP3K7
ssc-miR-146b	GO:0051726	regulation of cell cycle	Biological process	39	764	539	16123	1.52696	0.00575429	0.131599	2.24001	RFC5//CCNE2//XPC//POLA1//PSMA4//PSMA5//ATM//PSMA2//TGFBR1//THBS1//PLAGL1//DST//CDK6//DHCR24//SKIL//PLK2//ANAPC7//BUB3//BRD4//USP47//TP53//PIM1//STAG2//PTPRC//SBDS//NR2F2//TP53BP2//TP44//INSR//HNF4A//TRIM35//EIF4E//CEP76//PRKACA//AKT2//FEM1B//UBA3//ABL1//RAB11FIP4
ssc-miR-146b	GO:0007389	pattern specification process	Biological process	22	365	539	16123	1.80296	0.0057854	0.131625	2.23767	CXCL12//NRP1//ATM//TBX18//BMPR1A//KAT2A//RBM8A//SMAD5//ZIC3//KIF3B//NTF4//PAX6//TGFBR1//BTG2//BMPR2//HOXD13//NR2F2//SMAD4//BCOR//MID1//FOXP1
ssc-miR-146b	GO:0045786	negative regulation of cell cycle	Biological process	20	321	539	16123	1.86373	0.00581706	0.131663	2.2353	PSMA4//PSMA5//ATM//PSMA2//TGFBR1//THBS1//PLAGL1//DST//CDK6//DHCR24//SKIL//ANAPC7//BUB3//USP47//NR2F2//HNF4A//TRIM35//PRKACA//AKT2//TP53BP2
ssc-miR-146b	GO:0007049	cell cycle	Biological process	60	1293	539	16123	1.38807	0.00587919	0.132387	2.23068	BUB3//RFC5//CCNE2//XPC//POLA1//CDK6//PLK2//EIF4E//ID4//PSMA4//PSMA5//MCMBP//PSMA2//PRKACA//CEP76//BRD4//ABL1//STAG2//NDEL1//KIF2C//KIF2A//CKAP2//ERCC4//ZFYVE26//ROPN1//RAB11FIP4//RASA1//UBA3//ATM//TGFBR1//THBS1//PLAGL1//DST//DHCR24//SKIL//RGS14//NCAPG//SMC2//ANAPC7//KIF3B//OSGIN2//RAD50//SLC2A8//USP47//TP53//PIM1//PTPRC//SBDS//NR2F2//TP53BP2//TP44//INSR//HNF4A//TRIM35//AKT2//RHOA//FEM1B//AHR//CUL…
ssc-miR-146b	GO:0051641	cellular localization	Biological process	93	2165	539	16123	1.28494	0.00599704	0.134352	2.22206	KPNB1//VCL//APOA1//A2M//THBS1//LAMP2//NLGN1//EIF4E//RBM8A//SRSF10//HPS4//KPNA5//FYB//NUP214//SMURF1//SDCBP//SEC63//ARL6IP1//SRPR//ANKRD13C//TOMM34//TIMM23//UCP2//ARF4//STX16//CASK//SEC23A//RIT1//ERP29//COPZ1//TLK1//ARF4//ARF1//STX6//ARFIP1//TNPO2//KLHL3//AP3M2//RAB10//SNX2//SYTL2//EXOC1//LMAN2L//KIF1C//SCAMP2//VPS33A//ZNF384//RGS14//FAF1//JAK3//ROPN1//PCSK1//PRKACA//HNF4A//CACNA1D//KIF3B//NDEL1//…
ssc-miR-146b	GO:0050768	negative regulation of neurogenesis	Biological process	8	82	539	16123	2.91832	0.00603947	0.134616	2.219	RNF10//DAB1//ID4//NRP1//RYK//RHOA//BMPR1A//PAX6
ssc-miR-146b	GO:0000724	double-strand break repair via homologous recombination	Biological process	6	50	539	16123	3.58954	0.0061948	0.137381	2.20797	TERF2IP//ATM//MORF4L1//ZFYVE26//ERCC4//RAD50
ssc-miR-146b	GO:0051179	localization	Biological process	171	4334	539	16123	1.18022	0.00627546	0.138051	2.20235	KPNB1//CXCL12//CCK//DAB1//NR2F2//NDEL1//PAX6//EPHB4//DLG4//VCL//APOA1//A2M//THBS1//LAMP2//SLC7A2//STX16//GOLT1B//SYT13//AP3M2//INTU//DHCR24//CAV2//STX6//NLGN1//IGF2BP1//EIF4E//RBM8A//SRSF10//HPS4//KPNA5//FYB//NUP214//SMURF1//SDCBP//SEC63//ARL6IP1//SRPR//ANKRD13C//TOMM34//TIMM23//MYO5A//SEC14L3//CRABP1//GRIA4//KCNAB1//KCNJ13//KCNJ14//SLC4A4//ATP2B4//CHRNA7//UCP2//CLCC1//FTH1//PRKACA//AQP2//ADCY5//…
ssc-miR-146b	GO:0021537	telencephalon development	Biological process	11	137	539	16123	2.40176	0.00629403	0.138051	2.20107	BTG2//CDK6//PAX6//NUMB//ID4//DAB1//NDEL1//ATG7//CXCL12//RYK//KAT2A
ssc-miR-146b	GO:0010646	regulation of cell communication	Biological process	87	2008	539	16123	1.29602	0.00631933	0.138051	2.19933	TGFBR1//MAP3K7//RAPGEF1//NRAS//IRAK1//INSR//SOD1//THBS1//CHRNA7//RGS4//PTPRC//FAF1//GAB1//RIPK1//PCSK1//PRKACA//HNF4A//CACNA1D//INTU//CDKN2AIP//NLGN1//SMAD4//BMPR2//BMPR1A//SMURF2//CAV2//LCK//NLK//SMURF1//SKIL//ACVRL1//ITGA5//RNF10//RGS14//ADAP2//ACAP2//SGSM1//RABGAP1//RASA1//RASGRP3//ARHGAP27//PIP5K1A//NDEL1//MID1//RHOA//ZNF366//TNFAIP3//ARHGEF3//WWC2//NCOA3//GRK7//EPS15//PLK2//GOLT1B//UBE2V1//I…
ssc-miR-146b	GO:0008354	germ cell migration	Biological process	3	12	539	16123	7.4782	0.00652338	0.140413	2.18553	TGFBR1//CXCL12//HMGCR
ssc-miR-146b	GO:0042659	regulation of cell fate specification	Biological process	3	12	539	16123	7.4782	0.00652338	0.140413	2.18553	PAX6//BMPR1A//POU5F1
ssc-miR-146b	GO:0043649	dicarboxylic acid catabolic process	Biological process	3	12	539	16123	7.4782	0.00652338	0.140413	2.18553	GOT2//ASPA//ALDH1L2
ssc-miR-146b	GO:0048708	astrocyte differentiation	Biological process	5	36	539	16123	4.15456	0.00656037	0.14052	2.18307	GFAP//CDK6//DAB1//ID4//PAX6
ssc-miR-146b	GO:0010596	negative regulation of endothelial cell migration	Biological process	4	23	539	16123	5.20223	0.00659618	0.140601	2.18071	THBS1//ACVRL1//NR2F2//KRIT1
ssc-miR-146b	GO:0065009	regulation of molecular function	Biological process	80	1825	539	16123	1.31125	0.00664191	0.140892	2.17771	TGFBR1//MAP3K7//RAPGEF1//NRAS//IRAK1//INSR//SOD1//THBS1//CHRNA7//RGS4//PTPRC//COL4A3//LCK//RIPK1//SRPR//MBTPS1//PRKACA//TXK//LPAR2//ADCY5//ADCY2//STK36//GAB1//TP53//DLG3//TMEM132B//SYTL2//SERPINB8//PIM1//TNFAIP3//IFIT2//MAP1LC3B//CAMKK2//CCDC88A//ADAP2//ACAP2//SGSM1//RABGAP1//RASA1//PXK//RASGRP3//ARHGAP27//PIP5K1A//NDEL1//RAD50//NCOA3//MMP16//USP47//DHCR24//RHOA//BRD4//PRMT8//STK38//RGS14//HNF4A/…
ssc-miR-146b	GO:0030030	cell projection organization	Biological process	45	920	539	16123	1.46313	0.00672491	0.141967	2.17231	SDCBP//CCK//PAX6//NUMB//RHOA//ITGAV//ITGA2//COL4A3//ST8SIA4//ITGA5//CACNA1D//DLG3//PLXNC1//PTPRC//ABL1//DLG4//NRAS//NRP1//CXCL12//INTU//STK36//TMEM17//CCDC88A//CBFA2T2//GFAP//LSAMP//DAB1//ATG7//NDEL1//VCL//SMURF1//ATXN10//BTG2//LPIN1//HNF4A//MAP1S//RYK//DIXDC1//SKIL//PPP1R16B//TGFBR1//SOD1//NLGN1//PDLIM5//PIP5K1A
ssc-miR-146b	GO:0019439	aromatic compound catabolic process	Biological process	52	1097	539	16123	1.41793	0.00679411	0.142741	2.16787	RBM8A//EIF4E//CNOT6//XPC//ERCC4//RHOA//GNAI1//ARF4//ADSS//RHOV//RIT1//ADCY5//ARF4//ARF1//SRPR//ADCY2//RAB10//EIF2S3//NRAS//XDH//ATP5L//ATP5B//ATF7IP//HLTF//SOD1//KPNB1//EIF2C4//UROC1//GSTZ1//ALDH1L2//DIS3//KMO//ADAP2//ACAP2//SGSM1//RABGAP1//RASA1//PXK//RASGRP3//ARHGAP27//PIP5K1A//NDEL1//RGS10//RGS4//RGS14//RP2//DDX6//DCP1A//UPB1//BTG2//ATM//UHRF1
ssc-miR-146b	GO:0000725	recombinational repair	Biological process	6	51	539	16123	3.51915	0.00682731	0.142756	2.16575	ATM//MORF4L1//ZFYVE26//ERCC4//RAD50//TERF2IP
ssc-miR-146b	GO:0080135	regulation of cellular response to stress	Biological process	16	240	539	16123	1.99419	0.00696534	0.144952	2.15706	UBE2V1//GAB1//RIPK1//TERF2IP//MID1//MAP3K7//SFRP5//HIPK3//ATM//DIXDC1//SDCBP//NRAS//NDEL1//FEM1B//CDK6//ABL1
ssc-miR-146b	GO:0001775	cell activation	Biological process	35	677	539	16123	1.54645	0.00717888	0.148691	2.14394	TXK//FYB//LRRC8A//FOXP1//ATM//RHOA//VCL//CD40LG//GNAI1//APOA1//A2M//THBS1//LAMP2//LCK//POLM//JAK3//ITGA4//CD4//PTPRC//AHR//NFATC2//CD3G//CDK6//CXCL12//TP44//CHRNA7//TLR4//ADAM10//GLMN//SLC7A2//HELLS//IL27RA//TNFAIP3//MAP3K7//IL17A
ssc-miR-146b	GO:0042327	positive regulation of phosphorylation	Biological process	29	534	539	16123	1.62448	0.00726205	0.149447	2.13894	TGFBR1//MAP3K7//RAPGEF1//NRAS//IRAK1//INSR//SOD1//THBS1//CHRNA7//CAMKK2//SRPR//MBTPS1//GAB1//RIPK1//SMAD4//BMPR2//BMPR1A//PIM1//RAD50//CCDC88A//PRKACA//ADCY5//ADCY2//DAB1//PTPRC//ITGA5//NRP1//SDCBP//GLMN
ssc-miR-146b	GO:0001558	regulation of cell growth	Biological process	18	284	539	16123	1.89588	0.00728347	0.149447	2.13766	TGFBR1//RHOA//ADAM10//USP47//SMAD4//TP53//HNF4A//BMPR2//ACVRL1//OSGIN2//CDKN2AIP//WFDC1//SMURF1//NDEL1//CXCL12//NRP1//RYK//HSD3B7
ssc-miR-146b	GO:0000278	mitotic cell cycle	Biological process	35	678	539	16123	1.54417	0.0073379	0.149521	2.13443	BUB3//CDK6//PLK2//EIF4E//ID4//CCNE2//POLA1//PSMA4//PSMA5//RFC5//MCMBP//PSMA2//PRKACA//CEP76//BRD4//ABL1//CKAP2//KIF2A//RGS14//NCAPG//SMC2//STAG2//ATM//ANAPC7//KIF3B//UBA3//USP47//TP53//PIM1//SBDS//TP44//INSR//HNF4A//TRIM35//RHOA
ssc-miR-146b	GO:0010883	regulation of lipid storage	Biological process	5	37	539	16123	4.04227	0.00738142	0.149521	2.13186	PPARA//CRP//ITGAV//ABHD5//ARF1
ssc-miR-146b	GO:0009967	positive regulation of signal transduction	Biological process	37	727	539	16123	1.52238	0.0073892	0.149521	2.1314	IRAK1//INSR//SOD1//THBS1//MAP3K7//CHRNA7//GAB1//RIPK1//NLGN1//TGFBR1//SMAD4//BMPR2//BMPR1A//CAV2//LCK//ACVRL1//ITGA5//MID1//RHOA//PLK2//GOLT1B//UBE2V1//IKBKE//TERF2IP//RYK//WWC2//ATM//STK36//SDCBP//NRAS//SHOC2//PTPRC//TXK//POU5F1//RAD21//DIXDC1//CDKN2AIP
ssc-miR-146b	GO:0023051	regulation of signaling	Biological process	87	2022	539	16123	1.28705	0.00756572	0.15239	2.12115	TGFBR1//MAP3K7//RAPGEF1//NRAS//IRAK1//INSR//SOD1//THBS1//CHRNA7//RGS4//PTPRC//FAF1//GAB1//RIPK1//PCSK1//PRKACA//HNF4A//CACNA1D//INTU//CDKN2AIP//NLGN1//SMAD4//BMPR2//BMPR1A//SMURF2//CAV2//LCK//NLK//SMURF1//SKIL//ACVRL1//ITGA5//RNF10//RGS14//ADAP2//ACAP2//SGSM1//RABGAP1//RASA1//RASGRP3//ARHGAP27//PIP5K1A//NDEL1//MID1//RHOA//ZNF366//TNFAIP3//ARHGEF3//WWC2//NCOA3//GRK7//EPS15//PLK2//GOLT1B//UBE2V1//I…
ssc-miR-146b	GO:0006950	response to stress	Biological process	114	2757	539	16123	1.23687	0.00760933	0.152569	2.11865	MAP1LC3B//PRDX6//UCP2//ERCC4//XPC//ATM//MORF4L1//ZFYVE26//RAD50//POLA1//TGFBR1//CRP//RHOA//SMAD4//THBS1//CXCL12//SLC2A8//TXN2//CHRNA7//A2M//SLC7A2//IRAK1//MAP3K7//FOS//UBE2V1//HSPB7//ITGAV//ITGA2//PRKACA//HNF4A//ATP2B4//ITGA5//KIF2C//ITGA4//ABL1//CABLES1//KIF3B//KIF2A//ZFYVE20//NRAS//BTG2//NCOA6//RRM2B//POLR2B//RFC5//USP47//TP53//SLK//POLK//SOD1//CD40LG//IL17A//ITGB6//LYZ//PLA2G2D//PXK//NFATC2//P…
ssc-miR-146b	GO:0071310	cellular response to organic substance	Biological process	64	1414	539	16123	1.3539	0.00770581	0.153527	2.11318	IRAK1//PTPRC//SRPR//MBTPS1//TGFBR1//UBE2D2//MAP3K7//FOS//ACVRL1//AMHR2//BMPR1A//SMAD5//NLK//DCP1A//INSR//EIF4E//SLC2A8//AKT2//ATP6V1D//GAB1//NRAS//PRKACA//SHOC2//ADCY5//ADCY2//SMURF2//KPNA5//AAAS//NUP214//KPNB1//JAK3//SMAD4//THBS1//SMURF1//SKIL//ITGA5//TLR4//UCP2//LPIN1//ALDH2//RIPK1//IFIT2//NRP1//PPARA//HNF4A//NR2F2//RORA//NR5A2//NR1D2//RHOA//RIT1//RAPGEF1//ARHGEF3//TXK//EGR1//CXCL12//LIFR//MME/…
ssc-miR-146b	GO:0006913	nucleocytoplasmic transport	Biological process	24	420	539	16123	1.7093	0.00772703	0.153527	2.11199	KPNB1//EIF4E//RBM8A//SRSF10//KPNA5//FYB//NUP214//SMURF1//FAF1//JAK3//HNF4A//POU5F1//SFRP5//RHOA//MBTPS1//AAAS//PRKACA//TGFBR1//SMAD4//BMPR1A//RIT1//ZNF384//RGS14//RAB10
ssc-miR-146b	GO:0034504	protein localization to nucleus	Biological process	16	243	539	16123	1.96957	0.00780991	0.154474	2.10735	KPNB1//KPNA5//FYB//FAF1//JAK3//HNF4A//POU5F1//SFRP5//RHOA//MBTPS1//SUPT7L//TGFBR1//SMAD4//BMPR1A//SUN1//PIKFYVE
ssc-miR-146b	GO:0009063	cellular amino acid catabolic process	Biological process	9	104	539	16123	2.58861	0.00805864	0.158679	2.09374	ARG1//GOT2//ASPA//UROC1//IVD//GSTZ1//DBT//ALDH1L2//KMO
ssc-miR-146b	GO:0006901	vesicle coating	Biological process	5	38	539	16123	3.93589	0.00827142	0.160269	2.08242	COPZ1//ARF4//ARF1//SEC23A//EPS15
ssc-miR-146b	GO:0001832	blastocyst growth	Biological process	3	13	539	16123	6.90295	0.00827214	0.160269	2.08238	NDEL1//SBDS//BRD4
ssc-miR-146b	GO:0060260	regulation of transcription initiation from RNA polymerase II promoter	Biological process	3	13	539	16123	6.90295	0.00827214	0.160269	2.08238	ATF7IP//HNF1A//HEY2
ssc-miR-146b	GO:0006310	DNA recombination	Biological process	12	162	539	16123	2.21576	0.00830553	0.160269	2.08063	RAD50//ERCC4//RFC5//POLA1//ATM//MORF4L1//ZFYVE26//TERF2IP//FOXP1//IL27RA//NCOA6//ATRX
ssc-miR-146b	GO:0007610	behavior	Biological process	26	469	539	16123	1.65828	0.00832186	0.160269	2.07978	FOS//STS//AAAS//DLG4//PLK2//ITGA5//CHRNA7//NTF4//RGS14//SOD1//NPY1R//MCOLN3//ADCY5//DAB1//ATG7//ADM2//BTG2//CXCL12//EPS8//THBS1//ADAM10//CLN6//NRAS//CCK//NRP1//RYK
ssc-miR-146b	GO:0050769	positive regulation of neurogenesis	Biological process	9	105	539	16123	2.56395	0.00856152	0.16345	2.06745	PAX6//GFAP//NDEL1//CXCL12//RHOA//DIXDC1//SKIL//NUMB//RGS14
ssc-miR-146b	GO:0050770	regulation of axonogenesis	Biological process	9	105	539	16123	2.56395	0.00856152	0.16345	2.06745	SMURF1//NDEL1//CXCL12//NRP1//RYK//RHOA//DAB1//DIXDC1//SKIL
ssc-miR-146b	GO:0051169	nuclear transport	Biological process	24	425	539	16123	1.68919	0.00887259	0.167764	2.05195	KPNB1//EIF4E//RBM8A//SRSF10//KPNA5//FYB//NUP214//SMURF1//RIT1//ZNF384//RGS14//RAB10//FAF1//JAK3//HNF4A//POU5F1//SFRP5//RHOA//MBTPS1//AAAS//PRKACA//TGFBR1//SMAD4//BMPR1A
ssc-miR-146b	GO:0007157	heterophilic cell-cell adhesion	Biological process	4	25	539	16123	4.78605	0.00894028	0.167764	2.04865	CD164//ITGA5//ITGA4//NLGN1
ssc-miR-146b	GO:0007164	establishment of tissue polarity	Biological process	4	25	539	16123	4.78605	0.00894028	0.167764	2.04865	INTU//DIXDC1//SFRP5//HNF4A
ssc-miR-146b	GO:0060393	regulation of pathway-restricted SMAD protein phosphorylation	Biological process	4	25	539	16123	4.78605	0.00894028	0.167764	2.04865	TGFBR1//SMAD4//BMPR2//BMPR1A
ssc-miR-146b	GO:0048584	positive regulation of response to stimulus	Biological process	50	1064	539	16123	1.40568	0.00922619	0.172392	2.03498	IRAK1//INSR//SOD1//THBS1//MAP3K7//CHRNA7//A2M//FOS//UBE2V1//IL27RA//CRP//C1QC//GAB1//RIPK1//CDKN2AIP//NLGN1//ADAM10//TGFBR1//SMAD4//BMPR2//BMPR1A//CAV2//TXK//CD3G//FYB//PTPRC//LCK//ACVRL1//ITGA5//MID1//TNFAIP3//IKBKE//RHOA//PLK2//GOLT1B//TERF2IP//RYK//WWC2//ATM//STK36//SDCBP//NRAS//SHOC2//NDEL1//CXCL12//JAK3//NFATC2//POU5F1//RAD21//DIXDC1
ssc-miR-146b	GO:0048583	regulation of response to stimulus	Biological process	96	2283	539	16123	1.25783	0.00938719	0.174657	2.02746	TGFBR1//MAP3K7//RAPGEF1//NRAS//IRAK1//INSR//SOD1//THBS1//CHRNA7//RGS4//A2M//PTPRC//TNFAIP3//JAK3//APOA1//FOS//UBE2V1//IL27RA//CRP//C1QC//FAF1//GAB1//RIPK1//INTU//CDKN2AIP//TERF2IP//NLGN1//ADAM10//SMAD4//BMPR2//BMPR1A//SMURF2//CAV2//TXK//CD3G//FYB//LCK//NLK//SMURF1//SKIL//ACVRL1//ITGA5//PPARA//ADAP2//ACAP2//SGSM1//RABGAP1//RASA1//RASGRP3//ARHGAP27//PIP5K1A//NDEL1//MID1//RHOA//ZNF366//IKBKE//ARHGEF…
ssc-miR-146b	GO:0016042	lipid catabolic process	Biological process	14	206	539	16123	2.03291	0.00953248	0.176612	2.02079	DECR1//STS//TRERF1//LPIN1//PRDX6//ABHD5//PRKACA//SGPL1//PPARA//AKT2//IVD//HSD17B4//PLA2G12B//PLA2G2D
ssc-miR-146b	GO:0044270	cellular nitrogen compound catabolic process	Biological process	51	1092	539	16123	1.39703	0.00961013	0.177303	2.01727	RBM8A//EIF4E//CNOT6//XPC//ERCC4//RHOA//GNAI1//ARF4//ADSS//RHOV//RIT1//ADCY5//ARF4//ARF1//SRPR//ADCY2//RAB10//EIF2S3//NRAS//XDH//ATP5L//ATP5B//ATF7IP//HLTF//SOD1//KPNB1//EIF2C4//UROC1//ALDH1L2//DIS3//KMO//ADAP2//ACAP2//SGSM1//RABGAP1//RASA1//PXK//RASGRP3//ARHGAP27//PIP5K1A//NDEL1//RGS10//RGS4//RGS14//RP2//DDX6//DCP1A//UPB1//BTG2//ATM//UHRF1
ssc-miR-146b	GO:0006281	DNA repair	Biological process	20	337	539	16123	1.77524	0.00971702	0.178525	2.01247	ERCC4//XPC//ATM//MORF4L1//ZFYVE26//RAD50//POLA1//UBE2V1//POLR2B//RFC5//USP47//TP53//SLK//POLK//ABL1//SOD1//TERF2IP//BTG2//NCOA6//RRM2B
ssc-miR-146b	GO:0046700	heterocycle catabolic process	Biological process	51	1093	539	16123	1.39575	0.00977027	0.178755	2.01009	RBM8A//EIF4E//CNOT6//XPC//ERCC4//RHOA//GNAI1//ARF4//ADSS//RHOV//RIT1//ADCY5//ARF4//ARF1//SRPR//ADCY2//RAB10//EIF2S3//NRAS//XDH//ATP5L//ATP5B//ATF7IP//HLTF//SOD1//KPNB1//EIF2C4//UROC1//ALDH1L2//DIS3//KMO//ADAP2//ACAP2//SGSM1//RABGAP1//RASA1//PXK//RASGRP3//ARHGAP27//PIP5K1A//NDEL1//RGS10//RGS4//RGS14//RP2//DDX6//DCP1A//UPB1//BTG2//ATM//UHRF1
ssc-miR-146b	GO:0065008	regulation of biological quality	Biological process	100	2396	539	16123	1.24845	0.00982771	0.17906	2.00755	RFC5//POLA1//ALDH2//SOD1//TNFAIP3//CHRNA7//AHR//BMPR2//NEB//ITGAV//ITGA2//PRKACA//HNF4A//ATP2B4//ITGA5//KIF2C//ITGA4//ABL1//CABLES1//KIF3B//KIF2A//ZFYVE20//NRAS//NLGN1//TXN2//KRIT1//ANKRD13C//CXCL12//STC1//ARF4//ARF1//FTH1//CYBRD1//ATP6V1D//SLC39A14//LCK//SLC4A4//TERF2IP//RAD50//CLN6//LPAR2//JAK3//FAF1//AP3M2//A2M//HPS4//PCSK1//CACNA1D//NPY1R//ACVRL1//RASA1//BUB3//IGF2BP1//ERCC4//PPARA//ABHD5//SY…
ssc-miR-146b	GO:0043543	protein acylation	Biological process	11	146	539	16123	2.2537	0.00996966	0.180151	2.00132	NCOA3//MAP3K7//TAF5L//MYST2//SUPT7L//PHF16//MORF4L1//PHF20//KAT2A//BRD4//MSL1
ssc-miR-146b	GO:0046822	regulation of nucleocytoplasmic transport	Biological process	11	146	539	16123	2.2537	0.00996966	0.180151	2.00132	FAF1//HNF4A//POU5F1//SFRP5//RHOA//MBTPS1//PRKACA//TGFBR1//SMAD4//BMPR1A//AAAS
ssc-miR-146b	GO:0034138	toll-like receptor 3 signaling pathway	Biological process	7	72	539	16123	2.90819	0.0101435	0.181822	1.99381	TNFAIP3//IRAK1//MAP3K7//FOS//UBE2V1//IKBKE//RIPK1
ssc-miR-146b	GO:0006259	DNA metabolic process	Biological process	40	817	539	16123	1.46452	0.0101634	0.181822	1.99296	RAD50//NCOA6//MYST2//MCM9//NAP1L1//ERCC4//XPC//RFC5//POLA1//ATM//MORF4L1//ZFYVE26//TP53//ASF1B//MCMBP//RRM2B//CCNE2//ACVRL1//CCDC88A//BTG2//UBE2V1//POLR2B//USP47//SLK//POLK//ABL1//SOD1//FOS//ATRX//ATF7IP//KPNB1//TERF2IP//NCAPG//SMC2//HELLS//STAG2//FOXP1//INSR//NRAS//IL27RA
ssc-miR-146b	GO:0055076	transition metal ion homeostasis	Biological process	9	108	539	16123	2.49273	0.0102136	0.181822	1.99082	ARF4//ARF1//FTH1//SOD1//CYBRD1//ATP6V1D//SLC39A14//LCK//FBXL5
ssc-miR-146b	GO:0001756	somitogenesis	Biological process	5	40	539	16123	3.7391	0.0102691	0.181822	1.98847	SMAD4//ATM//TBX18//BMPR1A//KAT2A
ssc-miR-146b	GO:0030516	regulation of axon extension	Biological process	5	40	539	16123	3.7391	0.0102691	0.181822	1.98847	NDEL1//CXCL12//NRP1//RYK//SMURF1
ssc-miR-146b	GO:0009116	nucleoside metabolic process	Biological process	39	794	539	16123	1.46927	0.0105422	0.184669	1.97707	ADSS//PRPS2//RP2//RHOA//GNAI1//ARF4//RHOV//RIT1//ADCY5//ARF4//ARF1//SRPR//ADCY2//RAB10//EIF2S3//NRAS//ATP5L//ATP5B//ATF7IP//HLTF//ATP2B4//HMGCR//HDDC3//ADAP2//ACAP2//SGSM1//RABGAP1//RASA1//PXK//RASGRP3//ARHGAP27//PIP5K1A//NDEL1//RGS10//RGS4//RGS14//ATP6V1A//UPB1//UHRF1
ssc-miR-146b	GO:0016570	histone modification	Biological process	18	295	539	16123	1.82519	0.0105503	0.184669	1.97674	BCOR//SETD2//NCOA3//MORF4L1//KAT2A//TP53//LPIN1//PRMT8//ATM//MAP3K7//TAF5L//MYST2//SUPT7L//PHF16//PHF20//BRD4//MSL1//KDM6A
ssc-miR-146b	GO:0051325	interphase	Biological process	17	273	539	16123	1.8627	0.0105561	0.184669	1.9765	CDK6//PLK2//EIF4E//ID4//CCNE2//POLA1//PSMA4//PSMA5//RFC5//MCMBP//PSMA2//BRD4//ABL1//TP53//PIM1//PTPRC
ssc-miR-146b	GO:0009887	organ morphogenesis	Biological process	34	671	539	16123	1.5157	0.0106371	0.185348	1.97318	INSR//EPHB4//NPY1R//HEY2//AHR//BMPR1A//THBS1//NTF4//NUMB//HNF1A//OLFM3//PAX6//ODAM//RAB11FIP4//TGFBR1//SETD2//ZFAND5//RUNX2//RYK//DIXDC1//SOD1//RAD21//FEM1B//FOXP1//HOXD13//BCOR//SMAD4//TBX18//SFRP5//ITGA2//NRP1//PAX5//NRAS
ssc-miR-146b	GO:0010564	regulation of cell cycle process	Biological process	24	432	539	16123	1.66182	0.0107056	0.185803	1.97039	RFC5//CCNE2//XPC//POLA1//PSMA4//PSMA5//ATM//PSMA2//PLK2//ANAPC7//BUB3//BRD4//USP47//TP53//PIM1//STAG2//PTPRC//SBDS//TP44//INSR//CEP76//AKT2//PRKACA//FEM1B
ssc-miR-146b	GO:0006260	DNA replication	Biological process	16	252	539	16123	1.89923	0.0108453	0.187487	1.96476	MCMBP//RRM2B//POLA1//CCNE2//RFC5//ACVRL1//CCDC88A//TERF2IP//RAD50//STAG2//INSR//NRAS//NCOA6//MYST2//MCM9//NAP1L1
ssc-miR-146b	GO:0006518	peptide metabolic process	Biological process	8	91	539	16123	2.6297	0.0111158	0.190662	1.95406	SOD1//GLO1//GSTZ1//LNPEP//PION//PCSK1//MME//DNPEP
ssc-miR-146b	GO:0033044	regulation of chromosome organization	Biological process	8	91	539	16123	2.6297	0.0111158	0.190662	1.95406	BCOR//TLK1//TLK2//TP53//LPIN1//ERCC4//TERF2IP//POU5F1
ssc-miR-146b	GO:0006195	purine nucleotide catabolic process	Biological process	34	674	539	16123	1.50895	0.011322	0.192225	1.94608	RHOA//GNAI1//ARF4//ADSS//RHOV//RIT1//ADCY5//ARF4//ARF1//SRPR//ADCY2//RAB10//EIF2S3//NRAS//ATP5L//ATP5B//ATF7IP//HLTF//ADAP2//ACAP2//SGSM1//RABGAP1//RASA1//PXK//RASGRP3//ARHGAP27//PIP5K1A//NDEL1//RGS10//RGS4//RGS14//RP2//UHRF1//XDH
ssc-miR-146b	GO:0001824	blastocyst development	Biological process	5	41	539	16123	3.6479	0.011382	0.192225	1.94378	NDEL1//SBDS//BRD4//TGFBR1//POU5F1
ssc-miR-146b	GO:0006900	membrane budding	Biological process	5	41	539	16123	3.6479	0.011382	0.192225	1.94378	COPZ1//ARF4//ARF1//SEC23A//EPS15
ssc-miR-146b	GO:0006903	vesicle targeting	Biological process	5	41	539	16123	3.6479	0.011382	0.192225	1.94378	NLGN1//COPZ1//ARF4//ARF1//SEC23A
ssc-miR-146b	GO:0001817	regulation of cytokine production	Biological process	19	320	539	16123	1.77607	0.0114876	0.192784	1.93977	SOD1//MAP3K7//JAK3//APOA1//UBE2D2//IKBKE//TNFAIP3//CHRNA7//THBS1//KLF2//TXK//IL27RA//IL17A//RIPK1//SMAD4//IGF2BP1//TP44//GLMN//TLR4
ssc-miR-146b	GO:0051649	establishment of localization in cell	Biological process	83	1948	539	16123	1.27452	0.011503	0.192784	1.93919	KPNB1//VCL//APOA1//A2M//THBS1//LAMP2//NLGN1//EIF4E//RBM8A//SRSF10//HPS4//KPNA5//FYB//NUP214//SMURF1//SDCBP//SEC63//ARL6IP1//SRPR//TOMM34//TIMM23//UCP2//ARF4//STX16//CASK//SEC23A//RIT1//ERP29//COPZ1//TLK1//ARF4//ARF1//STX6//ARFIP1//TNPO2//KLHL3//AP3M2//RAB10//SNX2//SYTL2//EXOC1//LMAN2L//KIF1C//SCAMP2//VPS33A//ZNF384//RGS14//FAF1//JAK3//ROPN1//PCSK1//PRKACA//HNF4A//CACNA1D//KIF3B//NDEL1//MTM1//HOOK…
ssc-miR-146b	GO:0000288	nuclear-transcribed mRNA catabolic process, deadenylation-dependent decay	Biological process	6	57	539	16123	3.14872	0.0116385	0.194314	1.9341	EIF4E//CNOT6//DDX6//DIS3//DCP1A//BTG2
ssc-miR-146b	GO:0001738	morphogenesis of a polarized epithelium	Biological process	4	27	539	16123	4.43153	0.0117693	0.195016	1.92925	INTU//NUMB//DIXDC1//SFRP5
ssc-miR-146b	GO:0048199	vesicle targeting, to, from or within Golgi	Biological process	4	27	539	16123	4.43153	0.0117693	0.195016	1.92925	COPZ1//ARF4//ARF1//SEC23A
ssc-miR-146b	GO:1901657	glycosyl compound metabolic process	Biological process	39	800	539	16123	1.45825	0.0118159	0.19505	1.92753	ADSS//PRPS2//RP2//RHOA//GNAI1//ARF4//RHOV//RIT1//ADCY5//ARF4//ARF1//SRPR//ADCY2//RAB10//EIF2S3//NRAS//ATP5L//ATP5B//ATF7IP//HLTF//ATP2B4//HMGCR//HDDC3//ADAP2//ACAP2//SGSM1//RABGAP1//RASA1//PXK//RASGRP3//ARHGAP27//PIP5K1A//NDEL1//RGS10//RGS4//RGS14//ATP6V1A//UPB1//UHRF1
ssc-miR-146b	GO:0030522	intracellular receptor signaling pathway	Biological process	15	233	539	16123	1.92572	0.011898	0.195515	1.92453	NCOA6//RHOA//NCOA3//MED14//ZNF366//IRAK1//MAP3K7//UBE2V1//TNFAIP3//AHR//PPARA//NR2F2//RORA//NR5A2//NR1D2
ssc-miR-146b	GO:0007059	chromosome segregation	Biological process	10	130	539	16123	2.30098	0.0119331	0.195515	1.92325	BUB3//ERCC4//STAG2//MCMBP//NCAPG//SMC2//KIF2C//NDEL1//RGS14//BRD4
ssc-miR-146b	GO:0035556	intracellular signal transduction	Biological process	84	1980	539	16123	1.26903	0.0122245	0.19671	1.91277	CAMKK2//RASGRP3//NRAS//TGFBR1//MAP3K7//RAPGEF1//IRAK1//INSR//SOD1//THBS1//CHRNA7//RGS4//PSMA4//PSMA5//ATM//PSMA2//TP53//STK36//ATP2B4//PRKACA//STK38//ICK//STK38L//FYB//FAF1//GAB1//RIPK1//STAMBP//JAK3//RHOA//ARF4//DAB1//RIT1//ARF4//ARF1//KRIT1//IQGAP2//RUNDC3B//RAB10//SDCBP//KSR1//DHCR24//ROPN1//ARHGEF3//IKBKE//ABL1//NLGN1//CCDC88A//PLK2//APOA1//MID1//WWC2//HNF4A//GOLT1B//UBE2V1//TERF2IP//TNFAIP3/…
ssc-miR-146b	GO:0044282	small molecule catabolic process	Biological process	15	234	539	16123	1.91749	0.0123364	0.19671	1.90881	ARG1//GOT2//ASPA//UROC1//IVD//GSTZ1//DECR1//TRERF1//LPIN1//DBT//ALDH1L2//KMO//PPARA//AKT2//HSD17B4
ssc-miR-146b	GO:0044712	single-organism catabolic process	Biological process	15	234	539	16123	1.91749	0.0123364	0.19671	1.90881	ARG1//GOT2//ASPA//UROC1//IVD//GSTZ1//DECR1//TRERF1//LPIN1//DBT//ALDH1L2//KMO//PPARA//AKT2//HSD17B4
ssc-miR-146b	GO:0046128	purine ribonucleoside metabolic process	Biological process	36	728	539	16123	1.4792	0.0124392	0.19671	1.90521	ADSS//PRPS2//RP2//RHOA//GNAI1//ARF4//RHOV//RIT1//ADCY5//ARF4//ARF1//SRPR//ADCY2//RAB10//EIF2S3//NRAS//ATP5L//ATP5B//ATF7IP//HLTF//ATP2B4//HMGCR//HDDC3//ADAP2//ACAP2//SGSM1//RABGAP1//RASA1//RASGRP3//ARHGAP27//PIP5K1A//NDEL1//RGS10//RGS4//RGS14//ATP6V1A
ssc-miR-146b	GO:0010453	regulation of cell fate commitment	Biological process	3	15	539	16123	5.98256	0.0125235	0.19671	1.90228	PAX6//BMPR1A//POU5F1
ssc-miR-146b	GO:0035964	COPI-coated vesicle budding	Biological process	3	15	539	16123	5.98256	0.0125235	0.19671	1.90228	COPZ1//ARF4//ARF1
ssc-miR-146b	GO:0043981	histone H4-K5 acetylation	Biological process	3	15	539	16123	5.98256	0.0125235	0.19671	1.90228	MYST2//PHF16//PHF20
ssc-miR-146b	GO:0043982	histone H4-K8 acetylation	Biological process	3	15	539	16123	5.98256	0.0125235	0.19671	1.90228	MYST2//PHF16//PHF20
ssc-miR-146b	GO:0048200	Golgi transport vesicle coating	Biological process	3	15	539	16123	5.98256	0.0125235	0.19671	1.90228	COPZ1//ARF4//ARF1
ssc-miR-146b	GO:0048205	COPI coating of Golgi vesicle	Biological process	3	15	539	16123	5.98256	0.0125235	0.19671	1.90228	COPZ1//ARF4//ARF1
ssc-miR-146b	GO:2000142	regulation of DNA-dependent transcription, initiation	Biological process	3	15	539	16123	5.98256	0.0125235	0.19671	1.90228	ATF7IP//HNF1A//HEY2
ssc-miR-146b	GO:0072523	purine-containing compound catabolic process	Biological process	34	679	539	16123	1.49784	0.0125436	0.19671	1.90158	RHOA//GNAI1//ARF4//ADSS//RHOV//RIT1//ADCY5//ARF4//ARF1//SRPR//ADCY2//RAB10//EIF2S3//NRAS//XDH//ATP5L//ATP5B//ATF7IP//HLTF//ADAP2//ACAP2//SGSM1//RABGAP1//RASA1//PXK//RASGRP3//ARHGAP27//PIP5K1A//NDEL1//RGS10//RGS4//RGS14//RP2//UHRF1
ssc-miR-146b	GO:0043009	chordate embryonic development	Biological process	22	393	539	16123	1.67451	0.0130641	0.204143	1.88392	TGFBR1//SMAD4//ADAM10//SLC34A2//ZFAND5//BMPR1A//KLF2//KAT2A//ATM//TBX18//POU5F1//NDEL1//SBDS//BRD4//MAP3K7//SETD2//TFEB//PAX6//ITGA4//GAB1//NCOA6//SFRP5
ssc-miR-146b	GO:0071702	organic substance transport	Biological process	78	1825	539	16123	1.27846	0.0132646	0.20602	1.87731	KPNB1//APOA1//SLC7A2//EIF4E//RBM8A//SRSF10//HPS4//NLGN1//KPNA5//FYB//NUP214//SMURF1//SDCBP//SEC63//ARL6IP1//SRPR//TOMM34//TIMM23//ARL6IP5//ARF4//STX16//CASK//SEC23A//RIT1//ERP29//COPZ1//TLK1//ARF4//ARF1//STX6//ARFIP1//TNPO2//KLHL3//AP3M2//RAB10//SNX2//SYTL2//FAF1//JAK3//PCSK1//PRKACA//HNF4A//CACNA1D//THBS1//AKT2//AAAS//SYT1//CHRNA7//CD3G//SCAMP2//RHOV//FRAS1//LMAN2L//NRAS//SLC4A4//SLC2A8//SLC37A4…
ssc-miR-146b	GO:0048167	regulation of synaptic plasticity	Biological process	8	94	539	16123	2.54577	0.0133591	0.20602	1.87422	RGS14//BHLHE40//LNPEP//DLG4//NRAS//GFAP//PLK2//NTF4
ssc-miR-146b	GO:0006890	retrograde vesicle-mediated transport, Golgi to ER	Biological process	4	28	539	16123	4.27326	0.013376	0.20602	1.87367	COPZ1//ARF4//ARF1//KIF1C
ssc-miR-146b	GO:0060389	pathway-restricted SMAD protein phosphorylation	Biological process	4	28	539	16123	4.27326	0.013376	0.20602	1.87367	TGFBR1//SMAD4//BMPR2//BMPR1A
ssc-miR-146b	GO:0009894	regulation of catabolic process	Biological process	28	536	539	16123	1.56261	0.0134188	0.20602	1.87229	PRKACA//DLGAP1//ABL1//ABHD5//PPARA//AKT2//ADAP2//ACAP2//SGSM1//RABGAP1//RASA1//UBQLN4//N4BP1//PXK//RASGRP3//ARHGAP27//PIP5K1A//NDEL1//FAF1//SMAD4//RGS10//RGS4//RGS14//RP2//TNFAIP3//INSR//BTG2//UHRF1
ssc-miR-146b	GO:0048869	cellular developmental process	Biological process	101	2453	539	16123	1.23163	0.0136377	0.208285	1.86526	KLF2//GLMN//AGGF1//RASA1//RAD21//RUNX2//PAX6//CHRDL1//POU5F1//CCK//CXCL12//DAB1//NR2F2//NDEL1//TGFBR1//TXK//CDK6//PTPRC//LRRC8A//FOXP1//ATM//OSGIN2//HOOK1//RBM8A//NTF4//ID4//NUMB//RHOA//ITGAV//ITGA2//COL4A3//ST8SIA4//SDCBP//ITGA5//CACNA1D//DLG3//PLXNC1//ABL1//DLG4//NRAS//NRP1//LSAMP//ARF1//INTU//STK36//TMEM17//GFAP//RNF10//SMAD4//CRP//PPARA//CCDC88A//CBFA2T2//BMPR1A//ATG7//BTG2//PCSK1//CAMSAP1//L…
ssc-miR-146b	GO:0030183	B cell differentiation	Biological process	6	59	539	16123	3.04198	0.0136699	0.208285	1.86424	LRRC8A//FOXP1//ATM//POLM//JAK3//ITGA4
ssc-miR-146b	GO:0042278	purine nucleoside metabolic process	Biological process	36	733	539	16123	1.46911	0.0137086	0.208285	1.86301	ADSS//PRPS2//RP2//RHOA//GNAI1//ARF4//RHOV//RIT1//ADCY5//ARF4//ARF1//SRPR//ADCY2//RAB10//EIF2S3//NRAS//ATP5L//ATP5B//ATF7IP//HLTF//ATP2B4//HMGCR//HDDC3//ADAP2//ACAP2//SGSM1//RABGAP1//RASA1//RASGRP3//ARHGAP27//PIP5K1A//NDEL1//RGS10//RGS4//RGS14//ATP6V1A
ssc-miR-146b	GO:0030308	negative regulation of cell growth	Biological process	10	133	539	16123	2.24908	0.0138455	0.208583	1.85869	NRP1//RYK//SMAD4//TP53//HNF4A//BMPR2//ACVRL1//OSGIN2//CDKN2AIP//WFDC1
ssc-miR-146b	GO:0042100	B cell proliferation	Biological process	5	43	539	16123	3.47823	0.0138483	0.208583	1.8586	AHR//ATM//NFATC2//PTPRC//CD40LG
ssc-miR-146b	GO:0009141	nucleoside triphosphate metabolic process	Biological process	34	684	539	16123	1.48689	0.0138707	0.208583	1.8579	RP2//RHOA//GNAI1//ARF4//ADSS//RHOV//RIT1//ADCY5//ARF4//ARF1//SRPR//ADCY2//RAB10//EIF2S3//NRAS//ATP5L//ATP5B//ATF7IP//HLTF//ATP2B4//RRM2B//ADAP2//ACAP2//SGSM1//RABGAP1//RASA1//RASGRP3//ARHGAP27//PIP5K1A//NDEL1//RGS10//RGS4//RGS14//ATP6V1A
ssc-miR-146b	GO:0071363	cellular response to growth factor stimulus	Biological process	29	562	539	16123	1.54354	0.0139876	0.209623	1.85426	TGFBR1//UBE2D2//MAP3K7//FOS//ACVRL1//AMHR2//BMPR1A//SMAD5//NLK//DCP1A//PRKACA//SHOC2//ADCY5//GAB1//ADCY2//NRAS//SMURF2//SMAD4//THBS1//SMURF1//SKIL//ITGA5//NRP1//IRAK1//RHOA//RIT1//RAPGEF1//ARHGEF3//CASK
ssc-miR-146b	GO:1901068	guanosine-containing compound metabolic process	Biological process	28	539	539	16123	1.55391	0.0143598	0.214469	1.84285	RP2//RHOA//GNAI1//ARF4//ADSS//RHOV//RIT1//ADCY5//ARF4//ARF1//SRPR//ADCY2//RAB10//EIF2S3//NRAS//HDDC3//ADAP2//ACAP2//SGSM1//RABGAP1//RASA1//RASGRP3//ARHGAP27//PIP5K1A//NDEL1//RGS10//RGS4//RGS14
ssc-miR-146b	GO:0008285	negative regulation of cell proliferation	Biological process	25	468	539	16123	1.59791	0.0146583	0.216929	1.83392	THBS1//CAV2//AIMP1//NR2F2//KRIT1//RNF10//CASK//ATM//GLMN//TNFAIP3//PAX6//WFDC1//CDK6//BTG2//FTH1//SMAD4//COL4A3//KLF13//HNF4A//TRIM35//SFRP5//ACVRL1//DLG3//DHCR24//NRAS
ssc-miR-146b	GO:0001934	positive regulation of protein phosphorylation	Biological process	27	516	539	16123	1.5652	0.0147188	0.216929	1.83213	TGFBR1//MAP3K7//RAPGEF1//NRAS//IRAK1//INSR//SOD1//THBS1//CHRNA7//SRPR//MBTPS1//GAB1//RIPK1//SMAD4//BMPR2//BMPR1A//PIM1//RAD50//CAMKK2//CCDC88A//PRKACA//ADCY5//ADCY2//DAB1//PTPRC//ITGA5//NRP1
ssc-miR-146b	GO:0051223	regulation of protein transport	Biological process	15	239	539	16123	1.87737	0.0147211	0.216929	1.83206	APOA1//FAF1//HNF4A//POU5F1//SFRP5//RHOA//MBTPS1//PRKACA//ARFIP1//PCSK1//ZNF384//GLMN//TGFBR1//SMAD4//BMPR1A
ssc-miR-146b	GO:0033554	cellular response to stress	Biological process	49	1067	539	16123	1.37369	0.0147222	0.216929	1.83203	MAP1LC3B//ERCC4//XPC//ATM//MORF4L1//ZFYVE26//RAD50//POLA1//BTG2//NCOA6//RRM2B//UBE2V1//POLR2B//RFC5//USP47//TP53//SLK//POLK//ABL1//SOD1//NFATC2//PSMA4//PSMA5//PSMA2//SRPR//MBTPS1//IRAK1//GAB1//RIPK1//IKBKE//BMPR2//TERF2IP//IGF2BP1//RHOA//GFAP//MID1//THBS1//FOS//MAP3K7//SFRP5//HIPK3//RGS14//DIXDC1//SDCBP//NRAS//NDEL1//KLF2//FEM1B//CDK6
ssc-miR-146b	GO:0050864	regulation of B cell activation	Biological process	6	60	539	16123	2.99128	0.0147731	0.216952	1.83053	AHR//ATM//NFATC2//PTPRC//IL27RA//TNFAIP3
ssc-miR-146b	GO:0048514	blood vessel morphogenesis	Biological process	22	398	539	16123	1.65347	0.01492	0.218247	1.82623	ITGAV//MAP3K7//ITGA5//ATP5B//SETD2//CXCL12//NRP1//GLMN//AGGF1//RASA1//THBS1//EPHB4//ACVRL1//COL4A3//KRIT1//CHRNA7//ADM2//TGFBR1//MCAM//TNFAIP3//AHR//NR2F2
ssc-miR-146b	GO:0040007	growth	Biological process	34	688	539	16123	1.47825	0.0150126	0.218247	1.82354	HSD3B7//NDEL1//SBDS//BRD4//THBS1//TGFBR1//RHOA//ADAM10//USP47//SMAD4//TP53//HNF4A//BMPR2//ACVRL1//OSGIN2//CDKN2AIP//WFDC1//SMURF1//SCD//KLF2//KAT2A//LRP12//SOD1//NPY1R//INA//BMPR1A//INSR//CXCL12//NRP1//RYK//SFRP5//RAD21//HOXD13//AHR
ssc-miR-146b	GO:0034199	activation of protein kinase A activity	Biological process	3	16	539	16123	5.60865	0.015037	0.218247	1.82284	PRKACA//ADCY5//ADCY2
ssc-miR-146b	GO:0031175	neuron projection development	Biological process	35	713	539	16123	1.46837	0.0150601	0.218247	1.82217	CCK//PAX6//NUMB//RHOA//ITGAV//ITGA2//COL4A3//ST8SIA4//SDCBP//ITGA5//CACNA1D//DLG3//PLXNC1//PTPRC//ABL1//DLG4//NRAS//NRP1//CXCL12//CCDC88A//CBFA2T2//GFAP//LSAMP//DAB1//ATG7//NDEL1//SMURF1//MAP1S//RYK//DIXDC1//SKIL//NLGN1//PDLIM5//ATXN10//BTG2
ssc-miR-146b	GO:0050890	cognition	Biological process	11	155	539	16123	2.12284	0.0151101	0.218251	1.82073	FOS//STS//AAAS//DLG4//PLK2//ITGA5//CHRNA7//NTF4//RGS14//BTG2//PTCHD1
ssc-miR-146b	GO:0051329	interphase of mitotic cell cycle	Biological process	16	262	539	16123	1.82674	0.0152375	0.218722	1.81709	CDK6//PLK2//EIF4E//ID4//CCNE2//POLA1//PSMA4//PSMA5//RFC5//MCMBP//PSMA2//BRD4//ABL1//TP53//PIM1
ssc-miR-146b	GO:0090092	regulation of transmembrane receptor protein serine/threonine kinase signaling pathway	Biological process	10	135	539	16123	2.21576	0.0152423	0.218722	1.81695	TGFBR1//SMAD4//BMPR2//BMPR1A//SMURF2//THBS1//SMURF1//SKIL//ACVRL1//POU5F1
ssc-miR-146b	GO:0010627	regulation of intracellular protein kinase cascade	Biological process	33	665	539	16123	1.48439	0.015545	0.219946	1.80841	TGFBR1//MAP3K7//RAPGEF1//NRAS//IRAK1//INSR//SOD1//THBS1//CHRNA7//RGS4//FAF1//GAB1//RIPK1//NLGN1//MID1//NLK//RHOA//HNF4A//PLK2//GOLT1B//UBE2V1//IKBKE//TERF2IP//TNFAIP3//STK38//RGS14//RYK//WWC2//SFRP5//HIPK3//DIXDC1//SDCBP//DAB1
ssc-miR-146b	GO:0009166	nucleotide catabolic process	Biological process	34	690	539	16123	1.47396	0.0156115	0.219946	1.80656	RHOA//GNAI1//ARF4//ADSS//RHOV//RIT1//ADCY5//ARF4//ARF1//SRPR//ADCY2//RAB10//EIF2S3//NRAS//XDH//ATP5L//ATP5B//ATF7IP//HLTF//ADAP2//ACAP2//SGSM1//RABGAP1//RASA1//PXK//RASGRP3//ARHGAP27//PIP5K1A//NDEL1//RGS10//RGS4//RGS14//RP2//UHRF1
ssc-miR-146b	GO:0006928	cellular component movement	Biological process	59	1332	539	16123	1.32497	0.0156798	0.219946	1.80466	CXCL12//CCK//DAB1//NR2F2//NDEL1//PAX6//EPHB4//SDCBP//PTPRC//KIF1C//KIF2C//KIF5C//KIF2A//RHOA//ITGAV//ITGA2//COL4A3//ST8SIA4//ITGA5//CACNA1D//DLG3//PLXNC1//NUMB//ABL1//DLG4//NRAS//KIF3B//TGFBR1//HMGCR//MYO5A//BMPR2//NRP1//ACVRL1//KRIT1//THBS1//ZFAND5//ADAM10//CDC42BPA//CCDC88A//WWC2//TMOD1//NEB//ROPN1//CHRNA7//AKT2//GAB1//INSR//VCL//SBDS//SETD2//MAP1S//RYK//AIMP1//LCK//ITGA4//PIP5K1A//CDK6//DST//C…
ssc-miR-146b	GO:0022403	cell cycle phase	Biological process	22	400	539	16123	1.6452	0.0157185	0.219946	1.80359	CDK6//PLK2//EIF4E//ID4//CCNE2//POLA1//PSMA4//PSMA5//RFC5//MCMBP//PSMA2//BRD4//ABL1//STAG2//BUB3//NDEL1//KIF2C//KIF2A//TP53//PIM1//PTPRC
ssc-miR-146b	GO:0042306	regulation of protein import into nucleus	Biological process	9	116	539	16123	2.32082	0.0157879	0.219946	1.80168	FAF1//HNF4A//POU5F1//SFRP5//RHOA//MBTPS1//TGFBR1//SMAD4//BMPR1A
ssc-miR-146b	GO:1900180	regulation of protein localization to nucleus	Biological process	9	116	539	16123	2.32082	0.0157879	0.219946	1.80168	FAF1//HNF4A//POU5F1//SFRP5//RHOA//MBTPS1//TGFBR1//SMAD4//BMPR1A
ssc-miR-146b	GO:0009746	response to hexose stimulus	Biological process	8	97	539	16123	2.46704	0.0159166	0.219946	1.79815	RHOA//PCSK1//UCP2//THBS1//HNF4A//TXN2//SLC34A2//PRKACA
ssc-miR-146b	GO:0001952	regulation of cell-matrix adhesion	Biological process	6	61	539	16123	2.94224	0.0159366	0.219946	1.7976	CASK//RASA1//CDK6//UTRN//THBS1//ACVRL1
ssc-miR-146b	GO:0035282	segmentation	Biological process	6	61	539	16123	2.94224	0.0159366	0.219946	1.7976	ATM//TBX18//BMPR1A//KAT2A//RBM8A//SMAD4
ssc-miR-146b	GO:0043401	steroid hormone mediated signaling pathway	Biological process	6	61	539	16123	2.94224	0.0159366	0.219946	1.7976	PPARA//HNF4A//NR2F2//RORA//NR5A2//NR1D2
ssc-miR-146b	GO:0009203	ribonucleoside triphosphate catabolic process	Biological process	31	617	539	16123	1.50291	0.0159616	0.219946	1.79692	RHOA//GNAI1//ARF4//ADSS//RHOV//RIT1//ADCY5//ARF4//ARF1//SRPR//ADCY2//RAB10//EIF2S3//NRAS//ATP5L//ATP5B//ATF7IP//HLTF//ADAP2//ACAP2//SGSM1//RABGAP1//RASA1//RASGRP3//ARHGAP27//PIP5K1A//NDEL1//RGS10//RGS4//RGS14//RP2
ssc-miR-146b	GO:0009207	purine ribonucleoside triphosphate catabolic process	Biological process	31	617	539	16123	1.50291	0.0159616	0.219946	1.79692	RHOA//GNAI1//ARF4//ADSS//RHOV//RIT1//ADCY5//ARF4//ARF1//SRPR//ADCY2//RAB10//EIF2S3//NRAS//ATP5L//ATP5B//ATF7IP//HLTF//ADAP2//ACAP2//SGSM1//RABGAP1//RASA1//RASGRP3//ARHGAP27//PIP5K1A//NDEL1//RGS10//RGS4//RGS14//RP2
ssc-miR-146b	GO:0010741	negative regulation of intracellular protein kinase cascade	Biological process	10	136	539	16123	2.19947	0.0159788	0.219946	1.79646	RGS4//FAF1//HNF4A//RHOA//TNFAIP3//STK38//RGS14//SFRP5//HIPK3//DAB1
ssc-miR-146b	GO:0006184	GTP catabolic process	Biological process	27	520	539	16123	1.55316	0.0161161	0.221143	1.79274	ADAP2//ACAP2//SGSM1//RABGAP1//RASA1//RASGRP3//ARHGAP27//PIP5K1A//NDEL1//RGS10//RGS4//RGS14//RP2//RHOA//GNAI1//ARF4//ADSS//RHOV//RIT1//ADCY5//ARF4//ARF1//SRPR//ADCY2//RAB10//EIF2S3//NRAS
ssc-miR-146b	GO:0006289	nucleotide-excision repair	Biological process	7	79	539	16123	2.6505	0.0163761	0.223863	1.78579	XPC//ERCC4//POLR2B//RFC5//POLK//TP53//SLK
ssc-miR-146b	GO:0040008	regulation of growth	Biological process	24	449	539	16123	1.5989	0.0164493	0.223863	1.78385	HSD3B7//TGFBR1//RHOA//ADAM10//USP47//SMAD4//TP53//HNF4A//BMPR2//ACVRL1//OSGIN2//CDKN2AIP//WFDC1//SMURF1//SCD//SOD1//NPY1R//NDEL1//INSR//CXCL12//NRP1//RYK//SFRP5//LRP12
ssc-miR-146b	GO:0007264	small GTPase mediated signal transduction	Biological process	34	693	539	16123	1.46758	0.0165458	0.223863	1.78131	SDCBP//KSR1//DHCR24//NRAS//RHOA//ROPN1//ARHGEF3//PLK2//APOA1//SHOC2//RASA1//A2M//CDC42BPA//RHOV//GARNL3//RASGEF1B//RAPGEF1//ARF4//DAB1//RIT1//ARF4//ARF1//RASGRP3//KRIT1//IQGAP2//RUNDC3B//RAB10
ssc-miR-146b	GO:0030154	cell differentiation	Biological process	94	2279	539	16123	1.23379	0.0165872	0.223863	1.78023	GLMN//AGGF1//RASA1//RAD21//RUNX2//PAX6//CHRDL1//POU5F1//CCK//CXCL12//DAB1//NR2F2//NDEL1//TGFBR1//TXK//CDK6//PTPRC//LRRC8A//FOXP1//ATM//OSGIN2//HOOK1//RBM8A//NTF4//ID4//NUMB//RHOA//ITGAV//ITGA2//COL4A3//ST8SIA4//SDCBP//ITGA5//CACNA1D//DLG3//PLXNC1//ABL1//DLG4//NRAS//NRP1//LSAMP//GFAP//RNF10//SMAD4//CRP//PPARA//CCDC88A//CBFA2T2//BMPR1A//ATG7//BTG2//PCSK1//NCOA6//POLM//JAK3//ITGA4//PIP5K1A//CD4//LCK…
ssc-miR-146b	GO:0009146	purine nucleoside triphosphate catabolic process	Biological process	31	619	539	16123	1.49806	0.0166294	0.223863	1.77912	RHOA//GNAI1//ARF4//ADSS//RHOV//RIT1//ADCY5//ARF4//ARF1//SRPR//ADCY2//RAB10//EIF2S3//NRAS//ATP5L//ATP5B//ATF7IP//HLTF//ADAP2//ACAP2//SGSM1//RABGAP1//RASA1//RASGRP3//ARHGAP27//PIP5K1A//NDEL1//RGS10//RGS4//RGS14//RP2
ssc-miR-146b	GO:0050772	positive regulation of axonogenesis	Biological process	5	45	539	16123	3.32364	0.0166506	0.223863	1.77857	NDEL1//CXCL12//RHOA//DIXDC1//SKIL
ssc-miR-146b	GO:0050767	regulation of neurogenesis	Biological process	21	379	539	16123	1.65744	0.0167214	0.223863	1.77673	PAX6//GFAP//RNF10//CCDC88A//CBFA2T2//LSAMP//SMURF1//DAB1//RHOA//ID4//CXCL12//NDEL1//NRP1//RYK//BMPR1A//RGS14//DIXDC1//SKIL//NUMB//NLGN1//PDLIM5
ssc-miR-146b	GO:0019637	organophosphate metabolic process	Biological process	56	1258	539	16123	1.33157	0.0167908	0.223863	1.77493	PRPS2//UGP2//GK//RP2//ADSS//RHOA//GNAI1//ARF4//RHOV//RIT1//ADCY5//ARF4//ARF1//SRPR//ADCY2//RAB10//EIF2S3//NRAS//XDH//ATP5L//ATP5B//ATF7IP//HLTF//PLA2G2D//ABHD5//APOA1//PCYT1A//SPTLC2//ME1//ATP2B4//AGPAT4//PIP5K1A//RRM2B//PRDX6//HMGCR//HDDC3//PGM1//KMO//ADAP2//ACAP2//SGSM1//RABGAP1//RASA1//PXK//RASGRP3//ARHGAP27//NDEL1//ATM//RGS10//RGS4//RGS14//ATP6V1A//PIKFYVE//PITPNM3//MTM1//UHRF1
ssc-miR-146b	GO:0046916	cellular transition metal ion homeostasis	Biological process	8	98	539	16123	2.44186	0.0168427	0.223863	1.77359	ARF4//ARF1//FTH1//SOD1//CYBRD1//ATP6V1D//SLC39A14//LCK
ssc-miR-146b	GO:0010633	negative regulation of epithelial cell migration	Biological process	4	30	539	16123	3.98837	0.0169917	0.223863	1.76976	ACVRL1//NR2F2//KRIT1//THBS1
ssc-miR-146b	GO:0010812	negative regulation of cell-substrate adhesion	Biological process	4	30	539	16123	3.98837	0.0169917	0.223863	1.76976	CASK//RASA1//THBS1//ACVRL1
ssc-miR-146b	GO:0032663	regulation of interleukin-2 production	Biological process	4	30	539	16123	3.98837	0.0169917	0.223863	1.76976	TNFAIP3//MAP3K7//TP44//GLMN
ssc-miR-146b	GO:0009205	purine ribonucleoside triphosphate metabolic process	Biological process	33	670	539	16123	1.47332	0.0171527	0.223863	1.76567	RP2//RHOA//GNAI1//ARF4//ADSS//RHOV//RIT1//ADCY5//ARF4//ARF1//SRPR//ADCY2//RAB10//EIF2S3//NRAS//ATP5L//ATP5B//ATF7IP//HLTF//ATP2B4//ADAP2//ACAP2//SGSM1//RABGAP1//RASA1//RASGRP3//ARHGAP27//PIP5K1A//NDEL1//RGS10//RGS4//RGS14//ATP6V1A
ssc-miR-146b	GO:0031646	positive regulation of neurological system process	Biological process	6	62	539	16123	2.89479	0.017162	0.223863	1.76543	RNF10//NLGN1//GRIA4//GFAP//PLK2//RGS14
ssc-miR-146b	GO:0045995	regulation of embryonic development	Biological process	6	62	539	16123	2.89479	0.017162	0.223863	1.76543	RBM8A//HNF4A//BMPR1A//TBX18//SFRP5//INSR
ssc-miR-146b	GO:0034655	nucleobase-containing compound catabolic process	Biological process	48	1051	539	16123	1.36614	0.0171701	0.223863	1.76523	RBM8A//EIF4E//CNOT6//XPC//ERCC4//RHOA//GNAI1//ARF4//ADSS//RHOV//RIT1//ADCY5//ARF4//ARF1//SRPR//ADCY2//RAB10//EIF2S3//NRAS//XDH//ATP5L//ATP5B//ATF7IP//HLTF//SOD1//KPNB1//EIF2C4//DIS3//ADAP2//ACAP2//SGSM1//RABGAP1//RASA1//PXK//RASGRP3//ARHGAP27//PIP5K1A//NDEL1//RGS10//RGS4//RGS14//RP2//DDX6//DCP1A//UPB1//BTG2//ATM//UHRF1
ssc-miR-146b	GO:0009119	ribonucleoside metabolic process	Biological process	36	745	539	16123	1.44545	0.0171892	0.223863	1.76474	ADSS//PRPS2//RP2//RHOA//GNAI1//ARF4//RHOV//RIT1//ADCY5//ARF4//ARF1//SRPR//ADCY2//RAB10//EIF2S3//NRAS//ATP5L//ATP5B//ATF7IP//HLTF//ATP2B4//HMGCR//HDDC3//ADAP2//ACAP2//SGSM1//RABGAP1//RASA1//RASGRP3//ARHGAP27//PIP5K1A//NDEL1//RGS10//RGS4//RGS14//ATP6V1A
ssc-miR-146b	GO:1901069	guanosine-containing compound catabolic process	Biological process	27	523	539	16123	1.54426	0.017232	0.223863	1.76366	RHOA//GNAI1//ARF4//ADSS//RHOV//RIT1//ADCY5//ARF4//ARF1//SRPR//ADCY2//RAB10//EIF2S3//NRAS//ADAP2//ACAP2//SGSM1//RABGAP1//RASA1//RASGRP3//ARHGAP27//PIP5K1A//NDEL1//RGS10//RGS4//RGS14//RP2
ssc-miR-146b	GO:0048545	response to steroid hormone stimulus	Biological process	19	334	539	16123	1.70163	0.0173324	0.223899	1.76114	AHR//NPY1R//SLC34A2//NR2F2//LSAMP//WFDC1//THBS1//ALDH2//FOS//PPARA//HNF4A//RORA//NR5A2//NR1D2//TGFBR1//STS//ZNF366//RHOA//PCSK1
ssc-miR-146b	GO:0019318	hexose metabolic process	Biological process	14	222	539	16123	1.88639	0.0173979	0.223899	1.7595	C10ORF125//UGP2//NPY1R//SLC37A4//PHKA2//GALK2//PRKACA//HKDC1//HNF4A//PGM1//C1QTNF3//INSR//AKT2//PPARA
ssc-miR-146b	GO:0009164	nucleoside catabolic process	Biological process	32	646	539	16123	1.48175	0.0174223	0.223899	1.75889	RHOA//GNAI1//ARF4//ADSS//RHOV//RIT1//ADCY5//ARF4//ARF1//SRPR//ADCY2//RAB10//EIF2S3//NRAS//ATP5L//ATP5B//ATF7IP//HLTF//ADAP2//ACAP2//SGSM1//RABGAP1//RASA1//RASGRP3//ARHGAP27//PIP5K1A//NDEL1//RGS10//RGS4//RGS14//RP2//UPB1
ssc-miR-146b	GO:0097305	response to alcohol	Biological process	15	244	539	16123	1.8389	0.0174478	0.223899	1.75826	AHR//NPY1R//SLC34A2//NR2F2//LSAMP//WFDC1//THBS1//ALDH2//RHOA//GOT2//SOD1//CHRNA7//EPS8//FOS//TGFBR1
ssc-miR-146b	GO:0009199	ribonucleoside triphosphate metabolic process	Biological process	33	671	539	16123	1.47112	0.0174897	0.223899	1.75722	RP2//RHOA//GNAI1//ARF4//ADSS//RHOV//RIT1//ADCY5//ARF4//ARF1//SRPR//ADCY2//RAB10//EIF2S3//NRAS//ATP5L//ATP5B//ATF7IP//HLTF//ATP2B4//ADAP2//ACAP2//SGSM1//RABGAP1//RASA1//RASGRP3//ARHGAP27//PIP5K1A//NDEL1//RGS10//RGS4//RGS14//ATP6V1A
ssc-miR-146b	GO:0016192	vesicle-mediated transport	Biological process	41	873	539	16123	1.40484	0.0176686	0.225055	1.7528	DLG4//VCL//APOA1//A2M//THBS1//LAMP2//CAV2//STX6//NLGN1//EXOC1//LMAN2L//COPZ1//ARF4//ARF1//KIF1C//SCAMP2//LRP12//CHRNA7//SNX2//NRAS//PIKFYVE//SORL1//ARHGAP27//VPS33A//SYTL2//CORO1C//PIP5K1A//ROPN1//CRP//SYT1//ABL1//EPS15//HOOK1//SEC23A//HNRNPK//ITGAV//NRP1//STX16//GOLT1B//SYT13//AP3M2
ssc-miR-146b	GO:0010745	negative regulation of macrophage derived foam cell differentiation	Biological process	3	17	539	16123	5.27873	0.017814	0.225055	1.74924	CRP//PPARA//ITGAV
ssc-miR-146b	GO:0048194	Golgi vesicle budding	Biological process	3	17	539	16123	5.27873	0.017814	0.225055	1.74924	COPZ1//ARF4//ARF1
ssc-miR-146b	GO:0050996	positive regulation of lipid catabolic process	Biological process	3	17	539	16123	5.27873	0.017814	0.225055	1.74924	ABHD5//PPARA//AKT2
ssc-miR-146b	GO:0051174	regulation of phosphorus metabolic process	Biological process	55	1236	539	16123	1.33107	0.0178363	0.225055	1.74869	TGFBR1//MAP3K7//RAPGEF1//NRAS//IRAK1//INSR//SOD1//THBS1//CHRNA7//RGS4//CAMKK2//PTPRC//SRPR//MBTPS1//GAB1//RIPK1//PDK4//SMAD4//BMPR2//BMPR1A//DLG3//TMEM132B//SYTL2//PIM1//RAD50//CCDC88A//ADAP2//ACAP2//SGSM1//RABGAP1//RASA1//PXK//RASGRP3//ARHGAP27//PIP5K1A//NDEL1//PRKACA//ADCY5//ADCY2//CCNE2//SDCBP//GLMN//HNF4A//STK38//RGS14//SFRP5//HIPK3//RGS10//RP2//NR2F2//DAB1//ITGA5//NRP1//ABL1//UHRF1
ssc-miR-146b	GO:0070661	leukocyte proliferation	Biological process	11	159	539	16123	2.06944	0.017947	0.225803	1.74601	AHR//ATM//NFATC2//PTPRC//CXCL12//CD40LG//TP44//JAK3//GLMN//HELLS//TNFAIP3
ssc-miR-146b	GO:0007611	learning or memory	Biological process	10	139	539	16123	2.152	0.0183469	0.228372	1.73644	FOS//AAAS//DLG4//PLK2//ITGA5//CHRNA7//NTF4//RGS14//BTG2//STS
ssc-miR-146b	GO:0051648	vesicle localization	Biological process	10	139	539	16123	2.152	0.0183469	0.228372	1.73644	NLGN1//SYT1//DLG4//VPS33A//NDEL1//COPZ1//ARF4//ARF1//SEC23A//KIF3B
ssc-miR-146b	GO:0009143	nucleoside triphosphate catabolic process	Biological process	31	624	539	16123	1.48605	0.0183972	0.228372	1.73525	RHOA//GNAI1//ARF4//ADSS//RHOV//RIT1//ADCY5//ARF4//ARF1//SRPR//ADCY2//RAB10//EIF2S3//NRAS//ATP5L//ATP5B//ATF7IP//HLTF//ADAP2//ACAP2//SGSM1//RABGAP1//RASA1//RASGRP3//ARHGAP27//PIP5K1A//NDEL1//RGS10//RGS4//RGS14//RP2
ssc-miR-146b	GO:0009792	embryo development ending in birth or egg hatching	Biological process	23	430	539	16123	1.59999	0.018464	0.228372	1.73367	TGFBR1//SMAD4//ADAM10//SLC34A2//ZFAND5//BMPR1A//KLF2//KAT2A//ATM//TBX18//POU5F1//NDEL1//SBDS//BRD4//MAP3K7//SETD2//TFEB//PAX6//ITGA4//GAB1//NCOA6//SFRP5//TP53BP2
ssc-miR-146b	GO:0060429	epithelium development	Biological process	32	649	539	16123	1.4749	0.018483	0.228372	1.73323	CXCL12//NRP1//SMAD4//INTU//MAP3K7//KAT2A//SETD2//VCL//FRAS1//PAX6//CDK6//HOOK1//TBX18//PIP5K1A//NUMB//ACVRL1//ITGA5//MCOLN3//BMPR1A//TGFBR1//NCOA3//PRKACA//HSD17B4//SFRP5//DIXDC1//SOD1//RAD21//FEM1B//FOXP1//HOXD13//AKT2//NR2F2
ssc-miR-146b	GO:0070848	response to growth factor stimulus	Biological process	29	575	539	16123	1.50865	0.018485	0.228372	1.73318	TGFBR1//UBE2D2//MAP3K7//FOS//ACVRL1//AMHR2//BMPR1A//SMAD5//NLK//DCP1A//PRKACA//SHOC2//ADCY5//GAB1//ADCY2//NRAS//SMURF2//SMAD4//THBS1//SMURF1//SKIL//ITGA5//NRP1//IRAK1//RHOA//RIT1//RAPGEF1//ARHGEF3//CASK
ssc-miR-146b	GO:1901292	nucleoside phosphate catabolic process	Biological process	34	699	539	16123	1.45499	0.0185495	0.228372	1.73167	RHOA//GNAI1//ARF4//ADSS//RHOV//RIT1//ADCY5//ARF4//ARF1//SRPR//ADCY2//RAB10//EIF2S3//NRAS//XDH//ATP5L//ATP5B//ATF7IP//HLTF//ADAP2//ACAP2//SGSM1//RABGAP1//RASA1//PXK//RASGRP3//ARHGAP27//PIP5K1A//NDEL1//RGS10//RGS4//RGS14//RP2//UHRF1
ssc-miR-146b	GO:0071901	negative regulation of protein serine/threonine kinase activity	Biological process	7	81	539	16123	2.58506	0.0185672	0.228372	1.73125	RGS4//STK38//RGS14//SFRP5//HIPK3//NR2F2//ABL1
ssc-miR-146b	GO:0051640	organelle localization	Biological process	14	224	539	16123	1.86955	0.0186532	0.228455	1.72925	NLGN1//RBM8A//SYT1//DLG4//VPS33A//NDEL1//MAP1S//COPZ1//ARF4//ARF1//SEC23A//MTM1//DAB1//KIF3B
ssc-miR-146b	GO:0001816	cytokine production	Biological process	20	360	539	16123	1.66182	0.0187434	0.228455	1.72715	TLR4//SOD1//MAP3K7//JAK3//APOA1//UBE2D2//IKBKE//TNFAIP3//TXK//CHRNA7//THBS1//KLF2//IL27RA//IL17A//RIPK1//SMAD4//IGF2BP1//TP44//GLMN//NFATC2
ssc-miR-146b	GO:0006955	immune response	Biological process	46	1005	539	16123	1.36914	0.0187653	0.228455	1.72665	A2M//PTPRC//TXK//TNFAIP3//MAP3K7//JAK3//APOA1//IRAK1//FOS//UBE2V1//IL27RA//CRP//C1QC//TFEB//PAX5//CD3G//FYB//IKBKE//RIPK1//UBE2D2//ITGA4//NFATC2//IFIT2//EGR1//CXCL2//FTH1//CD40LG//TLR4//CD4//CXCL2//CCL25//IL17A//THBS1//CXCL12//CCL20//CD1D//FCAR//CD164//ILF2//VPAC1//DPP8//BMPR1A//CXCL11//CD79B//ADAMDEC1
ssc-miR-146b	GO:0033674	positive regulation of kinase activity	Biological process	22	407	539	16123	1.61691	0.0187821	0.228455	1.72625	TGFBR1//MAP3K7//RAPGEF1//NRAS//IRAK1//INSR//SOD1//THBS1//CHRNA7//SRPR//MBTPS1//GAB1//RIPK1//PIM1//CAMKK2//CCDC88A//PRKACA//ADCY5//ADCY2//DAB1//PTPRC//RAD50
ssc-miR-146b	GO:1901658	glycosyl compound catabolic process	Biological process	32	650	539	16123	1.47263	0.0188478	0.228621	1.72474	RHOA//GNAI1//ARF4//ADSS//RHOV//RIT1//ADCY5//ARF4//ARF1//SRPR//ADCY2//RAB10//EIF2S3//NRAS//ATP5L//ATP5B//ATF7IP//HLTF//ADAP2//ACAP2//SGSM1//RABGAP1//RASA1//RASGRP3//ARHGAP27//PIP5K1A//NDEL1//RGS10//RGS4//RGS14//RP2//UPB1
ssc-miR-146b	GO:0031589	cell-substrate adhesion	Biological process	13	203	539	16123	1.9156	0.0191451	0.231502	1.71794	CASK//RASA1//CDK6//UTRN//RHOA//VCL//ITGAV//ITGA2//ITGB6//THBS1//ITGA5//PIP5K1A//ACVRL1
ssc-miR-146b	GO:0010720	positive regulation of cell development	Biological process	10	140	539	16123	2.13663	0.0191908	0.231502	1.71691	PAX6//GFAP//SMAD4//NDEL1//CXCL12//RGS14//RHOA//DIXDC1//SKIL//NUMB
ssc-miR-146b	GO:0009144	purine nucleoside triphosphate metabolic process	Biological process	33	676	539	16123	1.46024	0.0192552	0.231643	1.71545	RP2//RHOA//GNAI1//ARF4//ADSS//RHOV//RIT1//ADCY5//ARF4//ARF1//SRPR//ADCY2//RAB10//EIF2S3//NRAS//ATP5L//ATP5B//ATF7IP//HLTF//ATP2B4//ADAP2//ACAP2//SGSM1//RABGAP1//RASA1//RASGRP3//ARHGAP27//PIP5K1A//NDEL1//RGS10//RGS4//RGS14//ATP6V1A
ssc-miR-146b	GO:0006152	purine nucleoside catabolic process	Biological process	31	627	539	16123	1.47894	0.0195277	0.233641	1.70935	RHOA//GNAI1//ARF4//ADSS//RHOV//RIT1//ADCY5//ARF4//ARF1//SRPR//ADCY2//RAB10//EIF2S3//NRAS//ATP5L//ATP5B//ATF7IP//HLTF//ADAP2//ACAP2//SGSM1//RABGAP1//RASA1//RASGRP3//ARHGAP27//PIP5K1A//NDEL1//RGS10//RGS4//RGS14//RP2
ssc-miR-146b	GO:0046130	purine ribonucleoside catabolic process	Biological process	31	627	539	16123	1.47894	0.0195277	0.233641	1.70935	RHOA//GNAI1//ARF4//ADSS//RHOV//RIT1//ADCY5//ARF4//ARF1//SRPR//ADCY2//RAB10//EIF2S3//NRAS//ATP5L//ATP5B//ATF7IP//HLTF//ADAP2//ACAP2//SGSM1//RABGAP1//RASA1//RASGRP3//ARHGAP27//PIP5K1A//NDEL1//RGS10//RGS4//RGS14//RP2
ssc-miR-146b	GO:0046039	GTP metabolic process	Biological process	27	529	539	16123	1.52674	0.0196476	0.234436	1.70669	RP2//RHOA//GNAI1//ARF4//ADSS//RHOV//RIT1//ADCY5//ARF4//ARF1//SRPR//ADCY2//RAB10//EIF2S3//NRAS//ADAP2//ACAP2//SGSM1//RABGAP1//RASA1//RASGRP3//ARHGAP27//PIP5K1A//NDEL1//RGS10//RGS4//RGS14
ssc-miR-146b	GO:0031345	negative regulation of cell projection organization	Biological process	7	82	539	16123	2.55353	0.0197365	0.234859	1.70473	GFAP//CBFA2T2//LSAMP//NRP1//RYK//RHOA//DAB1
ssc-miR-146b	GO:0061387	regulation of extent of cell growth	Biological process	5	47	539	16123	3.18221	0.0198058	0.235047	1.70321	SMURF1//NDEL1//CXCL12//NRP1//RYK
ssc-miR-146b	GO:0048699	generation of neurons	Biological process	48	1061	539	16123	1.35327	0.0200065	0.236789	1.69883	CCK//CXCL12//DAB1//NR2F2//NDEL1//PAX6//ID4//NUMB//RHOA//ITGAV//ITGA2//COL4A3//ST8SIA4//SDCBP//ITGA5//CACNA1D//DLG3//PLXNC1//PTPRC//ABL1//DLG4//NRAS//NRP1//LSAMP//GFAP//RNF10//CCDC88A//CBFA2T2//ATG7//BTG2//CHRDL1//SMURF1//ATXN10//OLFM3//NTF4//MCOLN3//NLGN1//TGFBR1//SMAD4//MAP1S//RYK//BMPR1A//RGS14//DIXDC1//SKIL//SOD1//PDLIM5//CDK6
ssc-miR-146b	GO:0033157	regulation of intracellular protein transport	Biological process	10	141	539	16123	2.12148	0.0200629	0.236817	1.69761	FAF1//HNF4A//POU5F1//SFRP5//RHOA//MBTPS1//PRKACA//TGFBR1//SMAD4//BMPR1A
ssc-miR-146b	GO:0032879	regulation of localization	Biological process	56	1271	539	16123	1.31795	0.0201446	0.237144	1.69584	DLG4//APOA1//FAF1//RBM8A//PCSK1//PRKACA//HNF4A//CACNA1D//BMPR2//NRP1//ACVRL1//NR2F2//KRIT1//THBS1//AKT2//ADAM10//AAAS//NUP214//ARF1//PPARA//CRP//ITGAV//ABHD5//CHRNA7//INSR//SYT1//ABL1//GAB1//PAX6//RHOA//ITGA5//VCL//CXCL12//POU5F1//SFRP5//MBTPS1//PXK//VDAC1//NPY1R//HNRNPK//RYK//ARFIP1//ZNF384//GLMN//ARL6IP5//LCK//PTPRC//TGFBR1//GFAP//JAK3//SMAD4//BMPR1A//SYTL2//RIPK1//CDK6//NLGN1
ssc-miR-146b	GO:0051222	positive regulation of protein transport	Biological process	9	121	539	16123	2.22492	0.0202484	0.23773	1.69361	POU5F1//RHOA//PRKACA//PCSK1//ZNF384//GLMN//TGFBR1//SMAD4//BMPR1A
ssc-miR-146b	GO:0045860	positive regulation of protein kinase activity	Biological process	21	387	539	16123	1.62318	0.0205602	0.240705	1.68697	TGFBR1//MAP3K7//RAPGEF1//NRAS//IRAK1//INSR//SOD1//THBS1//CHRNA7//SRPR//MBTPS1//GAB1//RIPK1//PIM1//CAMKK2//CCDC88A//PRKACA//ADCY5//ADCY2//DAB1//PTPRC
ssc-miR-146b	GO:0007409	axonogenesis	Biological process	26	507	539	16123	1.53399	0.0206663	0.240705	1.68474	RHOA//ITGAV//ITGA2//COL4A3//ST8SIA4//SDCBP//ITGA5//CACNA1D//PAX6//DLG3//PLXNC1//NUMB//PTPRC//ABL1//DLG4//NRAS//CXCL12//ATG7//NDEL1//SMURF1//NRP1//RYK//DAB1//DIXDC1//SKIL//CCK
ssc-miR-146b	GO:0032446	protein modification by small protein conjugation	Biological process	26	507	539	16123	1.53399	0.0206663	0.240705	1.68474	SOD1//PSMA4//PSMA5//LNPEP//PSMA2//SMURF1//LNX1//SMURF2//IRAK1//FBXO21//FBXL5//PAX6//DCAF12//UBE2D2//UBA3//TGFBR1//ATG7//N4BP1//TNFAIP3//EGR1//BCOR//ANAPC7//BUB3//FEM1B//UBE2V1//MARCH6
ssc-miR-146b	GO:0031329	regulation of cellular catabolic process	Biological process	25	483	539	16123	1.54828	0.0207752	0.241333	1.68246	PRKACA//DLGAP1//ABL1//ABHD5//PPARA//AKT2//ADAP2//ACAP2//SGSM1//RABGAP1//RASA1//UBQLN4//N4BP1//PXK//RASGRP3//ARHGAP27//PIP5K1A//NDEL1//RGS10//RGS4//RGS14//RP2//INSR//BTG2//UHRF1
ssc-miR-146b	GO:0060395	SMAD protein signal transduction	Biological process	3	18	539	16123	4.98547	0.0208566	0.241639	1.68076	SMAD4//HNF4A//FOS
ssc-miR-146b	GO:0002440	production of molecular mediator of immune response	Biological process	7	83	539	16123	2.52277	0.0209562	0.242155	1.67869	PTPRC//FOXP1//MAP3K7//JAK3//APOA1//POLM//IL27RA
ssc-miR-146b	GO:0071347	cellular response to interleukin-1	Biological process	4	32	539	16123	3.7391	0.0211636	0.242685	1.67441	IRAK1//EGR1//RBMX//KLF2
ssc-miR-146b	GO:0048667	cell morphogenesis involved in neuron differentiation	Biological process	28	557	539	16123	1.5037	0.0211756	0.242685	1.67416	CCK//PAX6//NUMB//RHOA//ITGAV//ITGA2//COL4A3//ST8SIA4//SDCBP//ITGA5//CACNA1D//DLG3//PLXNC1//PTPRC//ABL1//DLG4//NRAS//CXCL12//ATG7//NDEL1//SMURF1//NRP1//RYK//DAB1//DIXDC1//SKIL//SOD1//PDLIM5
ssc-miR-146b	GO:0044281	small molecule metabolic process	Biological process	97	2385	539	16123	1.21658	0.0212184	0.242685	1.67329	HSD17B4//ARG1//PPIP5K2//UGP2//ALDH2//GOT2//ME1//SOD1//GLO1//GSTZ1//ADSS//RP2//PRPS2//RHOA//GNAI1//ARF4//RHOV//RIT1//ADCY5//ARF4//ARF1//SRPR//ADCY2//RAB10//EIF2S3//NRAS//XDH//ATP5L//ATP5B//ATF7IP//HLTF//UPB1//AIMP1//YARS//ATG7//PSMA4//PSMA5//OAZ2//PSMA2//ASPA//UROC1//IVD//HNF4A//PNPLA8//SCD//DECR1//APOA1//PCYT1A//TXN2//SPTLC2//HMGCR//DHCR24//HSD3B7//TRERF1//CA3//ALDH1L2//ATP2B4//SUCLA2//CLN6//FAR1…
ssc-miR-146b	GO:0046824	positive regulation of nucleocytoplasmic transport	Biological process	6	65	539	16123	2.76118	0.0212232	0.242685	1.67319	POU5F1//RHOA//PRKACA//TGFBR1//SMAD4//BMPR1A
ssc-miR-146b	GO:0002009	morphogenesis of an epithelium	Biological process	18	319	539	16123	1.68787	0.0217002	0.247495	1.66354	CXCL12//NRP1//SMAD4//INTU//MAP3K7//KAT2A//SETD2//TBX18//NUMB//ACVRL1//ITGA5//SFRP5//DIXDC1//RAD21//FEM1B//HOXD13//VCL//FRAS1
ssc-miR-146b	GO:0010769	regulation of cell morphogenesis involved in differentiation	Biological process	12	185	539	16123	1.94029	0.0217996	0.247985	1.66155	SMAD4//SMURF1//NDEL1//CXCL12//NRP1//RYK//RHOA//DAB1//DIXDC1//SKIL//NUMB//PDLIM5
ssc-miR-146b	GO:0043603	cellular amide metabolic process	Biological process	10	143	539	16123	2.0918	0.0218934	0.248408	1.65969	ARG1//SOD1//GLO1//GSTZ1//DNPEP//MME//SPTLC2//LNPEP//PION//PCSK1
ssc-miR-146b	GO:0048812	neuron projection morphogenesis	Biological process	28	559	539	16123	1.49832	0.0220681	0.249515	1.65624	CCK//PAX6//NUMB//RHOA//ITGAV//ITGA2//COL4A3//ST8SIA4//SDCBP//ITGA5//CACNA1D//DLG3//PLXNC1//PTPRC//ABL1//DLG4//NRAS//CXCL12//ATG7//NDEL1//SMURF1//NRP1//RYK//DAB1//DIXDC1//SKIL//PDLIM5//MAP1S
ssc-miR-146b	GO:0019220	regulation of phosphate metabolic process	Biological process	54	1225	539	16123	1.31861	0.0221046	0.249515	1.65552	TGFBR1//MAP3K7//RAPGEF1//NRAS//IRAK1//INSR//SOD1//THBS1//CHRNA7//RGS4//CAMKK2//PTPRC//SRPR//MBTPS1//GAB1//RIPK1//SMAD4//BMPR2//BMPR1A//DLG3//TMEM132B//SYTL2//PIM1//RAD50//CCDC88A//ADAP2//ACAP2//SGSM1//RABGAP1//RASA1//PXK//RASGRP3//ARHGAP27//PIP5K1A//NDEL1//PRKACA//ADCY5//ADCY2//CCNE2//SDCBP//GLMN//HNF4A//STK38//RGS14//SFRP5//HIPK3//RGS10//RP2//NR2F2//DAB1//ITGA5//NRP1//ABL1//UHRF1
ssc-miR-146b	GO:0009790	embryo development	Biological process	38	810	539	16123	1.40332	0.0221874	0.249807	1.65389	TGFBR1//SMAD4//ADAM10//SLC34A2//ZFAND5//BMPR1A//KLF2//KAT2A//PRKACA//BMPR2//POU5F1//ATM//TBX18//NDEL1//SBDS//BRD4//MAP3K7//SETD2//TFEB//RBM8A//SMAD5//TP53BP2//HNF4A//PAX6//RAD21//HOXD13//INSR//SOD1//ITGA4//GAB1//NCOA6//SFRP5//PCSK1//UPB1//STOX2//NR5A2//FOXP1//RASA1
ssc-miR-146b	GO:0009966	regulation of signal transduction	Biological process	74	1761	539	16123	1.25698	0.0224379	0.251982	1.64902	TGFBR1//MAP3K7//RAPGEF1//NRAS//IRAK1//INSR//SOD1//THBS1//CHRNA7//RGS4//PTPRC//FAF1//GAB1//RIPK1//INTU//CDKN2AIP//NLGN1//SMAD4//BMPR2//BMPR1A//SMURF2//CAV2//LCK//NLK//SMURF1//SKIL//ACVRL1//ITGA5//ADAP2//ACAP2//SGSM1//RABGAP1//RASA1//RASGRP3//ARHGAP27//PIP5K1A//NDEL1//MID1//RHOA//ZNF366//TNFAIP3//ARHGEF3//WWC2//NCOA3//GRK7//RGS14//EPS15//HNF4A//PLK2//GOLT1B//UBE2V1//IKBKE//TERF2IP//STK38//RYK//SFRP…
ssc-miR-146b	GO:1902275	regulation of chromatin organization	Biological process	6	66	539	16123	2.71935	0.0227096	0.253894	1.64379	BCOR//TLK1//TLK2//TP53//LPIN1//POU5F1
ssc-miR-146b	GO:0042454	ribonucleoside catabolic process	Biological process	31	635	539	16123	1.46031	0.0228138	0.253894	1.6418	RHOA//GNAI1//ARF4//ADSS//RHOV//RIT1//ADCY5//ARF4//ARF1//SRPR//ADCY2//RAB10//EIF2S3//NRAS//ATP5L//ATP5B//ATF7IP//HLTF//ADAP2//ACAP2//SGSM1//RABGAP1//RASA1//RASGRP3//ARHGAP27//PIP5K1A//NDEL1//RGS10//RGS4//RGS14//RP2
ssc-miR-146b	GO:0051347	positive regulation of transferase activity	Biological process	22	415	539	16123	1.58574	0.022835	0.253894	1.6414	TGFBR1//MAP3K7//RAPGEF1//NRAS//IRAK1//INSR//SOD1//THBS1//CHRNA7//SRPR//MBTPS1//GAB1//RIPK1//PIM1//CAMKK2//CCDC88A//RAD50//PRKACA//ADCY5//ADCY2//DAB1//PTPRC
ssc-miR-146b	GO:0000226	microtubule cytoskeleton organization	Biological process	17	298	539	16123	1.70643	0.0229769	0.253894	1.63871	MAP1S//CAPN6//KIF2C//MID1//RGS14//PLK2//KIF2A//KIF3B//BUB3//INTU//SBDS//CEP76//RHOA//DST//RBM8A//NDEL1//CCDC88A
ssc-miR-146b	GO:0010721	negative regulation of cell development	Biological process	8	104	539	16123	2.30098	0.0232292	0.253894	1.63397	RNF10//DAB1//ID4//NRP1//RYK//BMPR1A//PAX6//RHOA
ssc-miR-146b	GO:0009154	purine ribonucleotide catabolic process	Biological process	31	636	539	16123	1.45801	0.0232534	0.253894	1.63351	RHOA//GNAI1//ARF4//ADSS//RHOV//RIT1//ADCY5//ARF4//ARF1//SRPR//ADCY2//RAB10//EIF2S3//NRAS//ATP5L//ATP5B//ATF7IP//HLTF//ADAP2//ACAP2//SGSM1//RABGAP1//RASA1//RASGRP3//ARHGAP27//PIP5K1A//NDEL1//RGS10//RGS4//RGS14//RP2
ssc-miR-146b	GO:0007052	mitotic spindle organization	Biological process	5	49	539	16123	3.05233	0.023329	0.253894	1.6321	SBDS//RHOA//KIF3B//PLK2//KIF2A
ssc-miR-146b	GO:0048678	response to axon injury	Biological process	5	49	539	16123	3.05233	0.023329	0.253894	1.6321	NDEL1//SOD1//PCSK1//ARF4//TXN2
ssc-miR-146b	GO:2000648	positive regulation of stem cell proliferation	Biological process	5	49	539	16123	3.05233	0.023329	0.253894	1.6321	PAX6//BMPR1A//FOXP1//TBX18//PTPRC
ssc-miR-146b	GO:0051960	regulation of nervous system development	Biological process	22	416	539	16123	1.58193	0.0233857	0.253894	1.63105	PAX6//GFAP//RNF10//CCDC88A//CBFA2T2//LSAMP//SMURF1//DAB1//RHOA//ID4//CXCL12//NDEL1//NRP1//RYK//BMPR1A//RGS14//DIXDC1//SKIL//NUMB//PDLIM5//NLGN1//SFRP5
ssc-miR-146b	GO:0002753	cytoplasmic pattern recognition receptor signaling pathway	Biological process	4	33	539	16123	3.62579	0.0234644	0.253894	1.62959	IRAK1//MAP3K7//UBE2V1//TNFAIP3
ssc-miR-146b	GO:0032623	interleukin-2 production	Biological process	4	33	539	16123	3.62579	0.0234644	0.253894	1.62959	TNFAIP3//MAP3K7//TP44//GLMN
ssc-miR-146b	GO:0070423	nucleotide-binding oligomerization domain containing signaling pathway	Biological process	4	33	539	16123	3.62579	0.0234644	0.253894	1.62959	IRAK1//MAP3K7//UBE2V1//TNFAIP3
ssc-miR-146b	GO:0048870	cell motility	Biological process	39	839	539	16123	1.39046	0.0235097	0.253894	1.62875	CXCL12//CCK//DAB1//NR2F2//NDEL1//PAX6//EPHB4//SDCBP//PTPRC//TGFBR1//HMGCR//BMPR2//NRP1//ACVRL1//KRIT1//THBS1//ZFAND5//ADAM10//CDC42BPA//CCDC88A//WWC2//ROPN1//CHRNA7//AKT2//GAB1//INSR//RHOA//ITGA5//VCL//SBDS//SETD2//ITGAV//AIMP1//LCK//ITGA4//NRAS//PIP5K1A//CDK6//ABL1
ssc-miR-146b	GO:0051674	localization of cell	Biological process	39	839	539	16123	1.39046	0.0235097	0.253894	1.62875	CXCL12//CCK//DAB1//NR2F2//NDEL1//PAX6//EPHB4//SDCBP//PTPRC//TGFBR1//HMGCR//BMPR2//NRP1//ACVRL1//KRIT1//THBS1//ZFAND5//ADAM10//CDC42BPA//CCDC88A//WWC2//ROPN1//CHRNA7//AKT2//GAB1//INSR//RHOA//ITGA5//VCL//SBDS//SETD2//ITGAV//AIMP1//LCK//ITGA4//NRAS//PIP5K1A//CDK6//ABL1
ssc-miR-146b	GO:0010562	positive regulation of phosphorus metabolic process	Biological process	29	587	539	16123	1.4778	0.0235912	0.253894	1.62725	TGFBR1//MAP3K7//RAPGEF1//NRAS//IRAK1//INSR//SOD1//THBS1//CHRNA7//CAMKK2//SRPR//MBTPS1//GAB1//RIPK1//SMAD4//BMPR2//BMPR1A//PIM1//RAD50//CCDC88A//PRKACA//ADCY5//ADCY2//SDCBP//GLMN//DAB1//PTPRC//ITGA5//NRP1
ssc-miR-146b	GO:0045937	positive regulation of phosphate metabolic process	Biological process	29	587	539	16123	1.4778	0.0235912	0.253894	1.62725	TGFBR1//MAP3K7//RAPGEF1//NRAS//IRAK1//INSR//SOD1//THBS1//CHRNA7//CAMKK2//SRPR//MBTPS1//GAB1//RIPK1//SMAD4//BMPR2//BMPR1A//PIM1//RAD50//CCDC88A//PRKACA//ADCY5//ADCY2//SDCBP//GLMN//DAB1//PTPRC//ITGA5//NRP1
ssc-miR-146b	GO:0009261	ribonucleotide catabolic process	Biological process	31	637	539	16123	1.45573	0.0236997	0.254438	1.62526	RHOA//GNAI1//ARF4//ADSS//RHOV//RIT1//ADCY5//ARF4//ARF1//SRPR//ADCY2//RAB10//EIF2S3//NRAS//ATP5L//ATP5B//ATF7IP//HLTF//ADAP2//ACAP2//SGSM1//RABGAP1//RASA1//RASGRP3//ARHGAP27//PIP5K1A//NDEL1//RGS10//RGS4//RGS14//RP2
ssc-miR-146b	GO:0030098	lymphocyte differentiation	Biological process	11	166	539	16123	1.98217	0.0238384	0.254723	1.62272	TXK//LRRC8A//FOXP1//ATM//POLM//JAK3//ITGA4//CD4//LCK//PTPRC//CDK6
ssc-miR-146b	GO:0046651	lymphocyte proliferation	Biological process	10	145	539	16123	2.06295	0.0238423	0.254723	1.62265	AHR//ATM//NFATC2//PTPRC//CXCL12//CD40LG//TP44//JAK3//GLMN//HELLS
ssc-miR-146b	GO:0032369	negative regulation of lipid transport	Biological process	3	19	539	16123	4.72307	0.0241656	0.255579	1.6168	THBS1//AKT2//ITGAV
ssc-miR-146b	GO:0045930	negative regulation of mitotic cell cycle	Biological process	3	19	539	16123	4.72307	0.0241656	0.255579	1.6168	USP47//HNF4A//TRIM35
ssc-miR-146b	GO:0048846	axon extension involved in axon guidance	Biological process	3	19	539	16123	4.72307	0.0241656	0.255579	1.6168	CXCL12//NRP1//RYK
ssc-miR-146b	GO:1902284	neuron projection extension involved in neuron projection guidance	Biological process	3	19	539	16123	4.72307	0.0241656	0.255579	1.6168	CXCL12//NRP1//RYK
ssc-miR-146b	GO:0045664	regulation of neuron differentiation	Biological process	18	323	539	16123	1.66697	0.0242133	0.255579	1.61595	CCDC88A//CBFA2T2//GFAP//LSAMP//SMURF1//RHOA//ID4//PAX6//CXCL12//DAB1//NDEL1//NRP1//RYK//DIXDC1//SKIL//NUMB//NLGN1//PDLIM5
ssc-miR-146b	GO:0032269	negative regulation of cellular protein metabolic process	Biological process	21	394	539	16123	1.59434	0.0244509	0.257468	1.6117	RGS4//BCOR//PTPRC//PTGFRN//IGF2BP1//N4BP1//TNFAIP3//EIF2C4//HNF4A//STK38//RGS14//SFRP5//HIPK3//NR2F2//FMR1//PSMA4//PSMA5//ANAPC7//BUB3//PSMA2//ABL1
ssc-miR-146b	GO:0007346	regulation of mitotic cell cycle	Biological process	17	301	539	16123	1.68943	0.0250065	0.262688	1.60195	PSMA4//PSMA5//ATM//PSMA2//PLK2//ANAPC7//BUB3//BRD4//USP47//TP53//PIM1//SBDS//TP44//INSR//HNF4A//TRIM35//EIF4E
ssc-miR-146b	GO:0046434	organophosphate catabolic process	Biological process	35	741	539	16123	1.41289	0.0251436	0.263055	1.59957	RHOA//GNAI1//ARF4//ADSS//RHOV//RIT1//ADCY5//ARF4//ARF1//SRPR//ADCY2//RAB10//EIF2S3//NRAS//XDH//ATP5L//ATP5B//ATF7IP//HLTF//PRDX6//ADAP2//ACAP2//SGSM1//RABGAP1//RASA1//PXK//RASGRP3//ARHGAP27//PIP5K1A//NDEL1//RGS10//RGS4//RGS14//RP2//UHRF1
ssc-miR-146b	GO:0002700	regulation of production of molecular mediator of immune response	Biological process	5	50	539	16123	2.99128	0.0252328	0.263055	1.59804	FOXP1//MAP3K7//JAK3//APOA1//IL27RA
ssc-miR-146b	GO:0061053	somite development	Biological process	5	50	539	16123	2.99128	0.0252328	0.263055	1.59804	ATM//TBX18//BMPR1A//KAT2A//SMAD4
ssc-miR-146b	GO:0006606	protein import into nucleus	Biological process	13	211	539	16123	1.84297	0.0253409	0.263055	1.59618	KPNB1//KPNA5//FYB//FAF1//JAK3//HNF4A//POU5F1//SFRP5//RHOA//MBTPS1//TGFBR1//SMAD4//BMPR1A
ssc-miR-146b	GO:0044744	protein targeting to nucleus	Biological process	13	211	539	16123	1.84297	0.0253409	0.263055	1.59618	KPNB1//KPNA5//FYB//FAF1//JAK3//HNF4A//POU5F1//SFRP5//RHOA//MBTPS1//TGFBR1//SMAD4//BMPR1A
ssc-miR-146b	GO:0009743	response to carbohydrate stimulus	Biological process	9	126	539	16123	2.13663	0.0255541	0.264642	1.59254	RHOA//PCSK1//UCP2//THBS1//HNF4A//TXN2//SLC34A2//PRKACA//ME1
ssc-miR-146b	GO:0016050	vesicle organization	Biological process	8	106	539	16123	2.25757	0.025692	0.265211	1.5902	CAV2//STX6//DLG4//COPZ1//ARF4//ARF1//SEC23A//EPS15
ssc-miR-146b	GO:0007569	cell aging	Biological process	6	68	539	16123	2.63936	0.0258891	0.265211	1.58688	NRAS//ATM//MME//CDK6//SOD1//TP53
ssc-miR-146b	GO:0010594	regulation of endothelial cell migration	Biological process	6	68	539	16123	2.63936	0.0258891	0.265211	1.58688	BMPR2//NRP1//ACVRL1//NR2F2//KRIT1//THBS1
ssc-miR-146b	GO:0090316	positive regulation of intracellular protein transport	Biological process	6	68	539	16123	2.63936	0.0258891	0.265211	1.58688	POU5F1//RHOA//PRKACA//TGFBR1//SMAD4//BMPR1A
ssc-miR-146b	GO:0048008	platelet-derived growth factor receptor signaling pathway	Biological process	4	34	539	16123	3.51915	0.0259111	0.265211	1.58651	ZFAND5//NRP1//GAB1//RGS14
ssc-miR-146b	GO:0050852	T cell receptor signaling pathway	Biological process	7	87	539	16123	2.40678	0.0263588	0.26916	1.57908	LCK//TXK//CD3G//MAP3K7//UBE2V1//FYB//PTPRC
ssc-miR-146b	GO:0031400	negative regulation of protein modification process	Biological process	17	303	539	16123	1.67828	0.0264328	0.26916	1.57786	RGS4//BCOR//PTPRC//N4BP1//TNFAIP3//HNF4A//STK38//RGS14//SFRP5//HIPK3//NR2F2//PSMA4//PSMA5//ANAPC7//BUB3//PSMA2//ABL1
ssc-miR-146b	GO:1901987	regulation of cell cycle phase transition	Biological process	16	280	539	16123	1.7093	0.0264808	0.26916	1.57707	RFC5//CCNE2//XPC//POLA1//PSMA4//PSMA5//ATM//PSMA2//PLK2//ANAPC7//BUB3//BRD4//USP47//TP53//PIM1//FEM1B
ssc-miR-146b	GO:0042325	regulation of phosphorylation	Biological process	38	821	539	16123	1.38451	0.026645	0.270203	1.57438	TGFBR1//MAP3K7//RAPGEF1//NRAS//IRAK1//INSR//SOD1//THBS1//CHRNA7//RGS4//CAMKK2//PTPRC//SRPR//MBTPS1//GAB1//RIPK1//SMAD4//BMPR2//BMPR1A//PIM1//RAD50//CCDC88A//PRKACA//ADCY5//ADCY2//SDCBP//GLMN//HNF4A//STK38//RGS14//SFRP5//HIPK3//NR2F2//DAB1//ITGA5//NRP1//ABL1//CCNE2
ssc-miR-146b	GO:0007420	brain development	Biological process	24	471	539	16123	1.52422	0.0272296	0.273642	1.56496	KAT2A//BTG2//CDK6//PAX6//LSAMP//DAB1//NUMB//ATG7//DIXDC1//ID4//NDEL1//PCSK1//BMPR1A//CXCL12//RYK//NR2F2//SETD2//ARF4//ATM//SFRP5//NCOA6//AFF2//MAP1S//KLHL3
ssc-miR-146b	GO:0007229	integrin-mediated signaling pathway	Biological process	5	51	539	16123	2.93263	0.0272334	0.273642	1.5649	RHOA//ITGAV//ADAM10//ITGB6//ITGA5
ssc-miR-146b	GO:0008344	adult locomotory behavior	Biological process	5	51	539	16123	2.93263	0.0272334	0.273642	1.5649	DAB1//ATG7//CXCL12//NTF4//EPS8
ssc-miR-146b	GO:0019915	lipid storage	Biological process	5	51	539	16123	2.93263	0.0272334	0.273642	1.5649	ARF1//PPARA//CRP//ITGAV//ABHD5
ssc-miR-146b	GO:0070647	protein modification by small protein conjugation or removal	Biological process	28	570	539	16123	1.4694	0.0275158	0.275849	1.56042	SOD1//PSMA4//PSMA5//LNPEP//PSMA2//SMURF1//LNX1//SMURF2//IRAK1//FBXO21//FBXL5//PAX6//DCAF12//UBE2D2//KAT2A//UBA3//TGFBR1//ATG7//N4BP1//TNFAIP3//EGR1//BCOR//USP47//ANAPC7//BUB3//FEM1B//UBE2V1//MARCH6
ssc-miR-146b	GO:0006163	purine nucleotide metabolic process	Biological process	39	849	539	16123	1.37409	0.0276505	0.276568	1.5583	ADSS//PRPS2//RP2//RHOA//GNAI1//ARF4//RHOV//RIT1//ADCY5//ARF4//ARF1//SRPR//ADCY2//RAB10//EIF2S3//NRAS//XDH//ATP5L//ATP5B//ATF7IP//HLTF//ATP2B4//HMGCR//HDDC3//ADAP2//ACAP2//SGSM1//RABGAP1//RASA1//PXK//RASGRP3//ARHGAP27//PIP5K1A//NDEL1//RGS10//RGS4//RGS14//ATP6V1A//UHRF1
ssc-miR-146b	GO:0050790	regulation of catalytic activity	Biological process	64	1509	539	16123	1.26867	0.0277153	0.276587	1.55728	TGFBR1//MAP3K7//RAPGEF1//NRAS//IRAK1//INSR//SOD1//THBS1//CHRNA7//RGS4//PTPRC//COL4A3//LCK//RIPK1//SRPR//MBTPS1//PRKACA//TXK//LPAR2//ADCY5//ADCY2//GAB1//TP53//DLG3//TMEM132B//SYTL2//SERPINB8//PIM1//CAMKK2//CCDC88A//ADAP2//ACAP2//SGSM1//RABGAP1//RASA1//PXK//RASGRP3//ARHGAP27//PIP5K1A//NDEL1//RAD50//MMP16//USP47//TNFAIP3//DHCR24//RHOA//STK38//RGS14//SFRP5//HIPK3//RGS10//RP2//NR2F2//DAB1//APOA1//ABL1…
ssc-miR-146b	GO:0021543	pallium development	Biological process	7	88	539	16123	2.37943	0.0278448	0.277248	1.55526	BTG2//CDK6//ID4//PAX6//DAB1//NDEL1//ATG7
ssc-miR-146b	GO:0022604	regulation of cell morphogenesis	Biological process	16	282	539	16123	1.69718	0.0280358	0.278518	1.55229	ARF1//RASA1//SMAD4//SMURF1//NDEL1//CXCL12//NRP1//RYK//RHOA//DAB1//DIXDC1//SKIL//NUMB//PDLIM5//CAMSAP1//LARP4
ssc-miR-146b	GO:0006302	double-strand break repair	Biological process	8	108	539	16123	2.21576	0.0283313	0.280187	1.54773	ATM//MORF4L1//ZFYVE26//ERCC4//RAD50//POLA1//TERF2IP//SOD1
ssc-miR-146b	GO:0060560	developmental growth involved in morphogenesis	Biological process	8	108	539	16123	2.21576	0.0283313	0.280187	1.54773	THBS1//SMURF1//NDEL1//CXCL12//NRP1//RYK//SFRP5//HOXD13
ssc-miR-146b	GO:0030888	regulation of B cell proliferation	Biological process	4	35	539	16123	3.41861	0.0285054	0.281274	1.54507	ATM//NFATC2//PTPRC//AHR
ssc-miR-146b	GO:0032990	cell part morphogenesis	Biological process	32	673	539	16123	1.4223	0.0289381	0.284308	1.53853	CCK//PAX6//NUMB//RHOA//ITGAV//ITGA2//COL4A3//ST8SIA4//SDCBP//ITGA5//CACNA1D//DLG3//PLXNC1//PTPRC//ABL1//DLG4//NRAS//CXCL12//INTU//STK36//TMEM17//ATG7//NDEL1//SMURF1//MAP1S//NRP1//RYK//DAB1//DIXDC1//SKIL//PDLIM5//MTM1
ssc-miR-146b	GO:0051170	nuclear import	Biological process	13	215	539	16123	1.80868	0.0289423	0.284308	1.53847	KPNB1//KPNA5//FYB//FAF1//JAK3//HNF4A//POU5F1//SFRP5//RHOA//MBTPS1//TGFBR1//SMAD4//BMPR1A
ssc-miR-146b	GO:0016567	protein ubiquitination	Biological process	24	474	539	16123	1.51457	0.0290437	0.284667	1.53695	SOD1//PSMA4//PSMA5//LNPEP//PSMA2//SMURF1//LNX1//SMURF2//UBE2D2//TGFBR1//ATG7//N4BP1//TNFAIP3//BCOR//ANAPC7//BUB3//FEM1B//UBE2V1//MARCH6//IRAK1//FBXO21//FBXL5//PAX6//DCAF12
ssc-miR-146b	GO:0034142	toll-like receptor 4 signaling pathway	Biological process	7	89	539	16123	2.35269	0.0293866	0.287386	1.53185	TNFAIP3//IRAK1//MAP3K7//FOS//UBE2V1//IKBKE//RIPK1
ssc-miR-146b	GO:2000027	regulation of organ morphogenesis	Biological process	8	109	539	16123	2.19543	0.0297188	0.28999	1.52697	POU5F1//NUMB//BMPR1A//DIXDC1//FOXP1//HOXD13//BCOR//SFRP5
ssc-miR-146b	GO:0032943	mononuclear cell proliferation	Biological process	10	151	539	16123	1.98098	0.0304368	0.296337	1.5166	AHR//ATM//NFATC2//PTPRC//CXCL12//CD40LG//TP44//JAK3//GLMN//HELLS
ssc-miR-146b	GO:0007050	cell cycle arrest	Biological process	13	217	539	16123	1.79201	0.0308768	0.299481	1.51037	PSMA4//PSMA5//ATM//PSMA2//AKT2//PRKACA//TGFBR1//THBS1//PLAGL1//DST//CDK6//DHCR24//SKIL
ssc-miR-146b	GO:0045859	regulation of protein kinase activity	Biological process	28	576	539	16123	1.45409	0.0308961	0.299481	1.5101	TGFBR1//MAP3K7//RAPGEF1//NRAS//IRAK1//INSR//SOD1//THBS1//CHRNA7//RGS4//PTPRC//SRPR//MBTPS1//GAB1//RIPK1//PIM1//CAMKK2//CCDC88A//PRKACA//ADCY5//ADCY2//STK38//RGS14//SFRP5//HIPK3//NR2F2//DAB1//ABL1
ssc-miR-146b	GO:0045926	negative regulation of growth	Biological process	11	173	539	16123	1.90197	0.0310285	0.299507	1.50824	SMAD4//TP53//HNF4A//BMPR2//ACVRL1//OSGIN2//CDKN2AIP//WFDC1//SCD//NRP1//RYK
ssc-miR-146b	GO:0034284	response to monosaccharide stimulus	Biological process	8	110	539	16123	2.17548	0.0311524	0.299507	1.50651	RHOA//PCSK1//UCP2//THBS1//HNF4A//TXN2//SLC34A2//PRKACA
ssc-miR-146b	GO:0050679	positive regulation of epithelial cell proliferation	Biological process	8	110	539	16123	2.17548	0.0311524	0.299507	1.50651	CXCL12//BMPR2//NRP1//AGGF1//FOXP1//TBX18//BMPR1A//NRAS
ssc-miR-146b	GO:0001932	regulation of protein phosphorylation	Biological process	35	754	539	16123	1.38853	0.0313459	0.299507	1.50382	TGFBR1//MAP3K7//RAPGEF1//NRAS//IRAK1//INSR//SOD1//THBS1//CHRNA7//RGS4//CAMKK2//PTPRC//SRPR//MBTPS1//GAB1//RIPK1//SMAD4//BMPR2//BMPR1A//PIM1//RAD50//CCDC88A//PRKACA//ADCY5//ADCY2//HNF4A//STK38//RGS14//SFRP5//HIPK3//NR2F2//DAB1//ITGA5//NRP1//ABL1
ssc-miR-146b	GO:0061564	axon development	Biological process	26	527	539	16123	1.47577	0.031371	0.299507	1.50347	CCK//PAX6//NUMB//RHOA//ITGAV//ITGA2//COL4A3//ST8SIA4//SDCBP//ITGA5//CACNA1D//DLG3//PLXNC1//PTPRC//ABL1//DLG4//NRAS//NRP1//CXCL12//ATG7//NDEL1//SMURF1//RYK//DAB1//DIXDC1//SKIL
ssc-miR-146b	GO:0070201	regulation of establishment of protein localization	Biological process	15	263	539	16123	1.70605	0.0314384	0.299507	1.50254	APOA1//FAF1//HNF4A//POU5F1//SFRP5//RHOA//MBTPS1//PRKACA//ARFIP1//PCSK1//ZNF384//GLMN//TGFBR1//SMAD4//BMPR1A
ssc-miR-146b	GO:0042307	positive regulation of protein import into nucleus	Biological process	5	53	539	16123	2.82196	0.0315302	0.299507	1.50127	POU5F1//RHOA//TGFBR1//SMAD4//BMPR1A
ssc-miR-146b	GO:0006607	NLS-bearing substrate import into nucleus	Biological process	3	21	539	16123	4.27326	0.0315809	0.299507	1.50058	KPNA5//KPNB1//FYB
ssc-miR-146b	GO:0032845	negative regulation of homeostatic process	Biological process	3	21	539	16123	4.27326	0.0315809	0.299507	1.50058	ERCC4//TERF2IP//TNFAIP3
ssc-miR-146b	GO:0060291	long-term synaptic potentiation	Biological process	3	21	539	16123	4.27326	0.0315809	0.299507	1.50058	GFAP//PLK2//RGS14
ssc-miR-146b	GO:0031396	regulation of protein ubiquitination	Biological process	11	174	539	16123	1.89104	0.0321694	0.30443	1.49256	N4BP1//TNFAIP3//SMURF1//PSMA4//PSMA5//ANAPC7//BUB3//PSMA2//FEM1B//TGFBR1//ATG7
ssc-miR-146b	GO:0048589	developmental growth	Biological process	14	241	539	16123	1.73767	0.0322596	0.304628	1.49134	NDEL1//SBDS//BRD4//THBS1//SMURF1//INA//INSR//CXCL12//NRP1//RYK//SFRP5//HOXD13//SMAD4//BMPR1A
ssc-miR-146b	GO:0048638	regulation of developmental growth	Biological process	7	91	539	16123	2.30098	0.0326408	0.307566	1.48624	SMURF1//NDEL1//INSR//CXCL12//NRP1//RYK//SFRP5
ssc-miR-146b	GO:0044242	cellular lipid catabolic process	Biological process	10	153	539	16123	1.95509	0.0328961	0.308715	1.48286	DECR1//LPIN1//PRDX6//ABHD5//PRKACA//SGPL1//PPARA//AKT2//IVD//HSD17B4
ssc-miR-146b	GO:0043405	regulation of MAP kinase activity	Biological process	13	219	539	16123	1.77565	0.0329034	0.308715	1.48276	IRAK1//INSR//SOD1//THBS1//MAP3K7//CHRNA7//RGS4//GAB1//RIPK1//STK38//RGS14//SFRP5//HIPK3
ssc-miR-146b	GO:0048729	tissue morphogenesis	Biological process	21	407	539	16123	1.54341	0.0331439	0.310308	1.4796	CXCL12//NRP1//SMAD4//PRKACA//BMPR2//INTU//MAP3K7//KAT2A//SETD2//VCL//FRAS1//BMPR1A//TBX18//NUMB//ACVRL1//ITGA5//SFRP5//DIXDC1//RAD21//FEM1B//HOXD13
ssc-miR-146b	GO:0032870	cellular response to hormone stimulus	Biological process	22	432	539	16123	1.52334	0.0336601	0.314471	1.47288	INSR//EIF4E//SLC2A8//AKT2//ATP6V1D//GAB1//NRAS//UCP2//LPIN1//PPARA//HNF4A//NR2F2//RORA//NR5A2//NR1D2//JAK3//PRKACA//ADCY5//ADCY2//AHR//ALDH2//FOS
ssc-miR-146b	GO:0031532	actin cytoskeleton reorganization	Biological process	5	54	539	16123	2.7697	0.0338287	0.315375	1.47072	ABL1//CDC42BPA//LPIN1//EPS8//PIP5K1A
ssc-miR-146b	GO:0071345	cellular response to cytokine stimulus	Biological process	20	384	539	16123	1.55796	0.0340338	0.316277	1.46809	IRAK1//PTPRC//KPNA5//EIF4E//AAAS//NUP214//KPNB1//JAK3//RIPK1//IFIT2//TXK//EGR1//CXCL12//GAB1//LIFR//RBMX//KLF2//CPD//THBS1//MME
ssc-miR-146b	GO:0006833	water transport	Biological process	4	37	539	16123	3.23382	0.0341415	0.316277	1.46672	PRKACA//AQP2//ADCY5//ADCY2
ssc-miR-146b	GO:0070542	response to fatty acid	Biological process	4	37	539	16123	3.23382	0.0341415	0.316277	1.46672	TGFBR1//ALDH2//PCSK1//UCP2
ssc-miR-146b	GO:0048666	neuron development	Biological process	37	811	539	16123	1.3647	0.0342808	0.316899	1.46495	CCK//PAX6//NUMB//RHOA//ITGAV//ITGA2//COL4A3//ST8SIA4//SDCBP//ITGA5//CACNA1D//DLG3//PLXNC1//PTPRC//ABL1//DLG4//NRAS//NRP1//LSAMP//CXCL12//CCDC88A//CBFA2T2//GFAP//DAB1//ATG7//BTG2//NDEL1//SMURF1//ATXN10//OLFM3//NLGN1//MAP1S//RYK//DIXDC1//SKIL//SOD1//PDLIM5
ssc-miR-146b	GO:0044255	cellular lipid metabolic process	Biological process	35	760	539	16123	1.37756	0.0345801	0.318994	1.46117	HSD17B4//CLN6//ST8SIA4//PNPLA8//SCD//DECR1//LPIN1//PLA2G2D//ABHD5//APOA1//PCYT1A//SGPL1//SPTLC2//STS//HMGCR//FAR1//AGPAT4//PIP5K1A//PRDX6//PDK4//PRKACA//PPARA//AKT2//IVD//ATM//HNF4A//PIKFYVE//PITPNM3//AGK//SPTLC3//MTM1//ME1//NCOA3//NCOA6//NPAS2
ssc-miR-146b	GO:0043549	regulation of kinase activity	Biological process	29	608	539	16123	1.42676	0.0351097	0.323201	1.45457	TGFBR1//MAP3K7//RAPGEF1//NRAS//IRAK1//INSR//SOD1//THBS1//CHRNA7//RGS4//PTPRC//SRPR//MBTPS1//GAB1//RIPK1//PIM1//CAMKK2//CCDC88A//RAD50//PRKACA//ADCY5//ADCY2//STK38//RGS14//SFRP5//HIPK3//NR2F2//DAB1//ABL1
ssc-miR-146b	GO:0014014	negative regulation of gliogenesis	Biological process	3	22	539	16123	4.07902	0.035684	0.326223	1.44753	RNF10//DAB1//ID4
ssc-miR-146b	GO:0032488	Cdc42 protein signal transduction	Biological process	3	22	539	16123	4.07902	0.035684	0.326223	1.44753	APOA1
ssc-miR-146b	GO:0070887	cellular response to chemical stimulus	Biological process	71	1721	539	16123	1.23406	0.035719	0.326223	1.4471	IRAK1//PTPRC//AHR//UGP2//HNF4A//ALDH2//SRPR//MBTPS1//TGFBR1//UBE2D2//MAP3K7//FOS//ACVRL1//AMHR2//BMPR1A//SMAD5//NLK//DCP1A//INSR//EIF4E//SLC2A8//AKT2//ATP6V1D//GAB1//NRAS//PRKACA//SHOC2//ADCY5//ADCY2//THBS1//ADAM10//SMURF2//KPNA5//AAAS//NUP214//KPNB1//JAK3//SOD1//SMAD4//SMURF1//SKIL//SBDS//ITGA5//TLR4//UCP2//LPIN1//RIPK1//IFIT2//NRP1//PPARA//NR2F2//RORA//NR5A2//NR1D2//RHOA//RIT1//RAPGEF1//ARHGEF3…
ssc-miR-146b	GO:0001818	negative regulation of cytokine production	Biological process	8	113	539	16123	2.11772	0.0357352	0.326223	1.4469	JAK3//UBE2D2//IKBKE//TNFAIP3//CHRNA7//THBS1//KLF2//APOA1
ssc-miR-146b	GO:0045595	regulation of cell differentiation	Biological process	41	918	539	16123	1.33597	0.0359026	0.327071	1.44487	PAX6//RBM8A//GFAP//RNF10//SMAD4//CRP//PPARA//ITGAV//CCDC88A//CBFA2T2//LSAMP//BMPR1A//SMURF1//C1QC//NUMB//POU5F1//SKIL//LPIN1//ID4//FNDC3B//TGFBR1//NCOA3//JAK3//CDK6//KLF13//DAB1//RHOA//CXCL12//PRKACA//BMPR2//IL17A//NDEL1//NRP1//RYK//RGS14//DIXDC1//ABL1//NLGN1//PDLIM5//HEY2//PLEKHB1
ssc-miR-146b	GO:0070555	response to interleukin-1	Biological process	5	55	539	16123	2.71935	0.0362286	0.329357	1.44095	IRAK1//EGR1//RBMX//KLF2//PCSK1
ssc-miR-146b	GO:0003002	regionalization	Biological process	14	245	539	16123	1.7093	0.0363052	0.329372	1.44003	ATM//TBX18//BMPR1A//KAT2A//RBM8A//NTF4//PAX6//TGFBR1//BTG2//BMPR2//HOXD13//NR2F2//SMAD4
ssc-miR-146b	GO:0051345	positive regulation of hydrolase activity	Biological process	24	485	539	16123	1.48022	0.0364916	0.33038	1.43781	COL4A3//LCK//RIPK1//SRPR//MBTPS1//PRKACA//TXK//LPAR2//ADCY5//ADCY2//TP53//RASA1//RASGRP3//ARHGAP27//PIP5K1A//NDEL1//RHOA//RGS10//RGS4//ADAP2//RGS14//RP2//UHRF1//APOA1
ssc-miR-146b	GO:0048858	cell projection morphogenesis	Biological process	31	662	539	16123	1.40075	0.0371963	0.336067	1.4295	CCK//PAX6//NUMB//RHOA//ITGAV//ITGA2//COL4A3//ST8SIA4//SDCBP//ITGA5//CACNA1D//DLG3//PLXNC1//PTPRC//ABL1//DLG4//NRAS//CXCL12//INTU//STK36//TMEM17//ATG7//NDEL1//SMURF1//MAP1S//NRP1//RYK//DAB1//DIXDC1//SKIL//PDLIM5
ssc-miR-146b	GO:0000165	MAPK cascade	Biological process	25	511	539	16123	1.46344	0.037351	0.336263	1.4277	TGFBR1//MAP3K7//RAPGEF1//NRAS//IRAK1//INSR//SOD1//THBS1//CHRNA7//RGS4//GAB1//RIPK1//MID1//STK38//RGS14//RYK//WWC2//SFRP5//HIPK3//DIXDC1//SDCBP//FOS//ITGAV//CAMKK2//RASGRP3
ssc-miR-146b	GO:0005996	monosaccharide metabolic process	Biological process	14	246	539	16123	1.70235	0.0373711	0.336263	1.42746	C10ORF125//UGP2//NPY1R//SLC37A4//PHKA2//GALK2//PRKACA//HKDC1//HNF4A//PGM1//C1QTNF3//INSR//AKT2//PPARA
ssc-miR-146b	GO:0032872	regulation of stress-activated MAPK cascade	Biological process	9	135	539	16123	1.99419	0.0374591	0.336366	1.42644	GAB1//RIPK1//MID1//MAP3K7//SFRP5//HIPK3//DIXDC1//SDCBP//NRAS
ssc-miR-146b	GO:0009117	nucleotide metabolic process	Biological process	43	974	539	16123	1.32059	0.0377924	0.338666	1.4226	UGP2//RP2//ADSS//PRPS2//RHOA//GNAI1//ARF4//RHOV//RIT1//ADCY5//ARF4//ARF1//SRPR//ADCY2//RAB10//EIF2S3//NRAS//XDH//ATP5L//ATP5B//ATF7IP//HLTF//ME1//ATP2B4//RRM2B//HMGCR//HDDC3//KMO//ADAP2//ACAP2//SGSM1//RABGAP1//RASA1//PXK//RASGRP3//ARHGAP27//PIP5K1A//NDEL1//RGS10//RGS4//RGS14//ATP6V1A//UHRF1
ssc-miR-146b	GO:0008203	cholesterol metabolic process	Biological process	7	94	539	16123	2.22755	0.037959	0.338777	1.42068	HMGCR//DHCR24//TRERF1//SOD1//HSD17B4//APOA1//CLN6
ssc-miR-146b	GO:0072089	stem cell proliferation	Biological process	7	94	539	16123	2.22755	0.037959	0.338777	1.42068	PAX6//BMPR1A//FOXP1//ID4//NUMB//PTPRC//TBX18
ssc-miR-146b	GO:0010498	proteasomal protein catabolic process	Biological process	14	247	539	16123	1.69546	0.0384593	0.342545	1.415	PRKACA//DLGAP1//PSMA4//PSMA5//ANAPC7//BUB3//PSMA2//FBXL5//UBQLN4//N4BP1//SOD1//UBE2D2//FAF1//SMURF1
ssc-miR-146b	GO:0050806	positive regulation of synaptic transmission	Biological process	5	56	539	16123	2.67079	0.0387307	0.344264	1.41194	NLGN1//GRIA4//GFAP//PLK2//RGS14
ssc-miR-146b	GO:0070302	regulation of stress-activated protein kinase signaling cascade	Biological process	9	136	539	16123	1.97952	0.0389813	0.344293	1.40914	GAB1//RIPK1//MID1//MAP3K7//SFRP5//HIPK3//DIXDC1//SDCBP//NRAS
ssc-miR-146b	GO:0016568	chromatin modification	Biological process	20	390	539	16123	1.53399	0.0390059	0.344293	1.40887	BCOR//KAT2A//HELLS//SETD2//NCOA3//MORF4L1//TP53//LPIN1//PRMT8//ATM//MAP3K7//TAF5L//MYST2//SUPT7L//PHF16//PHF20//BRD4//MSL1//KDM6A//POU5F1
ssc-miR-146b	GO:0046328	regulation of JNK cascade	Biological process	8	115	539	16123	2.08089	0.0390312	0.344293	1.40859	GAB1//RIPK1//MAP3K7//SFRP5//HIPK3//SDCBP//NRAS//DIXDC1
ssc-miR-146b	GO:0042060	wound healing	Biological process	29	614	539	16123	1.41282	0.0390784	0.344293	1.40806	ITGAV//ITGA2//PRKACA//HNF4A//ATP2B4//ITGA5//KIF2C//ITGA4//ABL1//CABLES1//KIF3B//KIF2A//ZFYVE20//NRAS//A2M//RHOA//VCL//CD40LG//GNAI1//APOA1//THBS1//LAMP2//LCK//ACVRL1//INA//MCAM//TNFAIP3//CASK//TGFBR1
ssc-miR-146b	GO:0007411	axon guidance	Biological process	19	366	539	16123	1.55285	0.0392044	0.344293	1.40667	CXCL12//NRP1//RYK//RHOA//ITGAV//ITGA2//COL4A3//ST8SIA4//SDCBP//ITGA5//CACNA1D//PAX6//DLG3//PLXNC1//NUMB//PTPRC//ABL1//DLG4//NRAS
ssc-miR-146b	GO:0097485	neuron projection guidance	Biological process	19	366	539	16123	1.55285	0.0392044	0.344293	1.40667	RHOA//ITGAV//ITGA2//COL4A3//ST8SIA4//SDCBP//ITGA5//CACNA1D//PAX6//DLG3//PLXNC1//NUMB//PTPRC//ABL1//DLG4//NRAS//CXCL12//NRP1//RYK
ssc-miR-146b	GO:0009888	tissue development	Biological process	52	1216	539	16123	1.27917	0.0394695	0.345929	1.40374	CXCL12//NRP1//SMAD4//PRKACA//BMPR2//POU5F1//INTU//TGFBR1//MAP3K7//KAT2A//SETD2//VCL//FRAS1//RUNX2//BMPR1A//PAX6//CDK6//THBS1//HOOK1//SMURF1//MEST//RHOA//NR2F2//FOXP1//SKIL//PPARA//GAB1//NTF4//TBX18//PIP5K1A//RAD21//SBDS//BCOR//NUMB//ACVRL1//ITGA5//INA//MCOLN3//NCOA3//CAV2//ZFAND5//ATG7//HEY2//HSD17B4//SFRP5//DIXDC1//SOD1//FEM1B//HOXD13//AKT2//EGR1//AHR
ssc-miR-146b	GO:1901700	response to oxygen-containing compound	Biological process	42	951	539	16123	1.32107	0.0395784	0.346089	1.40254	PRDX6//UCP2//INSR//EIF4E//SLC2A8//AKT2//ATP6V1D//GAB1//NRAS//ME1//RHOA//PCSK1//THBS1//HNF4A//TXN2//SLC34A2//SOD1//IRAK1//TLR4//AHR//NPY1R//NR2F2//LSAMP//WFDC1//ALDH2//FOS//IL10RA//LPIN1//TGFBR1//STS//CXCL12//BTG2//GOT2//CHRNA7//EPS8//JAK3//KLF2//PRKACA//ADCY5//ADCY2//EGR1//TNFAIP3
ssc-miR-146b	GO:0000209	protein polyubiquitination	Biological process	11	180	539	16123	1.828	0.0396453	0.346089	1.40181	UBE2V1//UBE2D2//MARCH6//TNFAIP3//ANAPC7//SOD1//PSMA4//PSMA5//LNPEP//PSMA2//SMURF1
ssc-miR-146b	GO:0009749	response to glucose stimulus	Biological process	7	95	539	16123	2.2041	0.0398509	0.347193	1.39956	PRKACA//RHOA//PCSK1//UCP2//THBS1//HNF4A//TXN2
ssc-miR-146b	GO:0038061	NIK/NF-kappaB cascade	Biological process	3	23	539	16123	3.90167	0.0400472	0.347489	1.39743	IRAK1//MAP3K7//IKBKE
ssc-miR-146b	GO:0008630	intrinsic apoptotic signaling pathway in response to DNA damage	Biological process	4	39	539	16123	3.06798	0.0403795	0.347489	1.39384	TP53//ATM//IKBKE//ABL1
ssc-miR-146b	GO:0000082	G1/S transition of mitotic cell cycle	Biological process	12	203	539	16123	1.76824	0.0404368	0.347489	1.39322	POLA1//TP53//PIM1//PLK2//EIF4E//ID4//CCNE2//CDK6
ssc-miR-146b	GO:0090066	regulation of anatomical structure size	Biological process	14	249	539	16123	1.68184	0.0407034	0.347489	1.39037	NEB//CXCL12//SMURF1//RASA1//KANK1//RHOA//HNF1A//NDEL1//BMPR2//NPY1R//NRP1//RYK//AHR//SOD1
ssc-miR-146b	GO:1901990	regulation of mitotic cell cycle phase transition	Biological process	11	181	539	16123	1.81791	0.0409995	0.347489	1.38722	PSMA4//PSMA5//ATM//PSMA2//PLK2//ANAPC7//BUB3//BRD4//USP47//TP53//PIM1
ssc-miR-146b	GO:0007033	vacuole organization	Biological process	5	57	539	16123	2.62393	0.0413357	0.347489	1.38367	MAP1LC3B//HPS4//HOOK1//CLN6//MTM1
ssc-miR-146b	GO:0032368	regulation of lipid transport	Biological process	5	57	539	16123	2.62393	0.0413357	0.347489	1.38367	THBS1//AKT2//ITGAV//PPARA//HNRNPK
ssc-miR-146b	GO:0001764	neuron migration	Biological process	6	76	539	16123	2.36154	0.041511	0.347489	1.38184	CCK//CXCL12//DAB1//NR2F2//NDEL1//PAX6
ssc-miR-146b	GO:0006520	cellular amino acid metabolic process	Biological process	22	442	539	16123	1.48887	0.0416088	0.347489	1.38081	SOD1//GLO1//GSTZ1//AIMP1//YARS//PSMA4//PSMA5//OAZ2//PSMA2//ARG1//ADSS//GOT2//ASPA//UROC1//IVD//HNF4A//DBT//ALDH1L2//KMO//UPB1//MRI1//ATG7
ssc-miR-146b	GO:0010810	regulation of cell-substrate adhesion	Biological process	7	96	539	16123	2.18114	0.0418033	0.347489	1.37879	CASK//RASA1//CDK6//UTRN//THBS1//ITGA5//ACVRL1
ssc-miR-146b	GO:0043542	endothelial cell migration	Biological process	7	96	539	16123	2.18114	0.0418033	0.347489	1.37879	EPHB4//BMPR2//NRP1//ACVRL1//NR2F2//KRIT1//THBS1
ssc-miR-146b	GO:0042592	homeostatic process	Biological process	42	955	539	16123	1.31554	0.0418563	0.347489	1.37824	RFC5//POLA1//SOD1//TNFAIP3//AHR//TXN2//KRIT1//CXCL12//ATP2B4//STC1//CHRNA7//ARF4//ARF1//FTH1//CYBRD1//ATP6V1D//SLC39A14//LCK//SLC4A4//TERF2IP//RAD50//CLN6//LPAR2//JAK3//ERCC4//SLC34A2//INSR//HNF1A//HNF4A//PAX6//SLC37A4//APOA1//KLF2//CDK6//KLF13//PTPRC//ATP5B//NPY1R//FBXL5//PRKACA//TRERF1//NR5A2
ssc-miR-146b	GO:0006012	galactose metabolic process	Biological process	2	10	539	16123	5.98256	0.0420216	0.347489	1.37653	PGM1//GALK2
ssc-miR-146b	GO:0006878	cellular copper ion homeostasis	Biological process	2	10	539	16123	5.98256	0.0420216	0.347489	1.37653	ARF4//ARF1
ssc-miR-146b	GO:0008298	intracellular mRNA localization	Biological process	2	10	539	16123	5.98256	0.0420216	0.347489	1.37653	RBM8A//MEX3D
ssc-miR-146b	GO:0010889	regulation of sequestering of triglyceride	Biological process	2	10	539	16123	5.98256	0.0420216	0.347489	1.37653	PPARA//ABHD5
ssc-miR-146b	GO:0032691	negative regulation of interleukin-1 beta production	Biological process	2	10	539	16123	5.98256	0.0420216	0.347489	1.37653	APOA1//CHRNA7
ssc-miR-146b	GO:0034433	steroid esterification	Biological process	2	10	539	16123	5.98256	0.0420216	0.347489	1.37653	APOA1//SCD
ssc-miR-146b	GO:0034434	sterol esterification	Biological process	2	10	539	16123	5.98256	0.0420216	0.347489	1.37653	APOA1//SCD
ssc-miR-146b	GO:0034435	cholesterol esterification	Biological process	2	10	539	16123	5.98256	0.0420216	0.347489	1.37653	APOA1//SCD
ssc-miR-146b	GO:0043089	positive regulation of Cdc42 GTPase activity	Biological process	2	10	539	16123	5.98256	0.0420216	0.347489	1.37653	NDEL1//ARHGAP27
ssc-miR-146b	GO:0045601	regulation of endothelial cell differentiation	Biological process	2	10	539	16123	5.98256	0.0420216	0.347489	1.37653	TGFBR1//BMPR1A
ssc-miR-146b	GO:0046321	positive regulation of fatty acid oxidation	Biological process	2	10	539	16123	5.98256	0.0420216	0.347489	1.37653	PPARA//AKT2
ssc-miR-146b	GO:0046519	sphingoid metabolic process	Biological process	2	10	539	16123	5.98256	0.0420216	0.347489	1.37653	SPTLC2//SPTLC3
ssc-miR-146b	GO:0050435	beta-amyloid metabolic process	Biological process	2	10	539	16123	5.98256	0.0420216	0.347489	1.37653	PION//MME
ssc-miR-146b	GO:0060669	embryonic placenta morphogenesis	Biological process	2	10	539	16123	5.98256	0.0420216	0.347489	1.37653	ITGA4//SETD2
ssc-miR-146b	GO:0090311	regulation of protein deacetylation	Biological process	2	10	539	16123	5.98256	0.0420216	0.347489	1.37653	TP53//LPIN1
ssc-miR-146b	GO:0002697	regulation of immune effector process	Biological process	11	182	539	16123	1.80792	0.0423854	0.349839	1.37278	A2M//PTPRC//FOXP1//MAP3K7//JAK3//APOA1//IL27RA//LCK//ARF4//ARF1//TNFAIP3
ssc-miR-146b	GO:0051259	protein oligomerization	Biological process	16	298	539	16123	1.60606	0.0430114	0.353845	1.36642	IVD//RBMX//SYT1//NLGN1//LNX1//TP53//ME1//DECR1//INSR//RIPK1//NRAS//TRIM27//SKIL//IRAK1//C1QTNF6//TNFAIP3
ssc-miR-146b	GO:0032989	cellular component morphogenesis	Biological process	42	957	539	16123	1.31279	0.043032	0.353845	1.36621	KLF2//TGFBR1//CCK//PAX6//NUMB//RHOA//ITGAV//ITGA2//COL4A3//ST8SIA4//SDCBP//ITGA5//CACNA1D//DLG3//PLXNC1//PTPRC//ABL1//DLG4//NRAS//CXCL12//ARF1//RASA1//INTU//STK36//TMEM17//SMAD4//ATG7//NDEL1//CAMSAP1//LARP4//VPS33A//NACA//SMURF1//MAP1S//NRP1//RYK//DAB1//DIXDC1//SKIL//SOD1//PDLIM5//MTM1
ssc-miR-146b	GO:0007169	transmembrane receptor protein tyrosine kinase signaling pathway	Biological process	31	671	539	16123	1.38196	0.0432677	0.354326	1.36384	ADAM10//PRKACA//ARF4//ADCY5//RBM8A//GAB1//ADCY2//EPS8//NRAS//INSR//EIF4E//SLC2A8//AKT2//ATP6V1D//SHOC2//ITGA5//NRP1//THBS1//EPS15//ZFAND5//RGS14//BMPR2//IRAK1//RHOA//RIT1//RAPGEF1//ARHGEF3//EPHB4//JAK3//HNF4A//ROR1
ssc-miR-146b	GO:0048646	anatomical structure formation involved in morphogenesis	Biological process	32	697	539	16123	1.37333	0.0434818	0.354326	1.36169	ITGAV//MAP3K7//ITGA5//ATP5B//SETD2//CXCL12//NRP1//PRKACA//BMPR2//POU5F1//ATM//TBX18//BMPR1A//KAT2A//THBS1//EPHB4//ACVRL1//NTF4//INTU//STK36//TMEM17//COL4A3//KRIT1//VPS33A//NACA//SMAD4//CHRNA7//ADM2//AGGF1//MCAM//TNFAIP3//SFRP5
ssc-miR-146b	GO:0009066	aspartate family amino acid metabolic process	Biological process	4	40	539	16123	2.99128	0.0437251	0.354326	1.35927	ADSS//GOT2//ASPA//MRI1
ssc-miR-146b	GO:0042044	fluid transport	Biological process	4	40	539	16123	2.99128	0.0437251	0.354326	1.35927	PRKACA//AQP2//ADCY5//ADCY2
ssc-miR-146b	GO:0051336	regulation of hydrolase activity	Biological process	36	801	539	16123	1.3444	0.0437854	0.354326	1.35867	COL4A3//LCK//RIPK1//SRPR//MBTPS1//PRKACA//TXK//LPAR2//ADCY5//ADCY2//TP53//DLG3//TMEM132B//SYTL2//SERPINB8//ADAP2//ACAP2//SGSM1//RABGAP1//RASA1//PXK//RASGRP3//ARHGAP27//PIP5K1A//NDEL1//THBS1//USP47//TNFAIP3//DHCR24//RHOA//RGS10//RGS4//RGS14//RP2//APOA1//UHRF1
ssc-miR-146b	GO:0043627	response to estrogen stimulus	Biological process	9	139	539	16123	1.9368	0.0437987	0.354326	1.35854	AHR//NPY1R//SLC34A2//NR2F2//LSAMP//WFDC1//TGFBR1//STS//ZNF366
ssc-miR-146b	GO:0009062	fatty acid catabolic process	Biological process	6	77	539	16123	2.33087	0.0438042	0.354326	1.35848	DECR1//PPARA//AKT2//IVD//HSD17B4//LPIN1
ssc-miR-146b	GO:0016125	sterol metabolic process	Biological process	7	97	539	16123	2.15866	0.0438167	0.354326	1.35836	HMGCR//DHCR24//TRERF1//HSD17B4//APOA1//CLN6//SOD1
ssc-miR-146b	GO:0031397	negative regulation of protein ubiquitination	Biological process	7	97	539	16123	2.15866	0.0438167	0.354326	1.35836	PSMA4//PSMA5//ANAPC7//BUB3//PSMA2//N4BP1//TNFAIP3
ssc-miR-146b	GO:0030182	neuron differentiation	Biological process	43	985	539	16123	1.30584	0.0439851	0.354859	1.35669	CCK//PAX6//NUMB//RHOA//ITGAV//ITGA2//COL4A3//ST8SIA4//SDCBP//ITGA5//CACNA1D//DLG3//PLXNC1//PTPRC//ABL1//DLG4//NRAS//NRP1//LSAMP//CXCL12//CCDC88A//CBFA2T2//GFAP//DAB1//ATG7//ID4//BTG2//NDEL1//SMURF1//ATXN10//OLFM3//NTF4//MCOLN3//NLGN1//TGFBR1//SMAD4//MAP1S//RYK//DIXDC1//SKIL//SOD1//PDLIM5//CHRDL1
ssc-miR-146b	GO:0051971	positive regulation of transmission of nerve impulse	Biological process	5	58	539	16123	2.57869	0.0440442	0.354859	1.35611	NLGN1//GRIA4//GFAP//PLK2//RGS14
ssc-miR-146b	GO:0001736	establishment of planar polarity	Biological process	3	24	539	16123	3.7391	0.0446668	0.359216	1.35002	DIXDC1//SFRP5//INTU
ssc-miR-146b	GO:0016477	cell migration	Biological process	35	777	539	16123	1.34742	0.045137	0.362333	1.34547	CXCL12//CCK//DAB1//NR2F2//NDEL1//PAX6//EPHB4//SDCBP//PTPRC//TGFBR1//HMGCR//BMPR2//NRP1//ACVRL1//KRIT1//THBS1//ZFAND5//ADAM10//AKT2//GAB1//INSR//RHOA//ITGA5//VCL//SBDS//SETD2//ITGAV//AIMP1//LCK//ITGA4//NRAS//PIP5K1A//CDC42BPA//CCDC88A//WWC2
ssc-miR-146b	GO:0048468	cell development	Biological process	58	1389	539	16123	1.24906	0.0452835	0.362846	1.34406	TGFBR1//PAX6//CDK6//CXCL12//OSGIN2//HOOK1//RBM8A//CCK//NUMB//RHOA//ITGAV//ITGA2//COL4A3//ST8SIA4//SDCBP//ITGA5//CACNA1D//DLG3//PLXNC1//PTPRC//ABL1//DLG4//NRAS//NRP1//LSAMP//GFAP//RNF10//SMAD4//CCDC88A//CBFA2T2//BMPR1A//DAB1//ATG7//BTG2//NDEL1//ID4//VPS33A//NACA//SMURF1//ATXN10//SOD1//POU5F1//OLFM3//KLF2//NLGN1//PRKACA//CAV2//MAP1S//RYK//SETD2//RGS14//DIXDC1//SKIL//HEY2//HSD17B4//FEM1B//PDLIM5//RU…
ssc-miR-146b	GO:0043414	macromolecule methylation	Biological process	9	140	539	16123	1.92297	0.0454893	0.363832	1.34209	BCOR//FOS//ATRX//ATF7IP//BTG2//HELLS//SETD2//PRMT8//KDM6A
ssc-miR-146b	GO:0051338	regulation of transferase activity	Biological process	29	623	539	16123	1.39241	0.0456508	0.36433	1.34055	TGFBR1//MAP3K7//RAPGEF1//NRAS//IRAK1//INSR//SOD1//THBS1//CHRNA7//RGS4//PTPRC//SRPR//MBTPS1//GAB1//RIPK1//PIM1//CAMKK2//CCDC88A//RAD50//PRKACA//ADCY5//ADCY2//STK38//RGS14//SFRP5//HIPK3//NR2F2//DAB1//ABL1
ssc-miR-146b	GO:0009150	purine ribonucleotide metabolic process	Biological process	36	804	539	16123	1.33938	0.045794	0.36433	1.33919	ADSS//PRPS2//RP2//RHOA//GNAI1//ARF4//RHOV//RIT1//ADCY5//ARF4//ARF1//SRPR//ADCY2//RAB10//EIF2S3//NRAS//ATP5L//ATP5B//ATF7IP//HLTF//ATP2B4//HMGCR//HDDC3//ADAP2//ACAP2//SGSM1//RABGAP1//RASA1//RASGRP3//ARHGAP27//PIP5K1A//NDEL1//RGS10//RGS4//RGS14//ATP6V1A
ssc-miR-146b	GO:0006753	nucleoside phosphate metabolic process	Biological process	43	988	539	16123	1.30187	0.0458005	0.36433	1.33913	UGP2//RP2//ADSS//PRPS2//RHOA//GNAI1//ARF4//RHOV//RIT1//ADCY5//ARF4//ARF1//SRPR//ADCY2//RAB10//EIF2S3//NRAS//XDH//ATP5L//ATP5B//ATF7IP//HLTF//ME1//ATP2B4//RRM2B//HMGCR//HDDC3//KMO//ADAP2//ACAP2//SGSM1//RABGAP1//RASA1//PXK//RASGRP3//ARHGAP27//PIP5K1A//NDEL1//RGS10//RGS4//RGS14//ATP6V1A//UHRF1
ssc-miR-146b	GO:0000902	cell morphogenesis	Biological process	40	909	539	16123	1.31629	0.045922	0.364636	1.33798	TGFBR1//CCK//PAX6//NUMB//RHOA//ITGAV//ITGA2//COL4A3//ST8SIA4//SDCBP//ITGA5//CACNA1D//DLG3//PLXNC1//PTPRC//ABL1//DLG4//NRAS//CXCL12//ARF1//RASA1//INTU//STK36//TMEM17//SMAD4//ATG7//NDEL1//CAMSAP1//LARP4//VPS33A//SMURF1//MAP1S//NRP1//RYK//DAB1//DIXDC1//SKIL//SOD1//PDLIM5//KLF2
ssc-miR-146b	GO:0000187	activation of MAPK activity	Biological process	8	119	539	16123	2.01094	0.0462185	0.366012	1.33518	GAB1//RIPK1//IRAK1//INSR//SOD1//THBS1//MAP3K7//CHRNA7
ssc-miR-146b	GO:0001525	angiogenesis	Biological process	17	325	539	16123	1.56467	0.0463985	0.366012	1.3335	CXCL12//NRP1//THBS1//EPHB4//ACVRL1//COL4A3//KRIT1//CHRNA7//ADM2//AGGF1//MCAM//TNFAIP3//ITGAV//MAP3K7//ITGA5//ATP5B//SETD2
ssc-miR-146b	GO:0006810	transport	Biological process	134	3515	539	16123	1.14035	0.0464127	0.366012	1.33336	KPNB1//DLG4//VCL//APOA1//A2M//THBS1//LAMP2//SLC7A2//STX16//GOLT1B//SYT13//AP3M2//CAV2//STX6//NLGN1//EIF4E//RBM8A//SRSF10//HPS4//KPNA5//FYB//NUP214//SMURF1//SDCBP//SEC63//ARL6IP1//SRPR//TOMM34//TIMM23//GRIA4//KCNAB1//KCNJ13//KCNJ14//SLC4A4//ATP2B4//CHRNA7//UCP2//CLCC1//FTH1//PRKACA//AQP2//ADCY5//ADCY2//ARL6IP5//ARF4//CASK//SEC23A//RIT1//ERP29//COPZ1//TLK1//ARF4//ARF1//ARFIP1//TNPO2//KLHL3//RAB10//…
ssc-miR-146b	GO:0080134	regulation of response to stress	Biological process	29	624	539	16123	1.39018	0.0464287	0.366012	1.33321	A2M//IRAK1//MAP3K7//FOS//UBE2V1//GAB1//RIPK1//TERF2IP//MID1//TNFAIP3//IKBKE//SFRP5//HIPK3//ATM//DIXDC1//SDCBP//NRAS//NDEL1//LCK//ARF4//ARF1//SLC7A2//CHRNA7//THBS1//TXK//CASK//FEM1B//CDK6//ABL1
ssc-miR-146b	GO:0040011	locomotion	Biological process	50	1176	539	16123	1.2718	0.0466752	0.367296	1.33091	CXCL12//CCK//DAB1//NR2F2//NDEL1//PAX6//EPHB4//SDCBP//PTPRC//AIMP1//RHOA//ITGAV//ITGA2//COL4A3//ST8SIA4//ITGA5//CACNA1D//DLG3//PLXNC1//NUMB//ABL1//DLG4//NRAS//TGFBR1//HMGCR//BMPR2//NRP1//ACVRL1//KRIT1//THBS1//ZFAND5//ADAM10//CDC42BPA//CCDC88A//WWC2//ROPN1//CHRNA7//AKT2//GAB1//INSR//VCL//SBDS//CLN6//SETD2//RYK//LCK//ITGA4//PIP5K1A//CDK6//CCL25
ssc-miR-146b	GO:0001892	embryonic placenta development	Biological process	5	59	539	16123	2.53498	0.0468566	0.367406	1.32923	SETD2//ITGA4//GAB1//NCOA6//TFEB
ssc-miR-146b	GO:0043407	negative regulation of MAP kinase activity	Biological process	5	59	539	16123	2.53498	0.0468566	0.367406	1.32923	RGS4//SFRP5//HIPK3//STK38//RGS14
ssc-miR-146b	GO:0034097	response to cytokine stimulus	Biological process	23	473	539	16123	1.45453	0.0470713	0.367642	1.32724	IRAK1//PTPRC//KPNA5//EIF4E//AAAS//NUP214//KPNB1//JAK3//RIPK1//ADAM10//IFIT2//TXK//EGR1//CXCL12//GAB1//LIFR//PCSK1//MME//RBMX//KLF2//CPD//THBS1//FOS
ssc-miR-146b	GO:0006305	DNA alkylation	Biological process	4	41	539	16123	2.91832	0.0472217	0.367642	1.32586	FOS//ATRX//ATF7IP//HELLS
ssc-miR-146b	GO:0006306	DNA methylation	Biological process	4	41	539	16123	2.91832	0.0472217	0.367642	1.32586	HELLS//FOS//ATRX//ATF7IP
ssc-miR-146b	GO:0010833	telomere maintenance via telomere lengthening	Biological process	4	41	539	16123	2.91832	0.0472217	0.367642	1.32586	TERF2IP//RAD50//RFC5//POLA1
ssc-miR-146b	GO:0044087	regulation of cellular component biogenesis	Biological process	16	302	539	16123	1.58478	0.0475114	0.368324	1.3232	RBM8A//RASA1//KANK1//RHOA//FAF1//HNF4A//ATF7IP//PPP1R16B//TGFBR1//THBS1//ACVRL1//PDLIM5//NLGN1//HNF1A//HEY2//PRKACA
ssc-miR-146b	GO:0044770	cell cycle phase transition	Biological process	22	449	539	16123	1.46566	0.0479404	0.368324	1.3193	RFC5//CCNE2//XPC//POLA1//PLK2//EIF4E//ID4//CDK6//PRKACA//CEP76//STAG2//ATM//ANAPC7//BUB3//BRD4//USP47//TP53//PIM1
ssc-miR-146b	GO:0070663	regulation of leukocyte proliferation	Biological process	8	120	539	16123	1.99419	0.0481419	0.368324	1.31748	AHR//ATM//NFATC2//PTPRC//TP44//JAK3//GLMN//TNFAIP3
ssc-miR-146b	GO:0001503	ossification	Biological process	13	232	539	16123	1.67615	0.0484599	0.368324	1.31462	RAD21//RUNX2//SMURF1//SBDS//BMPR2//BMPR1A//BCOR//RHOA//PRKACA//CDK6//ID4//OSTF1//STC1
ssc-miR-146b	GO:0002757	immune response-activating signal transduction	Biological process	13	232	539	16123	1.67615	0.0484599	0.368324	1.31462	IRAK1//MAP3K7//FOS//UBE2V1//TXK//CD3G//FYB//PTPRC//LCK//TNFAIP3//IKBKE//RIPK1//NFATC2
ssc-miR-146b	GO:0060284	regulation of cell development	Biological process	23	475	539	16123	1.44841	0.048923	0.368324	1.31049	PAX6//RBM8A//GFAP//RNF10//SMAD4//CCDC88A//CBFA2T2//LSAMP//SMURF1//DAB1//RHOA//ID4//CXCL12//NDEL1//NRP1//RYK//BMPR1A//RGS14//DIXDC1//SKIL//NUMB//NLGN1//PDLIM5
ssc-miR-146b	GO:0007010	cytoskeleton organization	Biological process	37	835	539	16123	1.32548	0.0491589	0.368324	1.3084	DST//RBM8A//NDEL1//CCDC88A//MAP1S//CAPN6//EPS8//SDCBP//CORO1C//KLHL3//NEB//KIF2C//MID1//RGS14//PLK2//KIF2A//KIF3B//CXCL12//BUB3//NACA//RASA1//KANK1//RHOA//CDC42BPA//LPIN1//PIP5K1A//INTU//SBDS//GFAP//MTM1//CEP76//SOD1//INA//SUN1//ABL1//CAMSAP1//LARP4
ssc-miR-146b	GO:1901988	negative regulation of cell cycle phase transition	Biological process	14	256	539	16123	1.63586	0.0492885	0.368324	1.30725	RFC5//CCNE2//XPC//POLA1//PSMA4//PSMA5//ATM//PSMA2//PLK2//ANAPC7//BUB3//USP47//TP53//FEM1B
ssc-miR-146b	GO:0043928	exonucleolytic nuclear-transcribed mRNA catabolic process involved in deadenylation-dependent decay	Biological process	3	25	539	16123	3.58954	0.0495386	0.368324	1.30506	DDX6//DIS3//DCP1A
ssc-miR-146b	GO:0045923	positive regulation of fatty acid metabolic process	Biological process	3	25	539	16123	3.58954	0.0495386	0.368324	1.30506	PPARA//AKT2//HNF4A
ssc-miR-146b	GO:0072595	maintenance of protein localization in organelle	Biological process	3	25	539	16123	3.58954	0.0495386	0.368324	1.30506	ANKRD13C//SUPT7L//SUN1
ssc-miR-146b	GO:0002822	regulation of adaptive immune response based on somatic recombination of immune receptors built from immunoglobulin superfamily domains	Biological process	5	60	539	16123	2.49273	0.0497733	0.368324	1.303	PTPRC//TNFAIP3//MAP3K7//IL27RA//JAK3
ssc-miR-146b	GO:0006635	fatty acid beta-oxidation	Biological process	5	60	539	16123	2.49273	0.0497733	0.368324	1.303	PPARA//AKT2//IVD//HSD17B4//DECR1
ssc-miR-146b	GO:0007613	memory	Biological process	5	60	539	16123	2.49273	0.0497733	0.368324	1.303	NTF4//RGS14//PLK2//ITGA5//CHRNA7
ssc-miR-146b	GO:0022037	metencephalon development	Biological process	5	60	539	16123	2.49273	0.0497733	0.368324	1.303	LSAMP//DAB1//ATG7//DIXDC1//KAT2A
ssc-miR-146b	GO:0043506	regulation of JUN kinase activity	Biological process	5	60	539	16123	2.49273	0.0497733	0.368324	1.303	GAB1//RIPK1//MAP3K7//SFRP5//HIPK3
ssc-miR-146b	GO:0048675	axon extension	Biological process	5	60	539	16123	2.49273	0.0497733	0.368324	1.303	SMURF1//NDEL1//CXCL12//NRP1//RYK
ssc-miR-146b	GO:0072091	regulation of stem cell proliferation	Biological process	5	60	539	16123	2.49273	0.0497733	0.368324	1.303	PAX6//BMPR1A//FOXP1//PTPRC//TBX18
ssc-miR-146b	GO:1990138	neuron projection extension	Biological process	5	60	539	16123	2.49273	0.0497733	0.368324	1.303	SMURF1//NDEL1//CXCL12//NRP1//RYK
ssc-miR-146b	GO:0005622	intracellular	Cellular component	462	11472	532	16040	1.21421	9.67264e-18	5.3393e-15	17.0145	ERCC4//MYST2//PHF16//PHF20//GTF3C3//LYZ//SEC23A//ARF4//ARF1//GALNT10//MAN2A1//MBTPS1//ARFIP1//EXOC1//FBXO21//UBE2V1//SMURF2//SHOC2//DIS3//SMC2//BRD4//LCK//GNAI1//ATP5L//CDK6//MAP1LC3B//HELLS//BUB3//NDEL1//KIF2C//ATM//TERF2IP//RAD50//TP53//STAG2//POLA1//ASF1B//RUNX2//PAX6//HNRNPK//NCAPG//SBDS//RGS14//KIF2A//EIF4E//DDX6//DCP1A//CDKN2AIP//GFAP//TLK2//VCL//ILF2//LARP6//ERG//STS//HPS4//CD164//VPS36//R…
ssc-miR-146b	GO:0044464	cell part	Cellular component	503	13279	532	16040	1.14208	1.24946e-16	2.43244e-14	15.9033	IRAK1//GOT2//SOD1//ADAM10//PRKACA//APOA1//ATP6V1A//STS//RGS10//ARF4//SLC7A2//ADSS//MCOLN3//SLC2A8//KCNAB1//AKT2//NFATC2//PTCHD1//CD164//SFRP5//STK38//RHOV//LAMP2//MCMBP//SLK//GLDN//ATP5B//RGS4//ARF4//NRP1//ARF1//ADAP2//STX6//MME//SYT1//ZBTB33//CCDC88A//MLLT4//PXK//DLG3//STAMBP//STK38L//MTM1//DRP2//ADCY2//PPP1R16B//EPS15//PLXNC1//IKBKE//UTRN//CALD1//RGS14//BCORL1//IL10RA//PRMT8//EXOC1//IGF2BP1//SM…
ssc-miR-146b	GO:0005623	cell	Cellular component	503	13281	532	16040	1.1419	1.32198e-16	2.43244e-14	15.8788	IRAK1//GOT2//SOD1//ADAM10//PRKACA//APOA1//ATP6V1A//STS//RGS10//ARF4//SLC7A2//ADSS//MCOLN3//SLC2A8//KCNAB1//AKT2//NFATC2//PTCHD1//CD164//SFRP5//STK38//RHOV//LAMP2//MCMBP//SLK//GLDN//ATP5B//RGS4//ARF4//NRP1//ARF1//ADAP2//STX6//MME//SYT1//ZBTB33//CCDC88A//MLLT4//PXK//DLG3//STAMBP//STK38L//MTM1//DRP2//ADCY2//PPP1R16B//EPS15//PLXNC1//IKBKE//UTRN//CALD1//RGS14//BCORL1//IL10RA//PRMT8//EXOC1//IGF2BP1//SM…
ssc-miR-146b	GO:0044424	intracellular part	Cellular component	432	10743	532	16040	1.21241	7.7379e-14	1.06783e-11	13.1114	ERCC4//MYST2//PHF16//PHF20//GTF3C3//LYZ//SEC23A//ARF4//ARF1//GALNT10//MAN2A1//MBTPS1//ARFIP1//EXOC1//FBXO21//UBE2V1//SMURF2//SHOC2//DIS3//SMC2//BRD4//LCK//GNAI1//ATP5L//CDK6//MAP1LC3B//HELLS//BUB3//NDEL1//KIF2C//ATM//TERF2IP//RAD50//TP53//STAG2//POLA1//ASF1B//RUNX2//PAX6//HNRNPK//NCAPG//SBDS//RGS14//KIF2A//EIF4E//DDX6//DCP1A//CDKN2AIP//GFAP//TLK2//VCL//ILF2//LARP6//ERG//STS//HPS4//CD164//VPS36//R…
ssc-miR-146b	GO:0005737	cytoplasm	Cellular component	325	7710	532	16040	1.27093	5.8898e-10	6.50234e-08	9.2299	LYZ//SEC23A//ARF4//ARF1//GALNT10//MAN2A1//MBTPS1//ARFIP1//EXOC1//SHOC2//LCK//ATP5L//MAP1LC3B//EIF4E//DDX6//DCP1A//STS//HPS4//CD164//VPS36//RHOA//SOD1//TP53//ME1//UCP2//HSD17B4//PRKACA//ALDH1L2//LACTB//CHCHD1//HKDC1//GHITM//FRMD6//SPTLC2//TXN2//AGK//TACO1//SLC25A46//TRIT1//RIPK1//TMEM143//USP48//GSTZ1//TMEM126A//FAM162A//GFAP//IRAK1//VCL//UGP2//PSMA4//ARG1//SMAD4//KMO//KPNA5//NPY1R//PGM1//PRDX6//A…
ssc-miR-146b	GO:0043229	intracellular organelle	Cellular component	353	8842	532	16040	1.2037	5.42958e-08	4.99521e-06	7.26523	ERCC4//MYST2//PHF16//PHF20//GTF3C3//LYZ//SEC23A//ARF4//ARF1//GALNT10//MAN2A1//MBTPS1//ARFIP1//DIS3//SMC2//BRD4//LCK//ATP5L//MAP1LC3B//HELLS//BUB3//NDEL1//KIF2C//ATM//TERF2IP//RAD50//TP53//STAG2//POLA1//ASF1B//RUNX2//PAX6//HNRNPK//NCAPG//SBDS//RGS14//KIF2A//EIF4E//DDX6//DCP1A//CDKN2AIP//GFAP//TLK2//VCL//STS//HPS4//CD164//VPS36//RHOA//SOD1//ME1//UCP2//HSD17B4//PRKACA//ALDH1L2//LACTB//CHCHD1//HKDC1/…
ssc-miR-146b	GO:0043226	organelle	Cellular component	353	8858	532	16040	1.20152	7.00016e-08	5.52013e-06	7.15489	ERCC4//MYST2//PHF16//PHF20//GTF3C3//LYZ//SEC23A//ARF4//ARF1//GALNT10//MAN2A1//MBTPS1//ARFIP1//DIS3//SMC2//BRD4//LCK//ATP5L//MAP1LC3B//HELLS//BUB3//NDEL1//KIF2C//ATM//TERF2IP//RAD50//TP53//STAG2//POLA1//ASF1B//RUNX2//PAX6//HNRNPK//NCAPG//SBDS//RGS14//KIF2A//EIF4E//DDX6//DCP1A//CDKN2AIP//GFAP//TLK2//VCL//STS//HPS4//CD164//VPS36//RHOA//SOD1//ME1//UCP2//HSD17B4//PRKACA//ALDH1L2//LACTB//CHCHD1//HKDC1/…
ssc-miR-146b	GO:0043231	intracellular membrane-bounded organelle	Cellular component	312	7756	532	16040	1.21286	8.22594e-07	5.6759e-05	6.08481	ERCC4//MYST2//PHF16//PHF20//GTF3C3//LYZ//SEC23A//ARF4//ARF1//GALNT10//MAN2A1//MBTPS1//ARFIP1//DIS3//SMC2//BRD4//ATP5L//MAP1LC3B//TERF2IP//RAD50//RUNX2//PAX6//HNRNPK//CDKN2AIP//STS//HPS4//CD164//VPS36//RHOA//SOD1//TP53//ME1//UCP2//HSD17B4//PRKACA//ALDH1L2//LACTB//CHCHD1//HKDC1//GHITM//FRMD6//SPTLC2//TXN2//AGK//TACO1//SLC25A46//TRIT1//RIPK1//TMEM143//USP48//GSTZ1//TMEM126A//FAM162A//SCD//ARL6IP5//M…
ssc-miR-146b	GO:0043227	membrane-bounded organelle	Cellular component	312	7768	532	16040	1.21098	9.79332e-07	6.00657e-05	6.00907	ERCC4//MYST2//PHF16//PHF20//GTF3C3//LYZ//SEC23A//ARF4//ARF1//GALNT10//MAN2A1//MBTPS1//ARFIP1//DIS3//SMC2//BRD4//ATP5L//MAP1LC3B//TERF2IP//RAD50//RUNX2//PAX6//HNRNPK//CDKN2AIP//STS//HPS4//CD164//VPS36//RHOA//SOD1//TP53//ME1//UCP2//HSD17B4//PRKACA//ALDH1L2//LACTB//CHCHD1//HKDC1//GHITM//FRMD6//SPTLC2//TXN2//AGK//TACO1//SLC25A46//TRIT1//RIPK1//TMEM143//USP48//GSTZ1//TMEM126A//FAM162A//SCD//ARL6IP5//M…
ssc-miR-146b	GO:0043233	organelle lumen	Cellular component	140	2914	532	16040	1.44854	1.40444e-06	7.74172e-05	5.8525	MYST2//PHF16//PHF20//DIS3//SMC2//BRD4//TERF2IP//ERCC4//RAD50//RUNX2//PAX6//HNRNPK//CDKN2AIP//NARF//CASK//PSMA4//KPNA5//PPARA//PRKACA//PSMA5//UBE2D2//ATM//NCOA3//RFC5//SF3A1//STAG2//FMR1//NUP214//ANAPC7//RORA//RRM2B//POLA1//RBMX//ELAVL1//CCNE2//CCRN4L//XPC//KPNB1//EGR1//TRIM27//NR5A2//POLR3E//ZFP36L2//PSMA2//NR1D2//SRSF10//MAML3//HNRNPC//POLR2B//MAP3K7//KAT2A//ATRX//AHR//SMAD4//SELP//TP53//DECR1//…
ssc-miR-146b	GO:0031974	membrane-enclosed lumen	Cellular component	141	2945	532	16040	1.44353	1.54273e-06	7.74172e-05	5.81171	MYST2//PHF16//PHF20//DIS3//SMC2//BRD4//TERF2IP//ERCC4//RAD50//RUNX2//PAX6//HNRNPK//CDKN2AIP//NARF//CASK//PSMA4//KPNA5//PPARA//PRKACA//PSMA5//UBE2D2//ATM//NCOA3//RFC5//SF3A1//STAG2//FMR1//NUP214//ANAPC7//RORA//RRM2B//POLA1//RBMX//ELAVL1//CCNE2//CCRN4L//XPC//KPNB1//EGR1//TRIM27//NR5A2//POLR3E//ZFP36L2//PSMA2//NR1D2//SRSF10//MAML3//HNRNPC//POLR2B//MAP3K7//KAT2A//ATRX//AHR//SMAD4//SELP//TP53//DECR1//…
ssc-miR-146b	GO:0070013	intracellular organelle lumen	Cellular component	138	2871	532	16040	1.44923	1.683e-06	7.74182e-05	5.77391	MYST2//PHF16//PHF20//DIS3//SMC2//BRD4//TERF2IP//ERCC4//RAD50//RUNX2//PAX6//HNRNPK//CDKN2AIP//NARF//CASK//PSMA4//KPNA5//PPARA//PRKACA//PSMA5//UBE2D2//ATM//NCOA3//RFC5//SF3A1//STAG2//FMR1//NUP214//ANAPC7//RORA//RRM2B//POLA1//RBMX//ELAVL1//CCNE2//CCRN4L//XPC//KPNB1//EGR1//TRIM27//NR5A2//POLR3E//ZFP36L2//PSMA2//NR1D2//SRSF10//MAML3//HNRNPC//POLR2B//MAP3K7//KAT2A//ATRX//AHR//SMAD4//SELP//TP53//DECR1//…
ssc-miR-146b	GO:0043235	receptor complex	Cellular component	19	164	532	16040	3.49303	2.19843e-06	9.33489e-05	5.65789	NRP1//ITGAV//ITGA2//ITGB6//ITGA5//ITGA4//CHRNA7//SDCBP//IL13RA1//INSR//NLGN1//EPS8//GRIA4//DLG4//AHR//CD3G//TLR4//TGFBR1//RIPK1
ssc-miR-146b	GO:0044422	organelle part	Cellular component	240	5709	532	16040	1.26749	2.67254e-06	0.000105374	5.57308	ERCC4//MYST2//PHF16//PHF20//GTF3C3//LYZ//SEC23A//ARF4//ARF1//GALNT10//MAN2A1//MBTPS1//ARFIP1//DIS3//SMC2//BRD4//LCK//ATP5L//MAP1LC3B//HELLS//BUB3//NDEL1//KIF2C//ATM//TERF2IP//RAD50//TP53//STAG2//POLA1//ASF1B//RUNX2//PAX6//HNRNPK//NCAPG//SBDS//RGS14//KIF2A//CDKN2AIP//GFAP//TLK2//VCL//PNPLA8//STS//FAF1//NARF//AAAS//KPNB1//CASK//PSMA4//KPNA5//PPARA//PRKACA//PSMA5//UBE2D2//NCOA3//RFC5//SF3A1//FMR1//N…
ssc-miR-146b	GO:0044446	intracellular organelle part	Cellular component	236	5609	532	16040	1.26858	3.33734e-06	0.000122814	5.4766	ERCC4//MYST2//PHF16//PHF20//GTF3C3//LYZ//SEC23A//ARF4//ARF1//GALNT10//MAN2A1//MBTPS1//ARFIP1//DIS3//SMC2//BRD4//LCK//ATP5L//MAP1LC3B//HELLS//BUB3//NDEL1//KIF2C//ATM//TERF2IP//RAD50//TP53//STAG2//POLA1//ASF1B//RUNX2//PAX6//HNRNPK//NCAPG//SBDS//RGS14//KIF2A//CDKN2AIP//GFAP//TLK2//VCL//PNPLA8//STS//FAF1//NARF//AAAS//KPNB1//CASK//PSMA4//KPNA5//PPARA//PRKACA//PSMA5//UBE2D2//NCOA3//RFC5//SF3A1//FMR1//N…
ssc-miR-146b	GO:0031981	nuclear lumen	Cellular component	122	2509	532	16040	1.46606	4.80742e-06	0.000165856	5.31809	MYST2//PHF16//PHF20//DIS3//SMC2//BRD4//TERF2IP//ERCC4//RAD50//RUNX2//PAX6//HNRNPK//CDKN2AIP//NARF//CASK//PSMA4//KPNA5//PPARA//PRKACA//PSMA5//UBE2D2//ATM//NCOA3//RFC5//SF3A1//STAG2//FMR1//NUP214//ANAPC7//RORA//RRM2B//POLA1//RBMX//ELAVL1//CCNE2//CCRN4L//XPC//KPNB1//EGR1//TRIM27//NR5A2//POLR3E//ZFP36L2//PSMA2//NR1D2//SRSF10//MAML3//HNRNPC//POLR2B//MAP3K7//KAT2A//ATRX//AHR//SMAD4//SELP//TP53//DECR1//…
ssc-miR-146b	GO:0043234	protein complex	Cellular component	145	3164	532	16040	1.38173	1.2078e-05	0.00039218	4.918	ERCC4//MYST2//PHF16//PHF20//GTF3C3//EXOC1//FBXO21//UBE2V1//SMURF2//SHOC2//DIS3//GNAI1//ATP5L//CDK6//BUB3//NDEL1//KIF2C//NCAPG//SMC2//SBDS//RGS14//KIF2A//GFAP//TLK2//NRP1//PRPS2//CD1D//THBS1//ITGAV//ITGA2//ITGB6//ITGA5//ITGA4//NARF//AAAS//KPNB1//POLA1//RFC5//POLR2B//AHR//TP53//HNF4A//POU5F1//FOS//NCOA6//TFEB//LPIN1//SMAD5//ATF7IP//NPAS2//FOXP1//DCP1A//MAP3K7//KAT2A//ANAPC7//TIMM23//ATP5B//ARL6IP1/…
ssc-miR-146b	GO:0044428	nuclear part	Cellular component	132	2841	532	16040	1.40086	1.78961e-05	0.000548815	4.74724	ERCC4//MYST2//PHF16//PHF20//GTF3C3//DIS3//SMC2//BRD4//TERF2IP//RAD50//RUNX2//PAX6//HNRNPK//CDKN2AIP//STS//POLA1//NDEL1//FAF1//NARF//AAAS//KPNB1//CASK//PSMA4//KPNA5//PPARA//PRKACA//PSMA5//UBE2D2//ATM//NCOA3//RFC5//SF3A1//STAG2//FMR1//NUP214//ANAPC7//RORA//RRM2B//RBMX//ELAVL1//CCNE2//CCRN4L//XPC//EGR1//TRIM27//NR5A2//POLR3E//ZFP36L2//PSMA2//NR1D2//SRSF10//MAML3//HNRNPC//POLR2B//MAP3K7//KAT2A//DHX15…
ssc-miR-146b	GO:0005634	nucleus	Cellular component	198	4671	532	16040	1.27805	2.60839e-05	0.000757806	4.58363	ERCC4//MYST2//PHF16//PHF20//GTF3C3//DIS3//SMC2//BRD4//TERF2IP//RAD50//RUNX2//PAX6//HNRNPK//CDKN2AIP//STS//POLA1//NDEL1//FAF1//NARF//AAAS//KPNB1//CASK//PSMA4//KPNA5//PPARA//PRKACA//PSMA5//UBE2D2//ATM//NCOA3//RFC5//SF3A1//STAG2//FMR1//NUP214//ANAPC7//RORA//RRM2B//RBMX//ELAVL1//CCNE2//CCRN4L//XPC//EGR1//TRIM27//NR5A2//POLR3E//ZFP36L2//PSMA2//NR1D2//SRSF10//MAML3//HNRNPC//POLR2B//MAP3K7//KAT2A//DHX15…
ssc-miR-146b	GO:0005654	nucleoplasm	Cellular component	65	1204	532	16040	1.62772	6.3695e-05	0.00171794	4.19589	MYST2//PHF16//PHF20//POLR2B//MAP3K7//KAT2A//PIP5K1A//SMN1//HEY2//SUDS3//MORF4L1//RPRD1B//MED14//RBM8A//RGS14//IKBKE//N4BP1//SKIL//AFF2//PHF12//TAF5L//SUPT7L//INTS2//STK38//TBX18//MSL1//PSMA4//KPNA5//PPARA//PRKACA//PSMA5//UBE2D2//ATM//NCOA3//RFC5//SF3A1//STAG2//FMR1//NUP214//ANAPC7//RORA//RRM2B//POLA1//RBMX//ELAVL1//CCNE2//CCRN4L//CDKN2AIP//XPC//ERCC4//KPNB1//EGR1//DIS3//TERF2IP//RAD50//TRIM27//NR…
ssc-miR-146b	GO:0044444	cytoplasmic part	Cellular component	241	5973	532	16040	1.21651	6.53564e-05	0.00171794	4.18471	LYZ//SEC23A//ARF4//ARF1//GALNT10//MAN2A1//MBTPS1//ARFIP1//EXOC1//SHOC2//LCK//ATP5L//MAP1LC3B//EIF4E//DDX6//DCP1A//STS//HPS4//CD164//VPS36//RHOA//SOD1//TP53//ME1//UCP2//HSD17B4//PRKACA//ALDH1L2//LACTB//CHCHD1//HKDC1//GHITM//FRMD6//SPTLC2//TXN2//AGK//TACO1//SLC25A46//TRIT1//RIPK1//TMEM143//USP48//GSTZ1//TMEM126A//FAM162A//GFAP//IRAK1//VCL//UGP2//PSMA4//ARG1//SMAD4//KMO//KPNA5//NPY1R//PGM1//PRDX6//A…
ssc-miR-146b	GO:0005829	cytosol	Cellular component	112	2404	532	16040	1.40468	8.49945e-05	0.00213259	4.07061	CCT2//MAP3K7//UBQLN4//AHR//GFAP//IRAK1//RHOA//VCL//SOD1//UGP2//PSMA4//ARG1//SMAD4//KMO//KPNA5//TP53//ME1//NPY1R//PGM1//PRKACA//PRDX6//A2M//ATP6V1A//PSMA5//ABHD5//UBE2D2//DAB1//EIF4E//ADSS//LNPEP//POU5F1//AKT2//NFATC2//AIMP1//OAZ2//SDCBP//CASK//TCP1//RHOV//IFIT2//NUP214//ANAPC7//SEC23A//UPB1//BUB3//RBM8A//SERPINB8//ATP6V1D//COPZ1//UROC1//RGS4//SMN1//LCK//ARF4//NRP1//ARF1//SMAD5//TMOD1//ELAVL1//EIF…
ssc-miR-146b	GO:0001726	ruffle	Cellular component	11	91	532	16040	3.64455	0.000207009	0.00489882	3.68401	RHOA//ITGA5//WWC2//PIP5K1A//MYO5A//MTMR14//MTM1//CDK6//ABL1//RASA1//ACAP2
ssc-miR-146b	GO:0043228	non-membrane-bounded organelle	Cellular component	154	3599	532	16040	1.29012	0.000221867	0.00489882	3.65391	SMC2//BRD4//LCK//HELLS//BUB3//NDEL1//KIF2C//ATM//TERF2IP//ERCC4//RAD50//TP53//STAG2//POLA1//ASF1B//RUNX2//PAX6//HNRNPK//NCAPG//SBDS//RGS14//KIF2A//EIF4E//DDX6//DCP1A//CDKN2AIP//GFAP//TLK2//VCL//NARF//RFC5//SETD2//RBMX//ATRX//AHR//POLR2B//SMAD4//SELP//PSMA5//DECR1//NFATC2//NCOA3//FOS//STX16//TRIM35//CASK//STK38//CHCHD1//HKDC1//RUFY2//AAAS//SCAMP2//ILF2//SF3A1//FMR1//VPAC1//MCMBP//DPP8//RBM8A//NCOA…
ssc-miR-146b	GO:0043232	intracellular non-membrane-bounded organelle	Cellular component	154	3599	532	16040	1.29012	0.000221867	0.00489882	3.65391	SMC2//BRD4//LCK//HELLS//BUB3//NDEL1//KIF2C//ATM//TERF2IP//ERCC4//RAD50//TP53//STAG2//POLA1//ASF1B//RUNX2//PAX6//HNRNPK//NCAPG//SBDS//RGS14//KIF2A//EIF4E//DDX6//DCP1A//CDKN2AIP//GFAP//TLK2//VCL//NARF//RFC5//SETD2//RBMX//ATRX//AHR//POLR2B//SMAD4//SELP//PSMA5//DECR1//NFATC2//NCOA3//FOS//STX16//TRIM35//CASK//STK38//CHCHD1//HKDC1//RUFY2//AAAS//SCAMP2//ILF2//SF3A1//FMR1//VPAC1//MCMBP//DPP8//RBM8A//NCOA…
[truncated: 3,237 more rows]
