# Supplementary material for: The Porcine MicroRNA Transcriptome Response to Transmissible Gastroenteritis Virus Infection
Source: PLoS One. 2015 Mar 17;10(3):e0120377. doi: 10.1371/journal.pone.0120377 (PMC4363316; doi:10.1371/journal.pone.0120377)
Supplement: S5 Table — (XLS) [file pone.0120377.s007.xls]

## Sheet: Sheet1
#Column "PathwayID" stands for Pathway identifiers used in KEGG
#Column "Definition" stands for the definition of the PathwayID
#Column "OriginalWebSite"stands for The map's website,the nodes with red frame and red symbol are associated with the DE genes, green nodes have no significance
#Column "p-value"
"EASE-score" stands for the enrichment p-value of the PathwayID used EASE method, EASE Score is modified Fisher's exact probability by penalizing (subtract) the count of positive agreement by 1
"Fisher-Pvalue" stands for the enrichment p-value of the PathwayID used Fisher's exact test
"Hypergeometric-Pvalue" stands for the enrichment p-value of the PathwayID used Hypergeometric test
#Column "SelectionCounts" stands for the Count of the DE genes' entities directly associated with the listed PathwayID
#Column "SelectionSize" stands for the total number of the DE genes' entities
#Column "Count" stands for the count of the chosen background population genes' entities associated with the listed PathwayID
#Column "Size" stands for the total number of chosen background population genes' entities
#Column "FDR" stands for the false discovery rate of the PathwayID
#Column "Enrichment_Score" stands for the Enrichment Score value of the PathwayID, it equals "-log10(Pvalue)"
#Column "GENES" stands for the DE genes associated with the PathwayID
miRNA	PathwayID	Definition	OriginalWebSite	Fisher-Pvalue	SelectionCounts	SelectionSize	Count	Size	FDR	Enrichment_Score	Genes
ssc-miR-124a	ssc05160	Hepatitis C - Sus scrofa (pig)	http://www.genome.jp/kegg-bin/show_pathway?ssc05160+397601+100135662+100294676+733578+100302020+100156671+100127355+396611+574062+100156630+100037290+595128+396851+100135665+397276+397363	7.06717e-05	16	280	114	5978	0.018304	4.15075	ARAF//CHUK//CLDN18//CLDN4//CLDN6//EIF3E//IKBKG//IRF1//MAPK12//MAPK14//MAVS//OAS2//PIK3R5//RELA//TP53//TYK2
ssc-miR-124a	ssc04210	Apoptosis - Sus scrofa (pig)	http://www.genome.jp/kegg-bin/show_pathway?ssc04210+100524062+594852+397027+100135662+595129+100127355+100127166+396851+396603+100135665+397276	0.00102855	11	280	79	5978	0.0818352	2.98777	AIFM1//BID//CAPN1//CHUK//FADD//IKBKG//IRAK4//PIK3R5//PPP3CB//RELA//TP53
ssc-miR-124a	ssc04670	Leukocyte transendothelial migration - Sus scrofa (pig)	http://www.genome.jp/kegg-bin/show_pathway?ssc04670+100513412+100294676+733578+100302020+100519699+494460+397108+397019+574062+100156630+494458+396851+100170851	0.00124973	13	280	106	5978	0.0818352	2.90319	ACTN1//CLDN18//CLDN4//CLDN6//CTNND1//CXCL12//GP91-PHOX//ITGB1//MAPK12//MAPK14//MSN//PIK3R5//PTPN11
ssc-miR-124a	ssc05161	Hepatitis B - Sus scrofa (pig)	http://www.genome.jp/kegg-bin/show_pathway?ssc05161+100135662+100515940+100038004+595129+448965+100127355+396617+100037290+100516737+692192+396851+100135665+396665+399541+397276	0.00150843	15	280	135	5978	0.0818352	2.82147	CHUK//DDX3X//EGR2//FADD//HBXIP//IKBKG//MAP3K1//MAVS//NFAT5//PCNA//PIK3R5//RELA//TGFBR1//TLR4//TP53
ssc-miR-124a	ssc04360	Axon guidance - Sus scrofa (pig)	http://www.genome.jp/kegg-bin/show_pathway?ssc04360+100135672+100518378+100517028+397019+100516737+100286859+396603+100627579+100523915+100152598+100512275+100522008+733600	0.00176118	13	280	110	5978	0.0818352	2.7542	EFNB3//EPHA8//EPHB4//ITGB1//NFAT5//NRP1//PPP3CB//RASA1//SEMA3D//SEMA4D//SEMA4F//SEMA6A//UNC5B
ssc-miR-124a	ssc05220	Chronic myeloid leukemia - Sus scrofa (pig)	http://www.genome.jp/kegg-bin/show_pathway?ssc05220+397601+100621690+100135662+100127355+396851+100170851+100135665+396665+397276	0.00193534	9	280	61	5978	0.0818352	2.71324	ARAF//CBLB//CHUK//IKBKG//PIK3R5//PTPN11//RELA//TGFBR1//TP53
ssc-miR-124a	ssc04622	RIG-I-like receptor signaling pathway - Sus scrofa (pig)	http://www.genome.jp/kegg-bin/show_pathway?ssc04622+100135662+100515940+595129+100127355+396617+574062+100156630+100037290+100135665	0.00243387	9	280	63	5978	0.0818352	2.6137	CHUK//DDX3X//FADD//IKBKG//MAP3K1//MAPK12//MAPK14//MAVS//RELA
ssc-miR-124a	ssc00071	Fatty acid metabolism - Sus scrofa (pig)	http://www.genome.jp/kegg-bin/show_pathway?ssc00071+396932+100154810+399527+403326+100134957+397604+397012	0.00261631	7	280	41	5978	0.0818352	2.58231	ACADS//ACADSB//CPT1A//CYP4A24//ECI2//HADH//HADHA
ssc-miR-124a	ssc04380	Osteoclast differentiation - Sus scrofa (pig)	http://www.genome.jp/kegg-bin/show_pathway?ssc04380+100135662+397108+100127355+574062+100156630+396851+396603+100135665+100622609+100125540+396665+100049688+397363	0.00284369	13	280	116	5978	0.0818352	2.54612	CHUK//GP91-PHOX//IKBKG//MAPK12//MAPK14//PIK3R5//PPP3CB//RELA//RELB//SYK//TGFBR1//TNFRSF11B//TYK2
ssc-miR-124a	ssc05142	Chagas disease (American trypanosomiasis) - Sus scrofa (pig)	http://www.genome.jp/kegg-bin/show_pathway?ssc05142+613133+100135662+595129+100127355+100127166+574062+100156630+396851+100135665+100155304+396665+399541	0.0032076	12	280	104	5978	0.0830769	2.49382	ACE//CHUK//FADD//IKBKG//IRAK4//MAPK12//MAPK14//PIK3R5//RELA//SMAD2//TGFBR1//TLR4
ssc-miR-124a	ssc05166	HTLV-I infection - Sus scrofa (pig)	http://www.genome.jp/kegg-bin/show_pathway?ssc05166+100522613+100155743+397379+100135662+100038004+100520319+100127355+733692+396617+100516737+100286859+692192+396851+396603+100135665+100622609+100155304+396665+100157220+397276+100520560	0.00440107	21	280	242	5978	0.0957179	2.35644	ADCY6//ANAPC7//CDC20//CHUK//EGR2//FZD4//IKBKG//IL15RA//MAP3K1//NFAT5//NRP1//PCNA//PIK3R5//PPP3CB//RELA//RELB//SMAD2//TGFBR1//TLN1//TP53//WNT2B
ssc-miR-124a	ssc00650	Butanoate metabolism - Sus scrofa (pig)	http://www.genome.jp/kegg-bin/show_pathway?ssc00650+396932+396929+397604+397012+100152180	0.0044348	5	280	24	5978	0.0957179	2.35313	ACADS//GAD2//HADH//HADHA//L2HGDH
ssc-miR-124a	ssc05212	Pancreatic cancer - Sus scrofa (pig)	http://www.genome.jp/kegg-bin/show_pathway?ssc05212+397601+100135662+100127355+396851+100135665+100155304+396665+397276	0.00522286	8	280	58	5978	0.102232	2.28209	ARAF//CHUK//IKBKG//PIK3R5//RELA//SMAD2//TGFBR1//TP53
ssc-miR-124a	ssc05222	Small cell lung cancer - Sus scrofa (pig)	http://www.genome.jp/kegg-bin/show_pathway?ssc05222+100135662+100153454+100127355+100517053+397019+396851+100135665+397276+100518396	0.00552605	9	280	71	5978	0.102232	2.25759	CHUK//COL4A2//IKBKG//ITGA3//ITGB1//PIK3R5//RELA//TP53//TRAF4
ssc-miR-124a	ssc04070	Phosphatidylinositol signaling system - Sus scrofa (pig)	http://www.genome.jp/kegg-bin/show_pathway?ssc04070+100233232+100524376+100155015+100516892+100524726+396851+100521692+100520446+100525664	0.00606362	9	280	72	5978	0.104698	2.21727	INPP4A//ITPKC//ITPR3//MTM1//OCRL//PIK3R5//PIKFYVE//PIP4K2A//SYNJ1
ssc-miR-124a	ssc04722	Neurotrophin signaling pathway - Sus scrofa (pig)	http://www.genome.jp/kegg-bin/show_pathway?ssc04722+100127166+100514284+396617+574062+100156630+396851+100170851+100511735+100135665+100154922+397276	0.00727629	11	280	101	5978	0.117785	2.13809	IRAK4//KIDINS220//MAP3K1//MAPK12//MAPK14//PIK3R5//PTPN11//RAPGEF1//RELA//SH2B3//TP53
ssc-miR-124a	ssc05162	Measles - Sus scrofa (pig)	http://www.genome.jp/kegg-bin/show_pathway?ssc05162+100523784+100135662+100127166+100037290+494458+595128+396851+100135665+399541+100622156+397276+397363	0.0107288	12	280	121	5978	0.144657	1.96945	ADAR//CHUK//IRAK4//MAVS//MSN//OAS2//PIK3R5//RELA//TLR4//TNFAIP3//TP53//TYK2
ssc-miR-124a	ssc04620	Toll-like receptor signaling pathway - Sus scrofa (pig)	http://www.genome.jp/kegg-bin/show_pathway?ssc04620+397441+100135662+595129+100127355+100127166+574062+100156630+396851+100135665+399541	0.0112183	10	280	93	5978	0.144657	1.95008	CD86//CHUK//FADD//IKBKG//IRAK4//MAPK12//MAPK14//PIK3R5//RELA//TLR4
ssc-miR-124a	ssc04662	B cell receptor signaling pathway - Sus scrofa (pig)	http://www.genome.jp/kegg-bin/show_pathway?ssc04662+100135662+100127355+100516737+100155165+396851+396603+100135665+100125540	0.0113441	8	280	66	5978	0.144657	1.94523	CHUK//IKBKG//NFAT5//PIK3AP1//PIK3R5//PPP3CB//RELA//SYK
ssc-miR-124a	ssc04144	Endocytosis - Sus scrofa (pig)	http://www.genome.jp/kegg-bin/show_pathway?ssc04144+100627914+100524443+100625238+404693+100621690+100153403+100125967+595117+100144535+100157660+100522530+100155304+397062+396665+100513172+100152918	0.0120347	16	280	184	5978	0.144657	1.91956	ACAP2//ACAP3//AGAP3//CAV1//CBLB//EEA1//LDLRAP1//RAB11A//RAB22A//SH3GL3//SH3KBP1//SMAD2//TFRC//TGFBR1//VPS36//VPS37B
ssc-miR-124a	ssc00562	Inositol phosphate metabolism - Sus scrofa (pig)	http://www.genome.jp/kegg-bin/show_pathway?ssc00562+100233232+100524376+100516892+100524726+100521692+100520446+100525664	0.0122875	7	280	54	5978	0.144657	1.91054	INPP4A//ITPKC//MTM1//OCRL//PIKFYVE//PIP4K2A//SYNJ1
ssc-miR-124a	ssc04370	VEGF signaling pathway - Sus scrofa (pig)	http://www.genome.jp/kegg-bin/show_pathway?ssc04370+574062+100156630+100233192+100516737+396851+396603+100626023	0.0122875	7	280	54	5978	0.144657	1.91054	MAPK12//MAPK14//MAPKAPK3//NFAT5//PIK3R5//PPP3CB//SPHK2
ssc-miR-124a	ssc00270	Cysteine and methionine metabolism - Sus scrofa (pig)	http://www.genome.jp/kegg-bin/show_pathway?ssc00270+100626434+397371+100302109+100156922+397300	0.0135732	5	280	31	5978	0.152846	1.86732	ADI1//BHMT//DNMT3B//MAT1A//MTR
ssc-miR-124a	ssc04621	NOD-like receptor signaling pathway - Sus scrofa (pig)	http://www.genome.jp/kegg-bin/show_pathway?ssc04621+100135662+100127355+574062+100156630+100135665+100622156	0.0157717	6	280	44	5978	0.164292	1.80212	CHUK//IKBKG//MAPK12//MAPK14//RELA//TNFAIP3
ssc-miR-124a	ssc05145	Toxoplasmosis - Sus scrofa (pig)	http://www.genome.jp/kegg-bin/show_pathway?ssc05145+100135662+100127355+100127166+397019+574062+100156630+396851+100135665+399541+397363	0.0158583	10	280	98	5978	0.164292	1.79975	CHUK//IKBKG//IRAK4//ITGB1//MAPK12//MAPK14//PIK3R5//RELA//TLR4//TYK2
ssc-miR-124a	ssc04064	NF-kappa B signaling pathway - Sus scrofa (pig)	http://www.genome.jp/kegg-bin/show_pathway?ssc04064+100135662+494460+100127355+100127166+100135665+100622609+100125540+399541+100622156	0.0173176	9	280	85	5978	0.17251	1.76151	CHUK//CXCL12//IKBKG//IRAK4//RELA//RELB//SYK//TLR4//TNFAIP3
ssc-miR-124a	ssc05205	Proteoglycans in cancer - Sus scrofa (pig)	http://www.genome.jp/kegg-bin/show_pathway?ssc05205+397601+404693+100621690+100520319+100157656+397019+100155015+574062+100156630+494458+396851+100170851+100519770+399541+397276+100520560	0.0191272	16	280	194	5978	0.178042	1.71835	ARAF//CAV1//CBLB//FZD4//IQGAP1//ITGB1//ITPR3//MAPK12//MAPK14//MSN//PIK3R5//PTPN11//SDC1//TLR4//TP53//WNT2B
ssc-miR-124a	ssc04514	Cell adhesion molecules (CAMs) - Sus scrofa (pig)	http://www.genome.jp/kegg-bin/show_pathway?ssc04514+397441+100294676+733578+100302020+397019+100156504+100156236+100521700+100520970+100519770+397508+397328	0.0192477	12	280	131	5978	0.178042	1.71562	CD86//CLDN18//CLDN4//CLDN6//ITGB1//NEO1//NLGN3//NLGN4X//NRCAM//SDC1//SELE//VCAN
ssc-miR-124a	ssc05221	Acute myeloid leukemia - Sus scrofa (pig)	http://www.genome.jp/kegg-bin/show_pathway?ssc05221+397601+100135662+100127355+396851+100157844+100135665	0.0234822	6	280	48	5978	0.199338	1.62926	ARAF//CHUK//IKBKG//PIK3R5//PIM1//RELA
ssc-miR-124a	ssc00052	Galactose metabolism - Sus scrofa (pig)	http://www.genome.jp/kegg-bin/show_pathway?ssc00052+100511655+100152312+100513637+397566	0.023859	4	280	24	5978	0.199338	1.62235	B4GALT1//GALK2//GANC//PGM1
ssc-miR-124a	ssc00512	Mucin type O-Glycan biosynthesis - Sus scrofa (pig)	http://www.genome.jp/kegg-bin/show_pathway?ssc00512+100511419+100157572+100518180+445537	0.023859	4	280	24	5978	0.199338	1.62235	GALNT10//GALNTL2//GCNT4//ST3GAL1
ssc-miR-124a	ssc05215	Prostate cancer - Sus scrofa (pig)	http://www.genome.jp/kegg-bin/show_pathway?ssc05215+397582+397601+100135662+397077+100127355+396851+100135665+397276	0.0249714	8	280	76	5978	0.202113	1.60256	AR//ARAF//CHUK//FOXO1//IKBKG//PIK3R5//RELA//TP53
ssc-miR-124a	ssc05200	Pathways in cancer - Sus scrofa (pig)	http://www.genome.jp/kegg-bin/show_pathway?ssc05200+397582+397601+594852+100621690+100135662+100153454+595129+397077+100520319+100127355+100517053+397019+100156184+396851+100135665+100155304+100622459+396665+397276+100518396+100520560	0.0262214	21	280	286	5978	0.205075	1.58135	AR//ARAF//BID//CBLB//CHUK//COL4A2//FADD//FOXO1//FZD4//IKBKG//ITGA3//ITGB1//NCOA4//PIK3R5//RELA//SMAD2//STK36//TGFBR1//TP53//TRAF4//WNT2B
ssc-miR-124a	ssc04920	Adipocytokine signaling pathway - Sus scrofa (pig)	http://www.genome.jp/kegg-bin/show_pathway?ssc04920+100135662+399527+100127355+396836+100170851+100135665+396754	0.026921	7	280	63	5978	0.205075	1.56991	CHUK//CPT1A//IKBKG//LEPR//PTPN11//RELA//SLC2A4
ssc-miR-124a	ssc00600	Sphingolipid metabolism - Sus scrofa (pig)	http://www.genome.jp/kegg-bin/show_pathway?ssc00600+100517222+100525187+100626032+100626023+100158010	0.0277512	5	280	37	5978	0.205359	1.55672	B4GALT6//SGPL1//SGPP1//SPHK2//SPTLC2
ssc-miR-124a	ssc00670	One carbon pool by folate - Sus scrofa (pig)	http://www.genome.jp/kegg-bin/show_pathway?ssc00670+100151976+414382+397300	0.0304335	3	280	15	5978	0.215225	1.51665	ALDH1L2//MTHFD1//MTR
ssc-miR-124a	ssc04330	Notch signaling pathway - Sus scrofa (pig)	http://www.genome.jp/kegg-bin/show_pathway?ssc04330+100152163+100517143+100156773+100520231+100518262	0.0307754	5	280	38	5978	0.215225	1.5118	DLL4//DTX4//JAG1//MAML1//RBPJ
ssc-miR-124a	ssc05169	Epstein-Barr virus infection - Sus scrofa (pig)	http://www.genome.jp/kegg-bin/show_pathway?ssc05169+100511702+100135662+100127355+574062+100156630+396851+397001+100518262+100135665+100622609+100125540+100622156+397276+397363	0.0315774	14	280	173	5978	0.215225	1.50062	CD38//CHUK//IKBKG//MAPK12//MAPK14//PIK3R5//POLR2B//RBPJ//RELA//RELB//SYK//TNFAIP3//TP53//TYK2
ssc-miR-124a	ssc04660	T cell receptor signaling pathway - Sus scrofa (pig)	http://www.genome.jp/kegg-bin/show_pathway?ssc04660+100621690+100135662+100127355+574062+100156630+100516737+396851+396603+100135665	0.041472	9	280	99	5978	0.27428	1.38224	CBLB//CHUK//IKBKG//MAPK12//MAPK14//NFAT5//PIK3R5//PPP3CB//RELA
ssc-miR-124a	ssc04114	Oocyte meiosis - Sus scrofa (pig)	http://www.genome.jp/kegg-bin/show_pathway?ssc04114+100522613+100155743+397582+397379+100155015+574062+100134967+396603+100515304	0.0437868	9	280	100	5978	0.27428	1.35866	ADCY6//ANAPC7//AR//CDC20//ITPR3//MAPK12//PPP2R5D//PPP3CB//STAG3
ssc-miR-124a	ssc05133	Pertussis - Sus scrofa (pig)	http://www.genome.jp/kegg-bin/show_pathway?ssc05133+100127166+396611+397019+574062+100156630+100135665+399541	0.0443523	7	280	70	5978	0.27428	1.35308	IRAK4//IRF1//ITGB1//MAPK12//MAPK14//RELA//TLR4
ssc-miR-124a	ssc00640	Propanoate metabolism - Sus scrofa (pig)	http://www.genome.jp/kegg-bin/show_pathway?ssc00640+100153866+397012+100158147+397026	0.0444778	4	280	29	5978	0.27428	1.35186	ACSS2//HADHA//PCCB//SUCLG2
ssc-miR-146b	ssc04350	TGF-beta signaling pathway - Sus scrofa (pig)	http://www.genome.jp/kegg-bin/show_pathway?ssc04350+100154297+100169652+100127483+100144508+396849+397142+100621443+396665+492313	0.00217602	9	240	72	5978	0.349216	2.66234	AMHR2//BMPR1A//BMPR2//ID4//RHOA//SMAD4//SMURF1//TGFBR1//THBS1
ssc-miR-146b	ssc04520	Adherens junction - Sus scrofa (pig)	http://www.genome.jp/kegg-bin/show_pathway?ssc04520+396755+100135663+100514741+100511657+396849+397142+396665+396974	0.00418517	8	240	65	5978	0.349216	2.37829	INSR//MAP3K7//MLLT4//NLK//RHOA//SMAD4//TGFBR1//VCL
ssc-miR-146b	ssc05414	Dilated cardiomyopathy - Sus scrofa (pig)	http://www.genome.jp/kegg-bin/show_pathway?ssc05414+100517503+100155970+100511102+397483+100521477+100155091+397285+100037276+397652	0.00620563	9	240	84	5978	0.349216	2.20721	ADCY2//ADCY5//CACNA1D//ITGA2//ITGA4//ITGA5//ITGAV//ITGB6//PRKACA
ssc-miR-146b	ssc04064	NF-kappa B signaling pathway - Sus scrofa (pig)	http://www.genome.jp/kegg-bin/show_pathway?ssc04064+100101922+397231+494460+396606+100233188+100135663+100524751+399541+100622156	0.00670439	9	240	85	5978	0.349216	2.17364	ATM//CD40LG//CXCL12//IRAK1//LCK//MAP3K7//RIPK1//TLR4//TNFAIP3
ssc-miR-146b	ssc05166	HTLV-I infection - Sus scrofa (pig)	http://www.genome.jp/kegg-bin/show_pathway?ssc05166+100517503+100155970+100155743+100101922+100156053+494013+100144486+100518649+100524215+100233188+100134969+100286859+397652+100157996+397142+396665+397276+397010	0.00816392	18	240	242	5978	0.349216	2.0881	ADCY2//ADCY5//ANAPC7//ATM//BUB3//CD3G//FOS//JAK3//KAT2A//LCK//NFATC2//NRP1//PRKACA//SLA//SMAD4//TGFBR1//TP53//VDAC1
ssc-miR-146b	ssc04145	Phagosome - Sus scrofa (pig)	http://www.genome.jp/kegg-bin/show_pathway?ssc04145+445531+100156681+100144539+397483+100155091+397285+100154598+100521692+100157996+397062+492313+399541	0.00865362	12	240	137	5978	0.349216	2.0628	ATP6V1A//ATP6V1D//FCAR//ITGA2//ITGA5//ITGAV//LAMP2//PIKFYVE//SLA//TFRC//THBS1//TLR4
ssc-miR-146b	ssc05340	Primary immunodeficiency - Sus scrofa (pig)	http://www.genome.jp/kegg-bin/show_pathway?ssc05340+404704+397231+100233188+100522631+100517711	0.0107331	5	240	34	5978	0.349216	1.96927	CD4//CD40LG//LCK//PTPRC//RFX5
ssc-miR-146b	ssc00052	Galactose metabolism - Sus scrofa (pig)	http://www.genome.jp/kegg-bin/show_pathway?ssc00052+100152312+100153520+397566+397040	0.0142902	4	240	24	5978	0.349216	1.84496	GALK2//HKDC1//PGM1//UGP2
ssc-miR-146b	ssc04144	Endocytosis - Sus scrofa (pig)	http://www.genome.jp/kegg-bin/show_pathway?ssc04144+100627914+100125375+100518076+397114+100624272+100524645+396849+100519354+100513326+100621443+100516729+397062+396665+100513172	0.0155786	14	240	184	5978	0.349216	1.80747	ACAP2//CAV2//EPS15//GRK7//PIP5K1A//RAB11FIP4//RHOA//RUFY1//SMAP1//SMURF1//STAMBP//TFRC//TGFBR1//VPS36
ssc-miR-146b	ssc04660	T cell receptor signaling pathway - Sus scrofa (pig)	http://www.genome.jp/kegg-bin/show_pathway?ssc04660+494013+404704+397231+100144486+100233188+100135663+100134969+100522631+396849	0.017391	9	240	99	5978	0.349216	1.75968	CD3G//CD4//CD40LG//FOS//LCK//MAP3K7//NFATC2//PTPRC//RHOA
ssc-miR-146b	ssc04640	Hematopoietic cell lineage - Sus scrofa (pig)	http://www.genome.jp/kegg-bin/show_pathway?ssc04640+100124526+494013+404704+397483+100521477+100155091+100511536+397062	0.0176698	8	240	83	5978	0.349216	1.75277	CD1D//CD3G//CD4//ITGA2//ITGA4//ITGA5//MME//TFRC
ssc-miR-146b	ssc05412	Arrhythmogenic right ventricular cardiomyopathy (ARVC) - Sus scrofa (pig)	http://www.genome.jp/kegg-bin/show_pathway?ssc05412+100511102+100623651+397483+100521477+100155091+397285+100037276	0.0185719	7	240	68	5978	0.349216	1.73114	CACNA1D//DSC2//ITGA2//ITGA4//ITGA5//ITGAV//ITGB6
ssc-miR-146b	ssc00561	Glycerolipid metabolism - Sus scrofa (pig)	http://www.genome.jp/kegg-bin/show_pathway?ssc00561+100233170+100156632+733685+100233182+100217396+100170845	0.0186238	6	240	53	5978	0.349216	1.72993	AGK//AGPAT4//ALDH2//GK//LCLAT1//LPIN1
ssc-miR-146b	ssc05323	Rheumatoid arthritis - Sus scrofa (pig)	http://www.genome.jp/kegg-bin/show_pathway?ssc05323+445531+100156681+553951+494460+100144486+449530+100157996+399541	0.0188766	8	240	84	5978	0.349216	1.72408	ATP6V1A//ATP6V1D//CCL20//CXCL12//FOS//IL17A//SLA//TLR4
ssc-miR-146b	ssc04062	Chemokine signaling pathway - Sus scrofa (pig)	http://www.genome.jp/kegg-bin/show_pathway?ssc04062+100517503+100155970+553951+448799+100169744+494460+414904+396594+397114+100518649+397652+396849	0.0256161	12	240	159	5978	0.442305	1.59149	ADCY2//ADCY5//CCL20//CCL25//CXCL11//CXCL12//CXCL2//CXCL2//GRK7//JAK3//PRKACA//RHOA
ssc-miR-146b	ssc04110	Cell cycle - Sus scrofa (pig)	http://www.genome.jp/kegg-bin/show_pathway?ssc04110+100524544+100155743+100101922+100156053+100512048+100518921+397142+100154944+397276	0.0303995	9	240	109	5978	0.492091	1.51713	ABL1//ANAPC7//ATM//BUB3//CCNE2//CDK6//SMAD4//STAG2//TP53
ssc-miR-146b	ssc04672	Intestinal immune network for IgA production - Sus scrofa (pig)	http://www.genome.jp/kegg-bin/show_pathway?ssc04672+448799+397231+494460+100521477+100157996	0.0330569	5	240	45	5978	0.503631	1.48074	CCL25//CD40LG//CXCL12//ITGA4//SLA
ssc-miR-146b	ssc04115	p53 signaling pathway - Sus scrofa (pig)	http://www.genome.jp/kegg-bin/show_pathway?ssc04115+100101922+100512048+100518921+100157205+492313+397276	0.0370948	6	240	62	5978	0.50566	1.43069	ATM//CCNE2//CDK6//RRM2B//THBS1//TP53
ssc-miR-146b	ssc05140	Leishmaniasis - Sus scrofa (pig)	http://www.genome.jp/kegg-bin/show_pathway?ssc05140+100144486+396606+100521477+100135663+100157996+399541	0.0370948	6	240	62	5978	0.50566	1.43069	FOS//IRAK1//ITGA4//MAP3K7//SLA//TLR4
ssc-miR-155-5p	ssc04145	Phagosome - Sus scrofa (pig)	http://www.genome.jp/kegg-bin/show_pathway?ssc04145+100521494+100154379+100038025+396926+100153403+100144539+397108+100154598+396724+100523862+100627149+397503+492313+399541	0.000834366	14	233	137	5978	0.216101	3.07864	ATP6V0D2//ATP6V1G1//CLEC7A//CTSL1//EEA1//FCAR//GP91-PHOX//LAMP2//OLR1//RAB5C//RAC1//SFTPA1//THBS1//TLR4
ssc-miR-155-5p	ssc04350	TGF-beta signaling pathway - Sus scrofa (pig)	http://www.genome.jp/kegg-bin/show_pathway?ssc04350+100127483+397445+100127158+397016+100521305+100153584+396665+492313+397086	0.00177493	9	233	72	5978	0.229853	2.75082	BMPR2//ROCK2//RPS6KB1//SMAD1//SMAD7//SMAD9//TGFBR1//THBS1//TNF
ssc-miR-155-5p	ssc03018	RNA degradation - Sus scrofa (pig)	http://www.genome.jp/kegg-bin/show_pathway?ssc03018+100048957+100516183+100512848+100623102+100521470+100511347+100518521+100515927	0.00349406	8	233	65	5978	0.301654	2.45667	BTG3//CNOT6//CNOT6L//DCP1A//DIS3//EXOSC7//SKIV2L2//XRN1
ssc-miR-155-5p	ssc04380	Osteoclast differentiation - Sus scrofa (pig)	http://www.genome.jp/kegg-bin/show_pathway?ssc04380+396913+100144486+791125+397108+100627149+100135665+414912+404277+396665+397086+397363	0.00529693	11	233	116	5978	0.342976	2.27598	C-JUN//FOS//FYN//GP91-PHOX//RAC1//RELA//SPI1//TEC//TGFBR1//TNF//TYK2
ssc-miR-155-5p	ssc04710	Circadian rhythm - Sus scrofa (pig)	http://www.genome.jp/kegg-bin/show_pathway?ssc04710+100626912+100157842+100154609+100156637	0.0149283	4	233	25	5978	0.505047	1.82599	BHLHE41//BTRC//PER2//RORA
ssc-miR-155-5p	ssc05323	Rheumatoid arthritis - Sus scrofa (pig)	http://www.genome.jp/kegg-bin/show_pathway?ssc05323+100521494+100154379+396913+397286+396926+100144486+399541+397086	0.0160622	8	233	84	5978	0.505047	1.7942	ATP6V0D2//ATP6V1G1//C-JUN//CTLA4//CTSL1//FOS//TLR4//TNF
ssc-miR-155-5p	ssc05133	Pertussis - Sus scrofa (pig)	http://www.genome.jp/kegg-bin/show_pathway?ssc05133+396913+497233+100144486+100135665+397503+399541+397086	0.018565	7	233	70	5978	0.505047	1.73131	C-JUN//CFL2//FOS//RELA//SFTPA1//TLR4//TNF
ssc-miR-155-5p	ssc00250	Alanine, aspartate and glutamate metabolism - Sus scrofa (pig)	http://www.genome.jp/kegg-bin/show_pathway?ssc00250+100142661+100037287+396929+396944	0.0194941	4	233	27	5978	0.505047	1.7101	ASPA//DDO//GAD2//GLUL
ssc-miR-155-5p	ssc04664	Fc epsilon RI signaling pathway - Sus scrofa (pig)	http://www.genome.jp/kegg-bin/show_pathway?ssc04664+791125+396721+397166+100627149+397086+100151826	0.0209589	6	233	56	5978	0.505047	1.67863	FYN//IL13//MS4A2//RAC1//TNF//VAV3
ssc-miR-155-5p	ssc05168	Herpes simplex infection - Sus scrofa (pig)	http://www.genome.jp/kegg-bin/show_pathway?ssc05168+396913+100522293+100513348+100144486+100514768+100154609+397378+100135665+654327+768117+397086+397363	0.025883	12	233	164	5978	0.505047	1.58698	C-JUN//CFP//EIF2AK3//FOS//HCFC2//PER2//PPP1CB//RELA//SRSF1//SRSF2//TNF//TYK2
ssc-miR-155-5p	ssc04360	Axon guidance - Sus scrofa (pig)	http://www.genome.jp/kegg-bin/show_pathway?ssc04360+497233+791125+100286859+100519487+100627149+397445+100523915+100524100+733600	0.02712	9	233	110	5978	0.505047	1.56671	CFL2//FYN//NRP1//PLXNC1//RAC1//ROCK2//SEMA3D//SEMA3E//UNC5B
ssc-miR-155-5p	ssc05132	Salmonella infection - Sus scrofa (pig)	http://www.genome.jp/kegg-bin/show_pathway?ssc05132+100174965+396913+100144486+100627149+100135665+397445+399541	0.0278595	7	233	76	5978	0.505047	1.55503	ARPC5//C-JUN//FOS//RAC1//RELA//ROCK2//TLR4
ssc-miR-155-5p	ssc04620	Toll-like receptor signaling pathway - Sus scrofa (pig)	http://www.genome.jp/kegg-bin/show_pathway?ssc04620+396913+494019+100135681+100144486+100627149+100135665+399541+397086	0.0278966	8	233	93	5978	0.505047	1.55445	C-JUN//CXCL10//CXCL9//FOS//RAC1//RELA//TLR4//TNF
ssc-miR-155-5p	ssc00020	Citrate cycle (TCA cycle) - Sus scrofa (pig)	http://www.genome.jp/kegg-bin/show_pathway?ssc00020+397054+100157242+403165+100048954	0.0309809	4	233	31	5978	0.505047	1.50891	DLAT//IDH3A//PCK2//SDHD
ssc-miR-155-5p	ssc04510	Focal adhesion - Sus scrofa (pig)	http://www.genome.jp/kegg-bin/show_pathway?ssc04510+396913+100125375+791125+100521477+100512676+396707+397378+100627149+397445+492313+100151826+100037300	0.0317242	12	233	169	5978	0.505047	1.49861	C-JUN//CAV2//FYN//ITGA4//ITGA8//LAMB1//PPP1CB//RAC1//ROCK2//THBS1//VAV3//XIAP
ssc-miR-155-5p	ssc05140	Leishmaniasis - Sus scrofa (pig)	http://www.genome.jp/kegg-bin/show_pathway?ssc05140+396913+100144486+100521477+100135665+399541+397086	0.0327713	6	233	62	5978	0.505047	1.48451	C-JUN//FOS//ITGA4//RELA//TLR4//TNF
ssc-miR-155-5p	ssc05221	Acute myeloid leukemia - Sus scrofa (pig)	http://www.genome.jp/kegg-bin/show_pathway?ssc05221+396810+100170126+100135665+100127158+414912	0.0377899	5	233	48	5978	0.505047	1.42262	KIT//LEF1//RELA//RPS6KB1//SPI1
ssc-miR-155-5p	ssc04660	T cell receptor signaling pathway - Sus scrofa (pig)	http://www.genome.jp/kegg-bin/show_pathway?ssc04660+396913+397286+100144486+791125+100135665+404277+397086+100151826	0.038521	8	233	99	5978	0.505047	1.4143	C-JUN//CTLA4//FOS//FYN//RELA//TEC//TNF//VAV3
ssc-miR-155-5p	ssc05205	Proteoglycans in cancer - Sus scrofa (pig)	http://www.genome.jp/kegg-bin/show_pathway?ssc05205+100154687+100125375+396926+100511026+100157656+397378+100627149+494457+397445+100127158+492313+399541+397086	0.0389998	13	233	194	5978	0.505047	1.40894	ANK3//CAV2//CTSL1//GAB1//IQGAP1//PPP1CB//RAC1//RDX//ROCK2//RPS6KB1//THBS1//TLR4//TNF
ssc-miR-155-5p	ssc04662	B cell receptor signaling pathway - Sus scrofa (pig)	http://www.genome.jp/kegg-bin/show_pathway?ssc04662+396913+100144486+100627149+100511446+100135665+100151826	0.0426592	6	233	66	5978	0.52613	1.36999	C-JUN//FOS//RAC1//RASGRP3//RELA//VAV3
ssc-miR-155-5p	ssc04810	Regulation of actin cytoskeleton - Sus scrofa (pig)	http://www.genome.jp/kegg-bin/show_pathway?ssc04810+100174965+397277+497233+100521609+100157656+100521477+100512676+397378+100627149+494457+397445+100151826	0.0478062	12	233	180	5978	0.554273	1.32052	ARPC5//B2R//CFL2//F2R//IQGAP1//ITGA4//ITGA8//PPP1CB//RAC1//RDX//ROCK2//VAV3
ssc-miR-155-5p	ssc05142	Chagas disease (American trypanosomiasis) - Sus scrofa (pig)	http://www.genome.jp/kegg-bin/show_pathway?ssc05142+397277+396913+100144486+100049657+100135665+396665+399541+397086	0.0492212	8	233	104	5978	0.554273	1.30785	B2R//C-JUN//FOS//GNAS//RELA//TGFBR1//TLR4//TNF
ssc-miR-195	ssc04722	Neurotrophin signaling pathway - Sus scrofa (pig)	http://www.genome.jp/kegg-bin/show_pathway?ssc04722+100524544+100155466+397495+396913+780428+100101471+396606+100127166+414852+100513491+100156630+396609+751869+100155716+780411+100170851+396849+100522174	0.00015783	18	413	101	5978	0.040878	3.80181	ABL1//ARHGDIB//BDNF//C-JUN//CDC42//IKBKB//IRAK1//IRAK4//MAGED1//MAP3K3//MAPK14//MAPK9//NFKB1//PRDM4//PSEN1//PTPN11//RHOA//RPS6KA3
ssc-miR-195	ssc04144	Endocytosis - Sus scrofa (pig)	http://www.genome.jp/kegg-bin/show_pathway?ssc04144+100627914+100625238+100520250+100620457+100513395+100125375+100621690+780428+100153403+100521609+100127133+100152937+397311+100521362+595117+396849+100135037+100155304+100521305+100513326+100621443+397062+396665+100513172+100152918+100627841	0.000333352	26	413	184	5978	0.0431691	3.4771	ACAP2//AGAP3//AP2A1//AP2B1//ARFGAP2//CAV2//CBLB//CDC42//EEA1//F2R//FGFR4//GRK5//KDR//PIP5K1C//RAB11A//RHOA//SLA-6//SMAD2//SMAD7//SMAP1//SMURF1//TFRC//TGFBR1//VPS36//VPS37B//VPS4A
ssc-miR-195	ssc04330	Notch signaling pathway - Sus scrofa (pig)	http://www.genome.jp/kegg-bin/show_pathway?ssc04330+100620481+100152163+100517143+100621038+100520231+100156098+100522019+780411+100518262	0.000883535	9	413	38	5978	0.0762785	3.05378	DLL1//DLL4//DTX4//DVL3//MAML1//NCSTN//NUMB//PSEN1//RBPJ
ssc-miR-195	ssc05169	Epstein-Barr virus infection - Sus scrofa (pig)	http://www.genome.jp/kegg-bin/show_pathway?ssc05169+396913+100511702+397395+396723+100101471+100525654+396606+100520402+100156630+396609+751869+100155564+397001+100523894+100512454+100627568+397655+100518262+100524751+100329128+100135037+100622156+100190899	0.00169262	23	413	173	5978	0.0799802	2.77144	C-JUN//CD38//CD40//DDX58//IKBKB//IL10RA//IRAK1//MAP3K14//MAPK14//MAPK9//NFKB1//NUP214//POLR2B//POLR3E//PSMC3//PSMD2//RAN//RBPJ//RIPK1//SKP2//SLA-6//TNFAIP3//USP7
ssc-miR-195	ssc04142	Lysosome - Sus scrofa (pig)	http://www.genome.jp/kegg-bin/show_pathway?ssc04142+100157709+100514713+100511918+100155017+100153862+397472+100152548+100156917+100525777+397214+100154477+100154117+100516866+397410+100144537+414407	0.00170481	16	413	103	5978	0.0799802	2.76832	AP1B1//AP1G1//AP1M1//AP3M1//AP3S2//ATP6V1H//CD164//GALC//GGA3//IGF2R//LGMN//M6PR//MFSD8//NPC2//PPT2//SCARB2
ssc-miR-195	ssc04064	NF-kappa B signaling pathway - Sus scrofa (pig)	http://www.genome.jp/kegg-bin/show_pathway?ssc04064+100627308+397395+396723+100101471+396606+100127166+100520402+751869+100524751+100517796+100622156+397020+100533196+396925	0.00185282	14	413	85	5978	0.0799802	2.73217	BTK//CD40//DDX58//IKBKB//IRAK1//IRAK4//MAP3K14//NFKB1//RIPK1//TAB3//TNFAIP3//TNFRSF1A//UBE2I//VCAM1
ssc-miR-195	ssc04660	T cell receptor signaling pathway - Sus scrofa (pig)	http://www.genome.jp/kegg-bin/show_pathway?ssc04660+396913+100621690+396661+404704+780428+100144492+733597+100101471+100520402+100156630+100134969+751869+396849+100151931+100151826	0.00302032	15	413	99	5978	0.0976618	2.51995	C-JUN//CBLB//CD3D//CD4//CDC42//CDK4//ICOS//IKBKB//MAP3K14//MAPK14//NFATC2//NFKB1//RHOA//VAV2//VAV3
ssc-miR-195	ssc04115	p53 signaling pathway - Sus scrofa (pig)	http://www.genome.jp/kegg-bin/show_pathway?ssc04115+100513283+780426+100144492+100518921+100511709+100511341+396826+100152997+100157205+100155836+100620912	0.00307098	11	413	62	5978	0.0976618	2.51272	APAF1//CCND3//CDK4//CDK6//CHEK1//EI24//FAS//GADD45G//RRM2B//SERPINB5//STEAP3
ssc-miR-195	ssc00562	Inositol phosphate metabolism - Sus scrofa (pig)	http://www.genome.jp/kegg-bin/show_pathway?ssc00562+100512110+100152243+100156818+100512551+100521692+100521362+100157641+100627099+100525664+100157582	0.00339366	10	413	54	5978	0.0976618	2.46933	INPP5B//MINPP1//PI4K2A//PIK3C2B//PIKFYVE//PIP5K1C//PLCB2//PLCD1//SYNJ1//TPI1
ssc-miR-195	ssc05166	HTLV-I infection - Sus scrofa (pig)	http://www.genome.jp/kegg-bin/show_pathway?ssc05166+100155743+396913+100519184+780426+396661+397395+100144492+100511709+100621038+100520319+100101471+100511913+100520402+100513491+396609+100152439+100134969+751869+100286859+397655+100135037+397404+100155304+396665+397020+396925+100327037	0.00853794	27	413	242	5978	0.221133	2.06865	ANAPC7//C-JUN//CANX//CCND3//CD3D//CD40//CDK4//CHEK1//DVL3//FZD4//IKBKB//KAT5//MAP3K14//MAP3K3//MAPK9//MYB//NFATC2//NFKB1//NRP1//RAN//SLA-6//SLC2A1//SMAD2//TGFBR1//TNFRSF1A//VCAM1//WNT4
ssc-miR-195	ssc05142	Chagas disease (American trypanosomiasis) - Sus scrofa (pig)	http://www.genome.jp/kegg-bin/show_pathway?ssc05142+396913+396661+396826+100101471+396606+100127166+100156630+396609+751869+100157641+397088+100155304+396665+397020	0.0117009	14	413	104	5978	0.275504	1.93178	C-JUN//CD3D//FAS//IKBKB//IRAK1//IRAK4//MAPK14//MAPK9//NFKB1//PLCB2//PPP2R1A//SMAD2//TGFBR1//TNFRSF1A
ssc-miR-195	ssc05200	Pathways in cancer - Sus scrofa (pig)	http://www.genome.jp/kegg-bin/show_pathway?ssc05200+100524544+396653+100157974+396913+100621690+780428+100144492+100518921+100512186+100155578+100621038+100153461+396826+397077+100520319+100101471+397483+397019+396609+100512158+751869+100627504+396849+100329128+397404+100155304+100515110+396665+397157+100327037	0.013338	30	413	286	5978	0.287878	1.87491	ABL1//ARNT//BCR//C-JUN//CBLB//CDC42//CDK4//CDK6//CUL2//DAPK2//DVL3//EGLN1//FAS//FOXO1//FZD4//IKBKB//ITGA2//ITGB1//MAPK9//MSH3//NFKB1//PTCH1//RHOA//SKP2//SLC2A1//SMAD2//SMO//TGFBR1//VEGFA//WNT4
ssc-miR-195	ssc05212	Pancreatic cancer - Sus scrofa (pig)	http://www.genome.jp/kegg-bin/show_pathway?ssc05212+780428+100144492+100518921+100101471+396609+751869+100155304+396665+397157	0.0169669	9	413	58	5978	0.338032	1.7704	CDC42//CDK4//CDK6//IKBKB//MAPK9//NFKB1//SMAD2//TGFBR1//VEGFA
ssc-miR-195	ssc00512	Mucin type O-Glycan biosynthesis - Sus scrofa (pig)	http://www.genome.jp/kegg-bin/show_pathway?ssc00512+100522653+100511419+100515515+100158205+100518180	0.0218593	5	413	24	5978	0.355477	1.66037	B4GALT5//GALNT10//GALNT11//GALNT7//GCNT4
ssc-miR-195	ssc05220	Chronic myeloid leukemia - Sus scrofa (pig)	http://www.genome.jp/kegg-bin/show_pathway?ssc05220+100524544+100157974+100621690+100144492+100518921+100101471+751869+100170851+396665	0.0230398	9	413	61	5978	0.355477	1.63752	ABL1//BCR//CBLB//CDK4//CDK6//IKBKB//NFKB1//PTPN11//TGFBR1
ssc-miR-195	ssc04961	Endocrine and other factor-regulated calcium reabsorption - Sus scrofa (pig)	http://www.genome.jp/kegg-bin/show_pathway?ssc04961+100520250+100620457+397245+100153645+100519728+100157641+595117	0.0234421	7	413	42	5978	0.355477	1.63	AP2A1//AP2B1//ATP1B4//CALB1//KL//PLCB2//RAB11A
ssc-miR-195	ssc04350	TGF-beta signaling pathway - Sus scrofa (pig)	http://www.genome.jp/kegg-bin/show_pathway?ssc04350+100155536+100169652+396691+397088+396849+100127158+100155304+100521305+100621443+396665	0.0251691	10	413	72	5978	0.355477	1.59913	BMP6//BMPR1A//BMPR1B//PPP2R1A//RHOA//RPS6KB1//SMAD2//SMAD7//SMURF1//TGFBR1
ssc-miR-195	ssc05340	Primary immunodeficiency - Sus scrofa (pig)	http://www.genome.jp/kegg-bin/show_pathway?ssc05340+100627308+396661+404704+397395+733597+100154923	0.0270097	6	413	34	5978	0.355477	1.56848	BTK//CD3D//CD4//CD40//ICOS//ORAI1
ssc-miR-195	ssc04622	RIG-I-like receptor signaling pathway - Sus scrofa (pig)	http://www.genome.jp/kegg-bin/show_pathway?ssc04622+100515940+396723+100101471+100156630+396609+751869+100512827+100524751+100217389	0.0278656	9	413	63	5978	0.355477	1.55493	DDX3X//DDX58//IKBKB//MAPK14//MAPK9//NFKB1//PIN1//RIPK1//TMEM173
ssc-miR-195	ssc05211	Renal cell carcinoma - Sus scrofa (pig)	http://www.genome.jp/kegg-bin/show_pathway?ssc05211+396653+396913+780428+100512186+100153461+100170851+397404+397157	0.0305684	8	413	54	5978	0.355477	1.51473	ARNT//C-JUN//CDC42//CUL2//EGLN1//PTPN11//SLC2A1//VEGFA
ssc-miR-195	ssc04066	HIF-1 signaling pathway - Sus scrofa (pig)	http://www.genome.jp/kegg-bin/show_pathway?ssc04066+396730+396653+100512186+100153461+100153520+396755+100233194+751869+100127158+397404+397062+397157	0.0317923	12	413	96	5978	0.355477	1.49768	ANGPT2//ARNT//CUL2//EGLN1//HKDC1//INSR//MKNK1//NFKB1//RPS6KB1//SLC2A1//TFRC//VEGFA
ssc-miR-195	ssc05168	Herpes simplex infection - Sus scrofa (pig)	http://www.genome.jp/kegg-bin/show_pathway?ssc05168+396913+396723+396826+100513345+100101471+397201+396609+751869+100628213+397570+397378+100170851+100329128+100135037+768117+100037274+397020+100190899	0.0331588	18	413	164	5978	0.355477	1.4794	C-JUN//DDX58//FAS//GTF2I//IKBKB//JAK2//MAPK9//NFKB1//NXF1//OAS1//PPP1CB//PTPN11//SKP2//SLA-6//SRSF2//TAF4B//TNFRSF1A//USP7
ssc-miR-195	ssc04010	MAPK signaling pathway - Sus scrofa (pig)	http://www.genome.jp/kegg-bin/show_pathway?ssc04010+397495+396913+100524101+100524021+733677+780428+396826+100127133+100152997+100101471+100520402+100513491+100154202+100523716+100156630+396609+100233192+100233194+100526136+751869+100522174+396665+397020	0.0334431	23	413	223	5978	0.355477	1.47569	BDNF//C-JUN//CACNB2//CACNB3//CACNG1//CDC42//FAS//FGFR4//GADD45G//IKBKB//MAP3K14//MAP3K3//MAP3K4//MAP4K2//MAPK14//MAPK9//MAPKAPK3//MKNK1//NF1//NFKB1//RPS6KA3//TGFBR1//TNFRSF1A
ssc-miR-195	ssc00250	Alanine, aspartate and glutamate metabolism - Sus scrofa (pig)	http://www.genome.jp/kegg-bin/show_pathway?ssc00250+100048942+100312961+100142661+100037287+396929	0.035052	5	413	27	5978	0.355477	1.45529	ADSS//ASNS//ASPA//DDO//GAD2
ssc-miR-195	ssc04390	Hippo signaling pathway - Sus scrofa (pig)	http://www.genome.jp/kegg-bin/show_pathway?ssc04390+100158213+100155536+100169652+396691+100157842+780426+100621038+100157790+100520319+397378+397088+100155304+396665+100327037+100522573	0.035685	15	413	131	5978	0.355477	1.44752	AMOT//BMP6//BMPR1A//BMPR1B//BTRC//CCND3//DVL3//FRMD6//FZD4//PPP1CB//PPP2R1A//SMAD2//TGFBR1//WNT4//WWTR1
ssc-miR-195	ssc04514	Cell adhesion molecules (CAMs) - Sus scrofa (pig)	http://www.genome.jp/kegg-bin/show_pathway?ssc04514+396662+404704+397395+100294676+100521039+733597+397019+100156504+100521583+100521700+100152257+100519770+397508+100135037+396925	0.035685	15	413	131	5978	0.355477	1.44752	CD2//CD4//CD40//CLDN18//CNTNAP1//ICOS//ITGB1//NEO1//NLGN1//NLGN4X//NTNG2//SDC1//SELE//SLA-6//VCAM1
ssc-miR-195	ssc05162	Measles - Sus scrofa (pig)	http://www.genome.jp/kegg-bin/show_pathway?ssc05162+780426+396661+100144492+100518921+396723+396826+396606+100127166+397201+751869+397570+100511325+100037296+100622156	0.0385069	14	413	121	5978	0.36041	1.41446	CCND3//CD3D//CDK4//CDK6//DDX58//FAS//IRAK1//IRAK4//JAK2//NFKB1//OAS1//SLAMF1//TLR7//TNFAIP3
ssc-miR-195	ssc04360	Axon guidance - Sus scrofa (pig)	http://www.genome.jp/kegg-bin/show_pathway?ssc04360+100524544+780428+100135672+100517028+397019+100134969+100286859+100152257+100519487+100517994+396849+100152598+733600	0.0389632	13	413	110	5978	0.36041	1.40935	ABL1//CDC42//EFNB3//EPHB4//ITGB1//NFATC2//NRP1//NTNG2//PLXNC1//RGS3//RHOA//SEMA4D//UNC5B
ssc-miR-195	ssc04210	Apoptosis - Sus scrofa (pig)	http://www.genome.jp/kegg-bin/show_pathway?ssc04210+100524062+100513283+396826+100101471+396606+100127166+100520402+751869+100524751+397020	0.0441965	10	413	79	5978	0.392692	1.35461	AIFM1//APAF1//FAS//IKBKB//IRAK1//IRAK4//MAP3K14//NFKB1//RIPK1//TNFRSF1A
ssc-miR-195	ssc05205	Proteoglycans in cancer - Sus scrofa (pig)	http://www.genome.jp/kegg-bin/show_pathway?ssc05205+100154687+100125375+100621690+780428+396826+100520319+397483+397019+397311+100156630+397378+100627504+100170851+396849+100127158+100519770+100515110+397157+397192+100327037	0.0454856	20	413	194	5978	0.392692	1.34213	ANK3//CAV2//CBLB//CDC42//FAS//FZD4//ITGA2//ITGB1//KDR//MAPK14//PPP1CB//PTCH1//PTPN11//RHOA//RPS6KB1//SDC1//SMO//VEGFA//VTN//WNT4
ssc-miR-1306-5p	ssc04710	Circadian rhythm - Sus scrofa (pig)	http://www.genome.jp/kegg-bin/show_pathway?ssc04710+100626912+100523244+100521893+100154609+414426+100622477	0.00103865	6	292	25	5978	0.158768	2.98353	BHLHE41//CSNK1E//NPAS2//PER2//PRKAG1//RORC
ssc-miR-1306-5p	ssc03320	PPAR signaling pathway - Sus scrofa (pig)	http://www.genome.jp/kegg-bin/show_pathway?ssc03320+397691+399527+448985+397212+574075+444997+100233182+100623256+397297+396670	0.00122601	10	292	66	5978	0.158768	2.91151	APOA1//CPT1A//CYP7A1//DBI//FABP7//FADS2//GK//ILK//PPARD//SCD
ssc-miR-1306-5p	ssc04520	Adherens junction - Sus scrofa (pig)	http://www.genome.jp/kegg-bin/show_pathway?ssc04520+100519699+791125+397350+396755+100038012+397247+100627149+100155304+396974	0.00400873	9	292	65	5978	0.300011	2.39699	CTNND1//FYN//IGF1R//INSR//PRR2//PVRL1//RAC1//SMAD2//VCL
ssc-miR-1306-5p	ssc05205	Proteoglycans in cancer - Sus scrofa (pig)	http://www.genome.jp/kegg-bin/show_pathway?ssc05205+397601+100523324+100522002+397350+397483+100155091+100155015+397311+100156630+654325+100127359+396851+397652+100170851+100627149+100519770+397078+399541	0.00629601	18	292	194	5978	0.300011	2.20093	ARAF//ARHGEF12//ELK1//IGF1R//ITGA2//ITGA5//ITPR3//KDR//MAPK14//MMP9//MTOR//PIK3R5//PRKACA//PTPN11//RAC1//SDC1//TGFB1//TLR4
ssc-miR-1306-5p	ssc04360	Axon guidance - Sus scrofa (pig)	http://www.genome.jp/kegg-bin/show_pathway?ssc04360+100523324+733700+100144501+100135672+100337659+100517028+791125+100152257+100627149+100153200+100152598+733600	0.0070675	12	292	110	5978	0.300011	2.15073	ARHGEF12//CDK5//EFNA1//EFNB3//EPHB3//EPHB4//FYN//NTNG2//RAC1//SEMA3B//SEMA4D//UNC5B
ssc-miR-1306-5p	ssc05166	HTLV-I infection - Sus scrofa (pig)	http://www.genome.jp/kegg-bin/show_pathway?ssc05166+100155743+100519184+780426+396661+100144492+100522002+100302363+396851+397652+397655+100135665+100135031+100135029+100155304+414912+397340+397078+100157220+397010+397651+100316849	0.00709484	21	292	242	5978	0.300011	2.14906	ANAPC7//CANX//CCND3//CD3D//CDK4//ELK1//ETS1//PIK3R5//PRKACA//RAN//RELA//SLA-2//SLA-5//SMAD2//SPI1//STAT5B//TGFB1//TLN1//VDAC1//VDAC1P5//ZFP36
ssc-miR-1306-5p	ssc05221	Acute myeloid leukemia - Sus scrofa (pig)	http://www.genome.jp/kegg-bin/show_pathway?ssc05221+397601+100127359+396851+397297+100135665+414912+397340	0.00810839	7	292	48	5978	0.300011	2.09106	ARAF//MTOR//PIK3R5//PPARD//RELA//SPI1//STAT5B
ssc-miR-1306-5p	ssc04920	Adipocytokine signaling pathway - Sus scrofa (pig)	http://www.genome.jp/kegg-bin/show_pathway?ssc04920+100157312+399527+100127359+414426+100170851+100135665+396754+100037306	0.0109775	8	292	63	5978	0.309508	1.9595	CAMKK2//CPT1A//MTOR//PRKAG1//PTPN11//RELA//SLC2A4//TNFRSF1B
ssc-miR-1306-5p	ssc04514	Cell adhesion molecules (CAMs) - Sus scrofa (pig)	http://www.genome.jp/kegg-bin/show_pathway?ssc04514+396662+100521039+100127138+733597+100512676+100521700+100152257+100038012+397247+100519770+100135031+100135029+397328	0.0112147	13	292	131	5978	0.309508	1.95021	CD2//CNTNAP1//F11R//ICOS//ITGA8//NLGN4X//NTNG2//PRR2//PVRL1//SDC1//SLA-2//SLA-5//VCAN
ssc-miR-1306-5p	ssc05142	Chagas disease (American trypanosomiasis) - Sus scrofa (pig)	http://www.genome.jp/kegg-bin/show_pathway?ssc05142+613133+396613+396661+733588+100156630+396851+100157641+100135665+100155304+397078+399541	0.0121415	11	292	104	5978	0.309508	1.91573	ACE//CCL5//CD3D//GNA11//MAPK14//PIK3R5//PLCB2//RELA//SMAD2//TGFB1//TLR4
ssc-miR-1306-5p	ssc00270	Cysteine and methionine metabolism - Sus scrofa (pig)	http://www.genome.jp/kegg-bin/show_pathway?ssc00270+100626434+497050+100302109+100156922+397300	0.0160472	5	292	31	5978	0.309508	1.7946	ADI1//AHCY//DNMT3B//MAT1A//MTR
ssc-miR-1306-5p	ssc05020	Prion diseases - Sus scrofa (pig)	http://www.genome.jp/kegg-bin/show_pathway?ssc05020+397526+396613+100522002+791125+397652	0.0160472	5	292	31	5978	0.309508	1.7946	C7//CCL5//ELK1//FYN//PRKACA
ssc-miR-1306-5p	ssc05410	Hypertrophic cardiomyopathy (HCM) - Sus scrofa (pig)	http://www.genome.jp/kegg-bin/show_pathway?ssc05410+613133+100524021+396915+397483+100155091+100512676+414426+100240723+397078	0.0165975	9	292	81	5978	0.309508	1.77996	ACE//CACNB3//EDN1//ITGA2//ITGA5//ITGA8//PRKAG1//SGCA//TGFB1
ssc-miR-1306-5p	ssc04730	Long-term depression - Sus scrofa (pig)	http://www.genome.jp/kegg-bin/show_pathway?ssc04730+397601+397426+733588+397350+100155015+100520934+100157641	0.0167301	7	292	55	5978	0.309508	1.7765	ARAF//CRHR1//GNA11//IGF1R//ITPR3//NOS1//PLCB2
ssc-miR-1306-5p	ssc04621	NOD-like receptor signaling pathway - Sus scrofa (pig)	http://www.genome.jp/kegg-bin/show_pathway?ssc04621+396613+396742+100156630+100135665+100517796+100622156	0.0190395	6	292	44	5978	0.328748	1.72035	CCL5//HSPCB//MAPK14//RELA//TAB3//TNFAIP3
ssc-miR-1306-5p	ssc05212	Pancreatic cancer - Sus scrofa (pig)	http://www.genome.jp/kegg-bin/show_pathway?ssc05212+397601+100144492+396851+100627149+100135665+100155304+397078	0.0219085	7	292	58	5978	0.346629	1.65939	ARAF//CDK4//PIK3R5//RAC1//RELA//SMAD2//TGFB1
ssc-miR-1306-5p	ssc04350	TGF-beta signaling pathway - Sus scrofa (pig)	http://www.genome.jp/kegg-bin/show_pathway?ssc04350+100152462+100154297+492315+396691+100144508+100155304+100153584+397078	0.023293	8	292	72	5978	0.346629	1.63278	ACVR1B//AMHR2//BMP7//BMPR1B//ID4//SMAD2//SMAD9//TGFB1
ssc-miR-1306-5p	ssc04722	Neurotrophin signaling pathway - Sus scrofa (pig)	http://www.genome.jp/kegg-bin/show_pathway?ssc04722+100155466+100156630+100521543+396851+100155716+780411+100170851+100627149+100135665+100154922	0.0249616	10	292	101	5978	0.346629	1.60273	ARHGDIB//MAPK14//MATK//PIK3R5//PRDM4//PSEN1//PTPN11//RAC1//RELA//SH2B3
ssc-miR-1306-5p	ssc04270	Vascular smooth muscle contraction - Sus scrofa (pig)	http://www.genome.jp/kegg-bin/show_pathway?ssc04270+503661+552898+397601+100523324+396915+733588+100155015+493772+100152597+100157641+397652	0.0255953	11	292	116	5978	0.346629	1.59184	ADORA2A//ADRA1D//ARAF//ARHGEF12//EDN1//GNA11//ITPR3//NPPC//PLA2G12B//PLCB2//PRKACA
ssc-miR-1306-5p	ssc00512	Mucin type O-Glycan biosynthesis - Sus scrofa (pig)	http://www.genome.jp/kegg-bin/show_pathway?ssc00512+100511419+100515515+100153028+100518180	0.0273475	4	292	24	5978	0.346629	1.56308	GALNT10//GALNT11//GALNT2//GCNT4
ssc-miR-1306-5p	ssc05220	Chronic myeloid leukemia - Sus scrofa (pig)	http://www.genome.jp/kegg-bin/show_pathway?ssc05220+397601+100144492+396851+100170851+100135665+397340+397078	0.028105	7	292	61	5978	0.346629	1.55122	ARAF//CDK4//PIK3R5//PTPN11//RELA//STAT5B//TGFB1
ssc-miR-1306-5p	ssc04115	p53 signaling pathway - Sus scrofa (pig)	http://www.genome.jp/kegg-bin/show_pathway?ssc04115+780426+100270689+100144492+100152997+100157205+100155836+100505408	0.0304101	7	292	62	5978	0.358009	1.51698	CCND3//CD82//CDK4//GADD45G//RRM2B//SERPINB5//TSC2
ssc-miR-1306-5p	ssc04670	Leukocyte transendothelial migration - Sus scrofa (pig)	http://www.genome.jp/kegg-bin/show_pathway?ssc04670+100519699+494460+100127138+100156630+654325+396851+100157507+100170851+100627149+396974	0.0334889	10	292	106	5978	0.359712	1.4751	CTNND1//CXCL12//F11R//MAPK14//MMP9//PIK3R5//PTK2B//PTPN11//RAC1//VCL
ssc-miR-1306-5p	ssc05162	Measles - Sus scrofa (pig)	http://www.genome.jp/kegg-bin/show_pathway?ssc05162+100523784+780426+396661+100144492+791125+100037290+396851+100135665+397340+399541+100622156	0.0335906	11	292	121	5978	0.359712	1.47378	ADAR//CCND3//CD3D//CDK4//FYN//MAVS//PIK3R5//RELA//STAT5B//TLR4//TNFAIP3
ssc-miR-1306-5p	ssc04144	Endocytosis - Sus scrofa (pig)	http://www.genome.jp/kegg-bin/show_pathway?ssc04144+100524443+100625238+100127133+100152937+397350+397311+100144535+100523862+100135031+100135029+100155304+397078+100513172+100152918+100627841	0.034743	15	292	184	5978	0.359712	1.45913	ACAP3//AGAP3//FGFR4//GRK5//IGF1R//KDR//RAB22A//RAB5C//SLA-2//SLA-5//SMAD2//TGFB1//VPS36//VPS37B//VPS4A
ssc-miR-1306-5p	ssc04020	Calcium signaling pathway - Sus scrofa (pig)	http://www.genome.jp/kegg-bin/show_pathway?ssc04020+503661+552898+733701+733588+100517439+100155015+100520934+100157641+397652+100157507+100171399+414905+397010+397651	0.0361101	14	292	169	5978	0.359712	1.44237	ADORA2A//ADRA1D//ATP2B4//GNA11//GRPR//ITPR3//NOS1//PLCB2//PRKACA//PTK2B//STIM1//TNNC2//VDAC1//VDAC1P5
ssc-miR-1306-5p	ssc04623	Cytosolic DNA-sensing pathway - Sus scrofa (pig)	http://www.genome.jp/kegg-bin/show_pathway?ssc04623+100523784+396613+100037290+100152157+100157033+100135665	0.0397829	6	292	52	5978	0.381621	1.4003	ADAR//CCL5//MAVS//POLR3GL//POLR3H//RELA
ssc-miR-1306-5p	ssc05169	Epstein-Barr virus infection - Sus scrofa (pig)	http://www.genome.jp/kegg-bin/show_pathway?ssc05169+100525654+100156630+100155564+396851+100152157+100157033+397652+397655+100135665+100329128+100135031+100135029+414912+100622156	0.0427097	14	292	173	5978	0.392394	1.36947	IL10RA//MAPK14//NUP214//PIK3R5//POLR3GL//POLR3H//PRKACA//RAN//RELA//SKP2//SLA-2//SLA-5//SPI1//TNFAIP3
ssc-miR-1306-5p	ssc04066	HIF-1 signaling pathway - Sus scrofa (pig)	http://www.genome.jp/kegg-bin/show_pathway?ssc04066+396915+397350+396755+100127359+100294678+100233197+396851+100135665+399541	0.043936	9	292	96	5978	0.392394	1.35718	EDN1//IGF1R//INSR//MTOR//PDHA1//PFKFB1//PIK3R5//RELA//TLR4
ssc-miR-1306-5p	ssc05146	Amoebiasis - Sus scrofa (pig)	http://www.genome.jp/kegg-bin/show_pathway?ssc05146+733588+396851+100157641+397652+100523862+100135665+397078+399541+396974	0.046449	9	292	97	5978	0.40101	1.33302	GNA11//PIK3R5//PLCB2//PRKACA//RAB5C//RELA//TGFB1//TLR4//VCL
