# Supplementary material for: The Porcine MicroRNA Transcriptome Response to Transmissible Gastroenteritis Virus Infection
Source: PLoS One. 2015 Mar 17;10(3):e0120377. doi: 10.1371/journal.pone.0120377 (PMC4363316; doi:10.1371/journal.pone.0120377)
Supplement: S6 Table — (XLSX) [file pone.0120377.s008.xlsx]

## Sheet: Sheet1
		Gene	Primers
		U6	F:5’TCGCTTTGGCAGCACCTAT3’
			R:5’AATATGGAACGCTTCGCAAA3’
		ssc-miR-146b	GSP:5’ TGAGAACTGAATTCCATAGGC3’
			R:5’GTCGGTGTCGTGGAGTCG3’
		ssc-miR-155-5p	GSP:5’TTAATGCTAATTGTGATAGGGG3’
			R:5’GTCGGTGTCGTGGAGTCG3’
		ssc-miR-30c-5p	GSP:5’TGTAAACATCCTACACTCTCAGC3’
			R:5’GTCGGTGTCGTGGAGTCG3’
		ssc-miR-184	GSP:TGGACGGAGAACTGATAAGGGT3’
			R:5’AATATGGAACGCTTCGCAAA3’
		ssc-miR-15b	GSP:TAGCAGCACATCATGGTTTACA3’
			R:5’AATATGGAACGCTTCGCAAA3’
		ssc-miR-19a	GSP:TGTGCAAATCTATGCAAAACTGA3’
			R:5’AATATGGAACGCTTCGCAAA3’
		ssc-miR-378	GSP:ACTGGACTTGGAGTCAGAAGGC3’
			R:5’AATATGGAACGCTTCGCAAA3’
		ssc-miR-423-5p	GSP:TGAGGGGCAGAGAGCGAGACTTT3’
			R:5’AATATGGAACGCTTCGCAAA3’
		ssc-miR-140-3p	GSP:TACCACAGGGTAGAACCACGGAC3’
			R:5’AATATGGAACGCTTCGCAAA3’
		ssc-miR-148a-3p	GSP:TCAGTGCACTACAGAACTTTGT3’
			R:5’AATATGGAACGCTTCGCAAA3’
		Gene	RT Primer
		miR-RT Primer	5’GTCGGTGTCGTGGAGTCGTTTGCAATTGCACTGGATTTTTTTTTTTTTTTTTTA3’
		U6	5’CGCTTCACGAATTTGCGTGTCAT3’
